# Supplementary material for: Frustrated Lewis pair catalyst realizes efficient green diesel production
Source: Nat Commun. 2024 Apr 12;15:3172. doi: 10.1038/s41467-024-47591-z (PMC11015034; doi:10.1038/s41467-024-47591-z)
Supplement: Supplementary file 3 — Source Data [file 41467_2024_47591_MOESM3_ESM.zip]

Archive with 10 entries (8 files):
- Source Data/
- Source Data/DFT/
- Source Data/DFT/model_6_0_clean_surface.vasp
- Source Data/DFT/model_6_1_H2_adsorption.cif
- Source Data/DFT/model_6_2_TS.cif
- Source Data/DFT/model_6_3_H+H_adsorption.cif
- Source Data/Figure 2.xlsx
- Source Data/Figure 3.xlsx
- Source Data/Figure 4.xlsx
- Source Data/Figure 5.xlsx
