# Supplementary material for: Frustrated Lewis pair catalyst realizes efficient green diesel production
Source: Nat Commun. 2024 Apr 12;15:3172. doi: 10.1038/s41467-024-47591-z (PMC11015034; doi:10.1038/s41467-024-47591-z)
Supplement: Supplementary file 3 — Source Data [file 41467_2024_47591_MOESM3_ESM.zip › Source Data/DFT/model_6_0_clean_surface.vasp]

motif_2                               
1.0
        8.2959995270         0.0000000000         0.0000000000
        0.0000000000         8.2959995270         0.0000000000
        0.0000000000         0.0000000000        21.2220001221
    H    P    O   Ni   Al
    1    1   36   24    8
Direct
     0.651710987         0.587413013         0.584738016
     0.529473007         0.655909002         0.544297993
     0.348017007         0.005826000         0.517066002
     0.148517996         0.264618009         0.500279009
     0.000000000         0.000000000         0.141360000
     0.250000000         0.250000000         0.141360000
     0.250000000         0.000000000         0.239089996
     0.000000000         0.250000000         0.239089996
     0.252265006         0.269885004         0.327890992
     0.979345977         0.025278000         0.327080995
     0.859795988         0.964720011         0.457720995
     0.574087024         0.269122005         0.485560000
     0.500000000         0.000000000         0.141360000
     0.750000000         0.250000000         0.141360000
     0.750000000         0.000000000         0.239089996
     0.500000000         0.250000000         0.239089996
     0.676339984         0.144831002         0.362152994
     0.372882009         0.074749000         0.407416999
     0.347117990         0.429919004         0.443529993
     0.039365999         0.697569013         0.498531014
     0.000000000         0.500000000         0.141360000
     0.250000000         0.750000000         0.141360000
     0.250000000         0.500000000         0.239089996
     0.000000000         0.750000000         0.239089996
     0.304821014         0.699028015         0.341468990
     0.092752002         0.499134004         0.388433009
     0.769630015         0.519180000         0.467487007
     0.636599004         0.799888015         0.512664974
     0.500000000         0.500000000         0.141360000
     0.750000000         0.750000000         0.141360000
     0.750000000         0.500000000         0.239089996
     0.500000000         0.750000000         0.239089996
     0.883898973         0.746990025         0.379725009
     0.497992992         0.473675996         0.323134989
     0.609574020         0.858235002         0.390385002
     0.828254998         0.379534006         0.348239005
     0.117409997         0.620540023         0.099990003
     0.623669982         0.114270002         0.099990003
     0.020323999         0.105182998         0.472709000
     0.250000000         0.000000000         0.141360000
     0.000000000         0.250000000         0.141360000
     0.250000000         0.250000000         0.239089996
     0.171347007         0.023336001         0.373746008
     0.028364999         0.306968987         0.345936000
     0.490934014         0.928898990         0.457071990
     0.729285002         0.312707990         0.417742997
     0.500000000         0.250000000         0.141360000
     0.500000000         0.000000000         0.239089996
     0.750000000         0.250000000         0.239089996
     0.465786994         0.175300002         0.338236988
     0.098906003         0.479514986         0.480453014
     0.184534997         0.866723001         0.494177014
     0.000000000         0.750000000         0.141360000
     0.000000000         0.500000000         0.239089996
     0.250000000         0.750000000         0.239089996
     0.107065998         0.737891972         0.373317003
     0.550333023         0.492029011         0.464744002
     0.750000000         0.500000000         0.141360000
     0.500000000         0.750000000         0.141360000
     0.750000000         0.750000000         0.239089996
     0.806008995         0.591624975         0.324615002
     0.541432977         0.675670028         0.356631011
     0.358377993         0.212684005         0.478222996
     0.000000000         0.000000000         0.239089996
     0.750000000         0.000000000         0.141360000
     0.799805999         0.966382980         0.375209004
     0.250000000         0.500000000         0.141360000
     0.302881986         0.477055997         0.361032993
     0.835978985         0.737314999         0.466818005
     0.500000000         0.500000000         0.239089996
