# Supplementary material for: Frustrated Lewis pair catalyst realizes efficient green diesel production
Source: Nat Commun. 2024 Apr 12;15:3172. doi: 10.1038/s41467-024-47591-z (PMC11015034; doi:10.1038/s41467-024-47591-z)
Supplement: Supplementary file 3 — Source Data [file 41467_2024_47591_MOESM3_ESM.zip › Source Data/DFT/model_6_1_H2_adsorption.cif]

#======================================================================
# CRYSTAL DATA
#----------------------------------------------------------------------
data_VESTA_phase_1

_chemical_name_common                  'motif_2                               '
_cell_length_a                         8.296000
_cell_length_b                         8.296000
_cell_length_c                         21.222000
_cell_angle_alpha                      90.000000
_cell_angle_beta                       90.000000
_cell_angle_gamma                      90.000000
_cell_volume                           1460.574621
_space_group_name_H-M_alt              'P 1'
_space_group_IT_number                 1

loop_
_space_group_symop_operation_xyz
   'x, y, z'

loop_
   _atom_site_label
   _atom_site_occupancy
   _atom_site_fract_x
   _atom_site_fract_y
   _atom_site_fract_z
   _atom_site_adp_type
   _atom_site_U_iso_or_equiv
   _atom_site_type_symbol
   H1         1.0     0.180693     0.804408     0.588023    Uiso  ? H
   H2         1.0     0.259468     0.757435     0.579947    Uiso  ? H
   H3         1.0     0.678605     0.565436     0.581414    Uiso  ? H
   P1         1.0     0.546467     0.639301     0.547814    Uiso  ? P
   O1         1.0     0.346413     0.009194     0.520352    Uiso  ? O
   O2         1.0     0.146122     0.264838     0.500223    Uiso  ? O
   O3         1.0     0.000000     0.000000     0.141360    Uiso  ? O
   O4         1.0     0.250000     0.250000     0.141360    Uiso  ? O
   O5         1.0     0.250000     0.000000     0.239090    Uiso  ? O
   O6         1.0     0.000000     0.250000     0.239090    Uiso  ? O
   O7         1.0     0.252261     0.263892     0.328201    Uiso  ? O
   O8         1.0     0.980278     0.031103     0.327779    Uiso  ? O
   O9         1.0     0.861828     0.964404     0.457107    Uiso  ? O
   O10        1.0     0.571438     0.267071     0.484363    Uiso  ? O
   O11        1.0     0.500000     0.000000     0.141360    Uiso  ? O
   O12        1.0     0.750000     0.250000     0.141360    Uiso  ? O
   O13        1.0     0.750000     0.000000     0.239090    Uiso  ? O
   O14        1.0     0.500000     0.250000     0.239090    Uiso  ? O
   O15        1.0     0.670399     0.133370     0.362065    Uiso  ? O
   O16        1.0     0.373087     0.062699     0.409205    Uiso  ? O
   O17        1.0     0.342625     0.426489     0.442676    Uiso  ? O
   O18        1.0     0.029958     0.694631     0.493720    Uiso  ? O
   O19        1.0     0.000000     0.500000     0.141360    Uiso  ? O
   O20        1.0     0.250000     0.750000     0.141360    Uiso  ? O
   O21        1.0     0.250000     0.500000     0.239090    Uiso  ? O
   O22        1.0     0.000000     0.750000     0.239090    Uiso  ? O
   O23        1.0     0.307972     0.696751     0.343970    Uiso  ? O
   O24        1.0     0.089062     0.492473     0.385151    Uiso  ? O
   O25        1.0     0.764278     0.517002     0.462997    Uiso  ? O
   O26        1.0     0.640314     0.795567     0.519736    Uiso  ? O
   O27        1.0     0.500000     0.500000     0.141360    Uiso  ? O
   O28        1.0     0.750000     0.750000     0.141360    Uiso  ? O
   O29        1.0     0.750000     0.500000     0.239090    Uiso  ? O
   O30        1.0     0.500000     0.750000     0.239090    Uiso  ? O
   O31        1.0     0.887405     0.747104     0.375897    Uiso  ? O
   O32        1.0     0.497176     0.472710     0.322876    Uiso  ? O
   O33        1.0     0.623519     0.838903     0.402317    Uiso  ? O
   O34        1.0     0.823913     0.369349     0.345544    Uiso  ? O
   O35        1.0     0.117410     0.620540     0.099990    Uiso  ? O
   O36        1.0     0.623670     0.114270     0.099990    Uiso  ? O
   Ni1        1.0     0.020369     0.104708     0.472468    Uiso  ? Ni
   Ni2        1.0     0.250000     0.000000     0.141360    Uiso  ? Ni
   Ni3        1.0     0.000000     0.250000     0.141360    Uiso  ? Ni
   Ni4        1.0     0.250000     0.250000     0.239090    Uiso  ? Ni
   Ni5        1.0     0.171588     0.016551     0.375110    Uiso  ? Ni
   Ni6        1.0     0.025266     0.294430     0.346662    Uiso  ? Ni
   Ni7        1.0     0.490215     0.921978     0.462938    Uiso  ? Ni
   Ni8        1.0     0.722897     0.307135     0.415415    Uiso  ? Ni
   Ni9        1.0     0.500000     0.250000     0.141360    Uiso  ? Ni
   Ni10       1.0     0.500000     0.000000     0.239090    Uiso  ? Ni
   Ni11       1.0     0.750000     0.250000     0.239090    Uiso  ? Ni
   Ni12       1.0     0.461494     0.165336     0.339274    Uiso  ? Ni
   Ni13       1.0     0.096218     0.477875     0.478080    Uiso  ? Ni
   Ni14       1.0     0.180005     0.864746     0.500902    Uiso  ? Ni
   Ni15       1.0     0.000000     0.750000     0.141360    Uiso  ? Ni
   Ni16       1.0     0.000000     0.500000     0.239090    Uiso  ? Ni
   Ni17       1.0     0.250000     0.750000     0.239090    Uiso  ? Ni
   Ni18       1.0     0.108690     0.733299     0.373713    Uiso  ? Ni
   Ni19       1.0     0.545816     0.490000     0.463081    Uiso  ? Ni
   Ni20       1.0     0.750000     0.500000     0.141360    Uiso  ? Ni
   Ni21       1.0     0.500000     0.750000     0.141360    Uiso  ? Ni
   Ni22       1.0     0.750000     0.750000     0.239090    Uiso  ? Ni
   Ni23       1.0     0.805959     0.586119     0.324210    Uiso  ? Ni
   Ni24       1.0     0.542801     0.669242     0.360774    Uiso  ? Ni
   Al1        1.0     0.355857     0.208933     0.478244    Uiso  ? Al
   Al2        1.0     0.000000     0.000000     0.239090    Uiso  ? Al
   Al3        1.0     0.750000     0.000000     0.141360    Uiso  ? Al
   Al4        1.0     0.800368     0.963120     0.375101    Uiso  ? Al
   Al5        1.0     0.250000     0.500000     0.141360    Uiso  ? Al
   Al6        1.0     0.300994     0.472826     0.359839    Uiso  ? Al
   Al7        1.0     0.824920     0.738410     0.462745    Uiso  ? Al
   Al8        1.0     0.500000     0.500000     0.239090    Uiso  ? Al
