# Supplementary material for: Frustrated Lewis pair catalyst realizes efficient green diesel production
Source: Nat Commun. 2024 Apr 12;15:3172. doi: 10.1038/s41467-024-47591-z (PMC11015034; doi:10.1038/s41467-024-47591-z)
Supplement: Supplementary file 3 — Source Data [file 41467_2024_47591_MOESM3_ESM.zip › Source Data/DFT/model_6_2_TS.cif]

#======================================================================
# CRYSTAL DATA
#----------------------------------------------------------------------
data_VESTA_phase_1

_chemical_name_common                  'H    P    O    Ni   Al                '
_cell_length_a                         8.296000
_cell_length_b                         8.296000
_cell_length_c                         21.222000
_cell_angle_alpha                      90.000000
_cell_angle_beta                       90.000000
_cell_angle_gamma                      90.000000
_cell_volume                           1460.574621
_space_group_name_H-M_alt              'P 1'
_space_group_IT_number                 1

loop_
_space_group_symop_operation_xyz
   'x, y, z'

loop_
   _atom_site_label
   _atom_site_occupancy
   _atom_site_fract_x
   _atom_site_fract_y
   _atom_site_fract_z
   _atom_site_adp_type
   _atom_site_U_iso_or_equiv
   _atom_site_type_symbol
   H1         1.0     0.163752     0.840915     0.580273    Uiso  ? H
   H2         1.0     0.349220     0.728307     0.565106    Uiso  ? H
   H3         1.0     0.624131     0.588731     0.590930    Uiso  ? H
   P1         1.0     0.522036     0.657476     0.542879    Uiso  ? P
   O1         1.0     0.349539     0.012190     0.521742    Uiso  ? O
   O2         1.0     0.144789     0.266255     0.499109    Uiso  ? O
   O3         1.0     0.000000     0.000000     0.141360    Uiso  ? O
   O4         1.0     0.250000     0.250000     0.141360    Uiso  ? O
   O5         1.0     0.250000     0.000000     0.239090    Uiso  ? O
   O6         1.0     0.000000     0.250000     0.239090    Uiso  ? O
   O7         1.0     0.252878     0.267200     0.328391    Uiso  ? O
   O8         1.0     0.978639     0.025902     0.326855    Uiso  ? O
   O9         1.0     0.859802     0.964174     0.456939    Uiso  ? O
   O10        1.0     0.572429     0.258759     0.482731    Uiso  ? O
   O11        1.0     0.500000     0.000000     0.141360    Uiso  ? O
   O12        1.0     0.750000     0.250000     0.141360    Uiso  ? O
   O13        1.0     0.750000     0.000000     0.239090    Uiso  ? O
   O14        1.0     0.500000     0.250000     0.239090    Uiso  ? O
   O15        1.0     0.670958     0.137016     0.360774    Uiso  ? O
   O16        1.0     0.369255     0.062537     0.408638    Uiso  ? O
   O17        1.0     0.342278     0.426386     0.443951    Uiso  ? O
   O18        1.0     0.029601     0.694499     0.496635    Uiso  ? O
   O19        1.0     0.000000     0.500000     0.141360    Uiso  ? O
   O20        1.0     0.250000     0.750000     0.141360    Uiso  ? O
   O21        1.0     0.250000     0.500000     0.239090    Uiso  ? O
   O22        1.0     0.000000     0.750000     0.239090    Uiso  ? O
   O23        1.0     0.306502     0.698448     0.342833    Uiso  ? O
   O24        1.0     0.092294     0.496934     0.386947    Uiso  ? O
   O25        1.0     0.763761     0.520133     0.466543    Uiso  ? O
   O26        1.0     0.631951     0.806075     0.521175    Uiso  ? O
   O27        1.0     0.500000     0.500000     0.141360    Uiso  ? O
   O28        1.0     0.750000     0.750000     0.141360    Uiso  ? O
   O29        1.0     0.750000     0.500000     0.239090    Uiso  ? O
   O30        1.0     0.500000     0.750000     0.239090    Uiso  ? O
   O31        1.0     0.885904     0.744861     0.377602    Uiso  ? O
   O32        1.0     0.498565     0.474470     0.322891    Uiso  ? O
   O33        1.0     0.621777     0.842601     0.400775    Uiso  ? O
   O34        1.0     0.825439     0.372889     0.346773    Uiso  ? O
   O35        1.0     0.117410     0.620540     0.099990    Uiso  ? O
   O36        1.0     0.623670     0.114270     0.099990    Uiso  ? O
   Ni1        1.0     0.012605     0.113699     0.471219    Uiso  ? Ni
   Ni2        1.0     0.250000     0.000000     0.141360    Uiso  ? Ni
   Ni3        1.0     0.000000     0.250000     0.141360    Uiso  ? Ni
   Ni4        1.0     0.250000     0.250000     0.239090    Uiso  ? Ni
   Ni5        1.0     0.169060     0.018225     0.373469    Uiso  ? Ni
   Ni6        1.0     0.027360     0.300680     0.346473    Uiso  ? Ni
   Ni7        1.0     0.490213     0.926899     0.461900    Uiso  ? Ni
   Ni8        1.0     0.722486     0.308683     0.416069    Uiso  ? Ni
   Ni9        1.0     0.500000     0.250000     0.141360    Uiso  ? Ni
   Ni10       1.0     0.500000     0.000000     0.239090    Uiso  ? Ni
   Ni11       1.0     0.750000     0.250000     0.239090    Uiso  ? Ni
   Ni12       1.0     0.460650     0.166121     0.338836    Uiso  ? Ni
   Ni13       1.0     0.100432     0.479362     0.480089    Uiso  ? Ni
   Ni14       1.0     0.182498     0.857747     0.512632    Uiso  ? Ni
   Ni15       1.0     0.000000     0.750000     0.141360    Uiso  ? Ni
   Ni16       1.0     0.000000     0.500000     0.239090    Uiso  ? Ni
   Ni17       1.0     0.250000     0.750000     0.239090    Uiso  ? Ni
   Ni18       1.0     0.106475     0.732676     0.372365    Uiso  ? Ni
   Ni19       1.0     0.545204     0.488024     0.467282    Uiso  ? Ni
   Ni20       1.0     0.750000     0.500000     0.141360    Uiso  ? Ni
   Ni21       1.0     0.500000     0.750000     0.141360    Uiso  ? Ni
   Ni22       1.0     0.750000     0.750000     0.239090    Uiso  ? Ni
   Ni23       1.0     0.805770     0.587384     0.324171    Uiso  ? Ni
   Ni24       1.0     0.542164     0.673885     0.358497    Uiso  ? Ni
   Al1        1.0     0.355645     0.209276     0.477890    Uiso  ? Al
   Al2        1.0     0.000000     0.000000     0.239090    Uiso  ? Al
   Al3        1.0     0.750000     0.000000     0.141360    Uiso  ? Al
   Al4        1.0     0.799044     0.962924     0.374687    Uiso  ? Al
   Al5        1.0     0.250000     0.500000     0.141360    Uiso  ? Al
   Al6        1.0     0.302792     0.475038     0.361214    Uiso  ? Al
   Al7        1.0     0.826752     0.738616     0.464303    Uiso  ? Al
   Al8        1.0     0.500000     0.500000     0.239090    Uiso  ? Al
