# Supplementary material for: Frustrated Lewis pair catalyst realizes efficient green diesel production
Source: Nat Commun. 2024 Apr 12;15:3172. doi: 10.1038/s41467-024-47591-z (PMC11015034; doi:10.1038/s41467-024-47591-z)
Supplement: Supplementary file 3 — Source Data [file 41467_2024_47591_MOESM3_ESM.zip › Source Data/DFT/model_6_3_H+H_adsorption.cif]

#======================================================================
# CRYSTAL DATA
#----------------------------------------------------------------------
data_VESTA_phase_1

_chemical_name_common                  'motif_2                               '
_cell_length_a                         8.296000
_cell_length_b                         8.296000
_cell_length_c                         21.222000
_cell_angle_alpha                      90.000000
_cell_angle_beta                       90.000000
_cell_angle_gamma                      90.000000
_cell_volume                           1460.574621
_space_group_name_H-M_alt              'P 1'
_space_group_IT_number                 1

loop_
_space_group_symop_operation_xyz
   'x, y, z'

loop_
   _atom_site_label
   _atom_site_occupancy
   _atom_site_fract_x
   _atom_site_fract_y
   _atom_site_fract_z
   _atom_site_adp_type
   _atom_site_U_iso_or_equiv
   _atom_site_type_symbol
   H1         1.0     0.069337     0.994666     0.531912    Uiso  ? H
   H2         1.0     0.384201     0.739157     0.559660    Uiso  ? H
   H3         1.0     0.599159     0.644048     0.606227    Uiso  ? H
   P1         1.0     0.538050     0.670999     0.544228    Uiso  ? P
   O1         1.0     0.355518     0.011380     0.518443    Uiso  ? O
   O2         1.0     0.149928     0.267441     0.498991    Uiso  ? O
   O3         1.0     0.000000     0.000000     0.141360    Uiso  ? O
   O4         1.0     0.250000     0.250000     0.141360    Uiso  ? O
   O5         1.0     0.250000     0.000000     0.239090    Uiso  ? O
   O6         1.0     0.000000     0.250000     0.239090    Uiso  ? O
   O7         1.0     0.259042     0.282649     0.329012    Uiso  ? O
   O8         1.0     0.977220     0.012511     0.325579    Uiso  ? O
   O9         1.0     0.860970     0.963920     0.455992    Uiso  ? O
   O10        1.0     0.580884     0.242690     0.478745    Uiso  ? O
   O11        1.0     0.500000     0.000000     0.141360    Uiso  ? O
   O12        1.0     0.750000     0.250000     0.141360    Uiso  ? O
   O13        1.0     0.750000     0.000000     0.239090    Uiso  ? O
   O14        1.0     0.500000     0.250000     0.239090    Uiso  ? O
   O15        1.0     0.679442     0.147617     0.357440    Uiso  ? O
   O16        1.0     0.366805     0.073050     0.405798    Uiso  ? O
   O17        1.0     0.360748     0.436142     0.450577    Uiso  ? O
   O18        1.0     0.041156     0.698328     0.502846    Uiso  ? O
   O19        1.0     0.000000     0.500000     0.141360    Uiso  ? O
   O20        1.0     0.250000     0.750000     0.141360    Uiso  ? O
   O21        1.0     0.250000     0.500000     0.239090    Uiso  ? O
   O22        1.0     0.000000     0.750000     0.239090    Uiso  ? O
   O23        1.0     0.299475     0.703898     0.339103    Uiso  ? O
   O24        1.0     0.104847     0.505625     0.393251    Uiso  ? O
   O25        1.0     0.776866     0.510252     0.475375    Uiso  ? O
   O26        1.0     0.647590     0.812023     0.515836    Uiso  ? O
   O27        1.0     0.500000     0.500000     0.141360    Uiso  ? O
   O28        1.0     0.750000     0.750000     0.141360    Uiso  ? O
   O29        1.0     0.750000     0.500000     0.239090    Uiso  ? O
   O30        1.0     0.500000     0.750000     0.239090    Uiso  ? O
   O31        1.0     0.880396     0.739059     0.382694    Uiso  ? O
   O32        1.0     0.504673     0.487328     0.323363    Uiso  ? O
   O33        1.0     0.610173     0.859891     0.391591    Uiso  ? O
   O34        1.0     0.836838     0.385820     0.350358    Uiso  ? O
   O35        1.0     0.117410     0.620540     0.099990    Uiso  ? O
   O36        1.0     0.623670     0.114270     0.099990    Uiso  ? O
   Ni1        1.0     0.017057     0.107623     0.474582    Uiso  ? Ni
   Ni2        1.0     0.250000     0.000000     0.141360    Uiso  ? Ni
   Ni3        1.0     0.000000     0.250000     0.141360    Uiso  ? Ni
   Ni4        1.0     0.250000     0.250000     0.239090    Uiso  ? Ni
   Ni5        1.0     0.167240     0.023507     0.371071    Uiso  ? Ni
   Ni6        1.0     0.038556     0.322645     0.345373    Uiso  ? Ni
   Ni7        1.0     0.489653     0.932599     0.456385    Uiso  ? Ni
   Ni8        1.0     0.729130     0.311707     0.416021    Uiso  ? Ni
   Ni9        1.0     0.500000     0.250000     0.141360    Uiso  ? Ni
   Ni10       1.0     0.500000     0.000000     0.239090    Uiso  ? Ni
   Ni11       1.0     0.750000     0.250000     0.239090    Uiso  ? Ni
   Ni12       1.0     0.465579     0.177111     0.337369    Uiso  ? Ni
   Ni13       1.0     0.099684     0.482045     0.483168    Uiso  ? Ni
   Ni14       1.0     0.186615     0.870230     0.502468    Uiso  ? Ni
   Ni15       1.0     0.000000     0.750000     0.141360    Uiso  ? Ni
   Ni16       1.0     0.000000     0.500000     0.239090    Uiso  ? Ni
   Ni17       1.0     0.250000     0.750000     0.239090    Uiso  ? Ni
   Ni18       1.0     0.102812     0.738098     0.372414    Uiso  ? Ni
   Ni19       1.0     0.560466     0.466406     0.488399    Uiso  ? Ni
   Ni20       1.0     0.750000     0.500000     0.141360    Uiso  ? Ni
   Ni21       1.0     0.500000     0.750000     0.141360    Uiso  ? Ni
   Ni22       1.0     0.750000     0.750000     0.239090    Uiso  ? Ni
   Ni23       1.0     0.804119     0.592461     0.324499    Uiso  ? Ni
   Ni24       1.0     0.539229     0.707451     0.340767    Uiso  ? Ni
   Al1        1.0     0.359147     0.211539     0.476610    Uiso  ? Al
   Al2        1.0     0.000000     0.000000     0.239090    Uiso  ? Al
   Al3        1.0     0.750000     0.000000     0.141360    Uiso  ? Al
   Al4        1.0     0.800063     0.965751     0.374540    Uiso  ? Al
   Al5        1.0     0.250000     0.500000     0.141360    Uiso  ? Al
   Al6        1.0     0.317570     0.485759     0.366966    Uiso  ? Al
   Al7        1.0     0.840384     0.736024     0.469320    Uiso  ? Al
   Al8        1.0     0.500000     0.500000     0.239090    Uiso  ? Al
