# Supplementary material for: Frustrated Lewis pair catalyst realizes efficient green diesel production
Source: Nat Commun. 2024 Apr 12;15:3172. doi: 10.1038/s41467-024-47591-z (PMC11015034; doi:10.1038/s41467-024-47591-z)
Supplement: Supplementary file 3 — Source Data [file 41467_2024_47591_MOESM3_ESM.zip › Source Data/Figure 2.xlsx]

## Sheet: Figure 2a
2Theta (degree)	03-018	03-019	03-022	2Theta (degree)	NiAlO
20.0188	9	0	0	20	4.5
20.0383	9	0	0	20.0195	4.5
20.0578	9	0	0	20.039	4.5
20.0773	8	0	0	20.0584	4.5
20.0968	6	0	10	20.0779	5.5
20.1162	5	0	19	20.0974	7.5
20.1357	4	0	22	20.1169	9
20.1552	3	0	18	20.1364	7.5
20.1747	2	9	9	20.1558	3.5
20.1942	2	23	1	20.1753	0
20.2136	1	26	0	20.1948	0
20.2331	1	17	0	20.2143	0
20.2526	1	1	0	20.2338	0
20.2721	2	0	4	20.2532	0
20.2916	4	0	13	20.2727	0
20.311	5	0	22	20.2922	0
20.3305	6	0	26	20.3117	0
20.35	8	0	22	20.3312	0
20.3695	12	0	16	20.3506	0
20.389	16	8	11	20.3701	0
20.4084	21	23	11	20.3896	0
20.4279	25	28	13	20.4091	0
20.4474	28	23	19	20.4286	0
20.4669	27	12	29	20.448	0
20.4864	25	7	37	20.4675	0
20.5058	21	12	41	20.487	0
20.5253	16	23	41	20.5065	0
20.5448	13	35	38	20.526	0
20.5643	12	41	33	20.5454	1
20.5838	14	38	25	20.5649	0
20.6032	18	31	13	20.5844	0
20.6227	21	23	4	20.6039	0
20.6422	22	21	0	20.6233	0
20.6617	19	20	0	20.6428	0
20.6812	14	19	0	20.6623	0
20.7006	7	18	5	20.6818	0
20.7201	2	17	13	20.7013	0
20.7396	0	14	23	20.7207	0
20.7591	2	12	29	20.7402	0
20.7786	6	9	31	20.7597	0.5
20.798	10	8	30	20.7792	0.5
20.8175	14	6	24	20.7987	0
20.837	15	3	14	20.8181	0
20.8565	14	0	6	20.8376	0
20.876	12	0	1	20.8571	2
20.8954	13	0	2	20.8766	6
20.9149	16	0	6	20.8961	11
20.9344	19	0	15	20.9155	11
20.9539	21	0	22	20.935	9
20.9734	21	0	24	20.9545	5
20.9928	20	0	24	20.974	3
21.0123	17	5	22	20.9935	1.5
21.0318	15	11	22	21.013	1
21.0513	14	17	21	21.0324	1
21.0708	16	17	18	21.0519	0
21.0902	18	14	16	21.0714	0
21.1097	20	9	14	21.0909	0
21.1292	20	7	15	21.1103	0
21.1487	16	9	18	21.1298	0
21.1682	10	13	21	21.1493	0
21.1876	0	18	21	21.1688	0
21.2071	0	20	16	21.1883	0
21.2266	0	18	9	21.2077	0
21.2461	0	13	4	21.2272	0
21.2655	0	8	5	21.2467	1
21.285	0	3	10	21.2662	5
21.3045	0	0	17	21.2857	6.5
21.324	0	0	22	21.3051	6
21.3435	0	0	24	21.3246	3.5
21.3629	0	0	17	21.3441	1.5
21.3824	5	4	7	21.3636	0.5
21.4019	12	9	2	21.3831	0.5
21.4214	16	14	0	21.4025	3
21.4409	17	12	0	21.422	4.5
21.4603	17	4	0	21.4415	4
21.4798	17	0	2	21.461	1.5
21.4993	18	0	13	21.4805	0
21.5188	19	0	21	21.4999	0
21.5383	17	0	24	21.5194	0
21.5577	12	0	20	21.5389	0
21.5772	6	0	14	21.5584	0
21.5967	0	0	8	21.5779	0
21.6162	0	0	5	21.5973	0
21.6357	0	3	4	21.6168	2.5
21.6551	0	11	3	21.6363	10.5
21.6746	0	20	0	21.6558	14.5
21.6941	0	27	0	21.6752	14.5
21.7136	0	27	0	21.6947	10.5
21.7331	0	24	0	21.7142	9
21.7525	3	15	5	21.7337	8.5
21.772	12	4	17	21.7532	10
21.7915	21	1	26	21.7726	11
21.811	28	0	28	21.7921	12.5
21.8305	30	0	20	21.8116	11.5
21.8499	26	0	7	21.8311	11
21.8694	19	0	6	21.8506	10
21.8889	11	0	0	21.87	10
21.9084	3	1	0	21.8895	9
21.9279	0	8	0	21.909	8
21.9473	0	11	0	21.9285	6.5
21.9668	0	10	0	21.948	5.5
21.9863	2	6	0	21.9674	4
22.0058	8	8	16	21.9869	3.5
22.0253	16	17	34	22.0064	3
22.0447	25	28	47	22.0259	3.5
22.0642	33	34	44	22.0454	2.5
22.0837	39	33	32	22.0648	1.5
22.1032	42	28	15	22.0843	0.5
22.1227	44	23	3	22.1038	0
22.1421	42	19	0	22.1233	0
22.1616	37	19	2	22.1428	0
22.1811	28	22	6	22.1623	0
22.2006	16	26	4	22.1817	0
22.2201	4	29	0	22.2012	0
22.2395	1	29	0	22.2207	1.5
22.259	0	30	0	22.2402	10.5
22.2785	0	31	0	22.2597	15
22.298	0	33	0	22.2791	15
22.3175	0	31	0	22.2986	6
22.3369	0	30	0	22.3181	1
22.3564	0	24	0	22.3376	0
22.3759	0	20	0	22.357	0
22.3954	0	16	0	22.3765	0
22.4149	2	16	0	22.396	0
22.4343	7	17	0	22.4155	0
22.4538	14	19	0	22.435	0
22.4733	24	21	5	22.4544	0
22.4928	33	26	15	22.4739	0
22.5123	39	30	20	22.4934	4.5
22.5317	40	32	23	22.5129	8.5
22.5512	36	33	22	22.5324	9.5
22.5707	29	32	20	22.5518	6
22.5902	22	29	19	22.5713	0.5
22.6096	17	26	22	22.5908	0
22.6291	18	20	26	22.6103	0
22.6486	23	12	27	22.6298	0
22.6681	30	4	22	22.6492	0
22.6876	34	0	12	22.6687	0
22.707	35	0	0	22.6882	7
22.7265	28	0	0	22.7077	18.5
22.746	18	0	0	22.7272	27.5
22.7655	9	0	0	22.7466	29
22.785	4	0	0	22.7661	22
22.8044	4	0	0	22.7856	11
22.8239	7	1	10	22.8051	2.5
22.8434	12	0	23	22.8246	2
22.8629	16	0	26	22.844	1
22.8824	18	0	16	22.8635	0.5
22.9018	16	2	0	22.883	2
22.9213	12	5	0	22.9025	5
22.9408	9	6	0	22.922	7
22.9603	7	4	0	22.9414	7.5
22.9798	8	0	2	22.9609	6.5
22.9992	13	0	13	22.9804	5.5
23.0187	21	0	23	22.9999	3.5
23.0382	28	0	28	23.0193	0
23.0577	34	3	24	23.0388	0
23.0772	33	11	18	23.0583	0
23.0966	28	22	13	23.0778	0
23.1161	18	31	13	23.0973	0
23.1356	6	36	14	23.1167	3.5
23.1551	0	33	19	23.1362	10.5
23.1746	0	24	20	23.1557	15
23.194	1	12	18	23.1752	14
23.2135	10	1	11	23.1947	7.5
23.233	21	0	7	23.2142	0.5
23.2525	30	0	3	23.2336	0
23.272	33	0	4	23.2531	0
23.2914	30	0	5	23.2726	2
23.3109	22	0	8	23.2921	7.5
23.3304	13	0	5	23.3116	13
23.3499	4	0	0	23.331	14.5
23.3694	3	0	0	23.3505	11
23.3888	1	5	0	23.37	5
23.4083	0	22	0	23.3895	4
23.4278	0	31	0	23.409	3
23.4473	0	28	3	23.4284	2
23.4668	0	10	15	23.4479	2.5
23.4862	0	9	29	23.4674	6
23.5057	0	0	40	23.4869	10
23.5252	0	0	44	23.5064	12
23.5447	4	0	42	23.5258	12
23.5642	10	0	37	23.5453	10
23.5836	14	0	27	23.5648	7.5
23.6031	13	11	19	23.5843	5.5
23.6226	11	23	15	23.6037	3.5
23.6421	7	33	18	23.6232	1.5
23.6616	7	35	25	23.6427	0
23.681	10	37	34	23.6622	1
23.7005	14	38	40	23.6817	6
23.72	15	44	45	23.7011	12
23.7395	12	48	47	23.7206	16.5
23.759	5	49	48	23.7401	16.5
23.7784	0	44	47	23.7596	13
23.7979	0	35	45	23.7791	7.5
23.8174	0	20	42	23.7985	2.5
23.8369	0	5	37	23.818	0
23.8563	0	2	34	23.8375	0
23.8758	9	0	35	23.857	0
23.8953	17	0	38	23.8765	0
23.9148	20	0	40	23.8959	0
23.9343	15	0	36	23.9154	0
23.9537	5	0	26	23.9349	3
23.9732	0	12	11	23.9544	6.5
23.9927	0	33	4	23.9739	10.5
24.0122	0	48	0	23.9933	13
24.0317	6	45	0	24.0128	13
24.0511	11	27	8	24.0323	9.5
24.0706	14	6	22	24.0518	5.5
24.0901	12	0	37	24.0713	3
24.1096	5	0	42	24.0907	1
24.1291	1	0	37	24.1102	0
24.1485	0	0	22	24.1297	1
24.168	0	0	3	24.1492	4.5
24.1875	3	0	0	24.1687	8.5
24.207	8	0	0	24.1881	13
24.2265	14	1	0	24.2076	15.5
24.2459	17	15	0	24.2271	18
24.2654	17	24	3	24.2466	17.5
24.2849	15	25	15	24.266	16
24.3044	12	14	23	24.2855	13.5
24.3239	11	3	20	24.305	10.5
24.3433	15	0	7	24.3245	7
24.3628	20	0	2	24.344	3.5
24.3823	26	0	0	24.3635	0
24.4018	26	0	0	24.3829	0
24.4213	23	0	0	24.4024	0
24.4407	13	0	0	24.4219	0
24.4602	2	0	5	24.4414	0
24.4797	1	2	18	24.4609	2.5
24.4992	0	5	29	24.4803	8.5
24.5187	0	6	32	24.4998	13.5
24.5381	0	5	30	24.5193	15
24.5576	0	2	23	24.5388	12.5
24.5771	0	1	18	24.5583	7.5
24.5966	9	0	13	24.5777	3
24.6161	17	1	16	24.5972	1
24.6355	25	6	25	24.6167	2.5
24.655	25	13	35	24.6362	5.5
24.6745	25	19	40	24.6557	9
24.694	22	24	38	24.6751	11
24.7135	21	27	28	24.6946	11.5
24.7329	20	30	13	24.7141	11.5
24.7524	20	30	6	24.7336	12
24.7719	21	33	3	24.7531	12.5
24.7914	20	37	0	24.7725	15
24.8109	23	40	0	24.792	16
24.8303	24	36	0	24.8115	16
24.8498	27	25	6	24.831	13.5
24.8693	27	12	17	24.8504	9.5
24.8888	28	0	24	24.8699	4
24.9083	24	0	24	24.8894	0
24.9277	19	0	19	24.9089	0
24.9472	11	3	15	24.9284	0.5
24.9667	2	14	14	24.9478	4.5
24.9862	1	25	12	24.9673	5.5
25.0057	0	32	12	24.9868	4
25.0251	0	32	12	25.0063	0
25.0446	0	24	11	25.0258	0
25.0641	0	14	11	25.0452	0
25.0836	0	8	13	25.0647	0
25.1031	0	8	17	25.0842	0
25.1225	0	17	23	25.1037	0
25.142	5	31	28	25.1232	0
25.1615	12	46	30	25.1426	0
25.181	16	55	28	25.1621	0
25.2004	12	56	21	25.1816	3.5
25.2199	3	48	14	25.2011	4
25.2394	0	32	11	25.2206	4.5
25.2589	0	17	15	25.24	5.5
25.2784	0	3	19	25.2595	8.5
25.2978	0	1	26	25.279	14.5
25.3173	0	0	28	25.2985	20
25.3368	0	9	25	25.318	23.5
25.3563	0	17	14	25.3374	21.5
25.3758	0	21	1	25.3569	15.5
25.3952	0	21	0	25.3764	7.5
25.4147	0	18	0	25.3959	2
25.4342	2	17	0	25.4154	0
25.4537	10	18	0	25.4348	0
25.4732	16	23	0	25.4543	0
25.4926	20	29	12	25.4738	0
25.5121	19	35	26	25.4933	5
25.5316	14	36	37	25.5128	12.5
25.5511	11	34	36	25.5322	18
25.5706	7	30	28	25.5517	16
25.59	3	27	14	25.5712	9
25.6095	0	24	1	25.5907	0
25.629	0	23	0	25.6102	0
25.6485	0	19	0	25.6296	0
25.668	0	14	1	25.6491	0
25.6874	0	7	4	25.6686	2.5
25.7069	0	1	10	25.6881	6.5
25.7264	0	3	15	25.7076	11
25.7459	0	11	22	25.727	14
25.7654	0	22	27	25.7465	14
25.7848	0	33	35	25.766	12
25.8043	0	38	41	25.7855	8
25.8238	0	34	44	25.805	2
25.8433	0	25	41	25.8244	0.5
25.8628	0	14	33	25.8439	0
25.8822	0	12	22	25.8634	0
25.9017	0	15	10	25.8829	0
25.9212	0	21	2	25.9023	0
25.9407	6	26	1	25.9218	0.5
25.9602	15	26	7	25.9413	2
25.9796	23	19	17	25.9608	1
25.9991	24	8	27	25.9803	0
26.0186	21	0	31	25.9997	0
26.0381	15	0	30	26.0192	0
26.0576	11	1	20	26.0387	0
26.077	8	7	7	26.0582	5
26.0965	7	12	4	26.0777	8.5
26.116	7	12	0	26.0971	10
26.1355	5	11	0	26.1166	6
26.155	3	9	0	26.1361	1.5
26.1744	0	7	4	26.1556	0
26.1939	0	5	11	26.1751	0
26.2134	0	5	15	26.1945	3
26.2329	0	7	12	26.214	6
26.2524	0	11	5	26.2335	5.5
26.2718	0	14	2	26.253	1.5
26.2913	0	20	0	26.2725	0
26.3108	3	28	0	26.2919	0
26.3303	13	35	3	26.3114	0
26.3498	24	39	12	26.3309	7
26.3692	32	40	23	26.3504	14
26.3887	31	37	30	26.3699	17
26.4082	22	31	33	26.3893	14
26.4277	8	26	28	26.4088	5.5
26.4471	1	22	20	26.4283	5
26.4666	0	25	9	26.4478	2
26.4861	0	29	3	26.4673	0
26.5056	0	35	0	26.4867	0
26.5251	0	34	0	26.5062	2.5
26.5445	0	27	0	26.5257	5.5
26.564	1	13	0	26.5452	7.5
26.5835	10	0	0	26.5647	10
26.603	15	0	0	26.5841	12
26.6225	14	0	0	26.6036	15
26.6419	7	1	3	26.6231	16
26.6614	0	11	5	26.6426	13.5
26.6809	0	17	2	26.6621	8.5
26.7004	0	18	0	26.6815	1.5
26.7199	0	15	0	26.701	0
26.7393	0	7	0	26.7205	1
26.7588	0	0	0	26.74	8
26.7783	0	0	0	26.7595	15.5
26.7978	0	0	3	26.7789	20.5
26.8173	0	0	5	26.7984	21
26.8367	0	0	4	26.8179	15.5
26.8562	0	0	1	26.8374	7
26.8757	0	0	0	26.8569	1.5
26.8952	0	0	2	26.8763	0
26.9147	0	4	11	26.8958	0.5
26.9341	0	13	25	26.9153	3.5
26.9536	0	21	40	26.9348	6
26.9731	0	24	47	26.9542	7
26.9926	0	24	45	26.9737	7.5
27.0121	0	21	31	26.9932	9.5
27.0315	2	19	17	27.0127	13
27.051	3	21	5	27.0322	18
27.0705	1	25	2	27.0516	21
27.09	0	32	3	27.0711	18
27.1095	0	44	5	27.0906	12
27.1289	0	55	5	27.1101	2
27.1484	0	60	0	27.1296	0.5
27.1679	0	56	0	27.149	0
27.1874	1	41	0	27.1685	0
27.2069	2	20	0	27.188	0
27.2263	0	7	0	27.2075	5
27.2458	0	0	5	27.227	10
27.2653	0	0	15	27.2464	14
27.2848	0	0	22	27.2659	14.5
27.3043	0	0	20	27.2854	11.5
27.3237	0	1	10	27.3049	8.5
27.3432	0	6	0	27.3244	5.5
27.3627	0	8	0	27.3438	5.5
27.3822	4	3	0	27.3633	5
27.4017	12	0	0	27.3828	2.5
27.4211	18	0	9	27.4023	1
27.4406	23	0	24	27.4218	0
27.4601	25	4	36	27.4413	0
27.4796	25	18	38	27.4607	0
27.4991	24	29	28	27.4802	0
27.5185	21	32	12	27.4997	0
27.538	15	28	7	27.5192	5
27.5575	7	16	5	27.5386	9.5
27.577	0	3	4	27.5581	11
27.5965	0	1	3	27.5776	8
27.6159	0	0	11	27.5971	4.5
27.6354	0	4	18	27.6166	2.5
27.6549	0	10	24	27.636	6
27.6744	0	12	29	27.6555	13
27.6939	0	12	32	27.675	20
27.7133	6	10	33	27.6945	22
27.7328	15	8	32	27.714	17
27.7523	27	10	26	27.7334	8
27.7718	36	17	16	27.7529	4.5
27.7912	42	29	1	27.7724	2.5
27.8107	43	38	0	27.7919	1.5
27.8302	38	41	0	27.8114	1
27.8497	30	37	0	27.8308	2
27.8692	21	25	0	27.8503	2
27.8886	14	13	0	27.8698	0
27.9081	9	5	12	27.8893	0
27.9276	5	4	27	27.9088	0
27.9471	3	12	34	27.9282	0
27.9666	1	20	32	27.9477	8
27.986	0	24	22	27.9672	17.5
28.0055	0	22	9	27.9867	25.5
28.025	0	12	0	28.0062	29.5
28.0445	0	0	0	28.0256	25.5
28.064	0	0	3	28.0451	17.5
28.0834	0	0	9	28.0646	8
28.1029	6	0	12	28.0841	1.5
28.1224	19	0	8	28.1036	2.5
28.1419	32	0	1	28.123	7
28.1614	41	5	0	28.1425	12
28.1808	43	16	0	28.162	15
28.2003	40	24	0	28.1815	12.5
28.2198	34	25	4	28.2009	7
28.2393	28	19	17	28.2204	0
28.2588	23	10	26	28.2399	0
28.2782	21	2	28	28.2594	0
28.2977	18	1	22	28.2789	4
28.3172	16	2	6	28.2983	10
28.3367	12	4	1	28.3178	14
28.3562	6	8	0	28.3373	15.5
28.3756	0	8	0	28.3568	14.5
28.3951	0	7	14	28.3763	11
28.4146	0	5	28	28.3957	9
28.4341	0	1	39	28.4152	8
28.4536	0	0	44	28.4347	8.5
28.473	1	0	36	28.4542	10
28.4925	5	0	26	28.4737	11
28.512	7	0	16	28.4931	10.5
28.5315	6	0	15	28.5126	7.5
28.551	2	0	18	28.5321	2.5
28.5704	0	0	21	28.5516	1
28.5899	0	2	20	28.5711	0
28.6094	0	11	13	28.5906	0
28.6289	0	20	0	28.61	0.5
28.6484	0	29	0	28.6295	7.5
28.6678	0	35	0	28.649	13
28.6873	0	34	0	28.6685	14.5
28.7068	0	27	0	28.688	10
28.7263	0	15	5	28.7074	0
28.7458	0	1	11	28.7269	0
28.7652	0	0	18	28.7464	0
28.7847	0	0	24	28.7659	0
28.8042	11	0	29	28.7854	0
28.8237	21	4	35	28.8048	0
28.8432	30	13	39	28.8243	0
28.8626	32	19	39	28.8438	1
28.8821	27	24	32	28.8633	8.5
28.9016	15	27	21	28.8827	14.5
28.9211	2	25	9	28.9022	18
28.9406	0	25	0	28.9217	19.5
28.96	0	23	0	28.9412	17.5
28.9795	0	21	0	28.9607	14
28.999	0	22	5	28.9801	10.5
29.0185	0	22	9	28.9996	6.5
29.0379	0	26	9	29.0191	2.5
29.0574	7	35	10	29.0386	0.5
29.0769	13	46	12	29.0581	0
29.0964	16	55	19	29.0775	0
29.1159	12	60	30	29.097	0
29.1353	2	56	39	29.1165	0
29.1548	0	45	44	29.136	0
29.1743	0	30	38	29.1555	0
29.1938	0	16	25	29.1749	0
29.2133	0	6	13	29.1944	3.5
29.2327	6	6	8	29.2139	7
29.2522	20	14	15	29.2334	10.5
29.2717	34	23	31	29.2529	12
29.2912	44	35	49	29.2723	10.5
29.3107	44	40	62	29.2918	8.5
29.3301	36	40	63	29.3113	7.5
29.3496	23	36	53	29.3308	8.5
29.3691	10	30	36	29.3503	11
29.3886	1	26	19	29.3697	14.5
29.4081	0	25	10	29.3892	14.5
29.4275	0	25	6	29.4087	9
29.447	2	24	10	29.4282	1
29.4665	4	19	14	29.4476	0
29.486	4	8	12	29.4671	0
29.5055	2	7	6	29.4866	0
29.5249	0	0	3	29.5061	0
29.5444	0	0	0	29.5256	0
29.5639	0	0	0	29.545	5
29.5834	0	0	0	29.5645	10.5
29.6029	2	0	5	29.584	13
29.6223	6	0	21	29.6035	9.5
29.6418	11	0	37	29.623	0.5
29.6613	15	0	53	29.6425	0
29.6808	19	0	62	29.6619	0
29.7003	20	0	58	29.6814	0
29.7197	22	0	42	29.7009	0
29.7392	23	0	19	29.7204	0
29.7587	22	0	2	29.7399	0
29.7782	19	2	0	29.7593	0
29.7977	12	9	0	29.7788	4.5
29.8171	3	13	0	29.7983	7
29.8366	2	13	19	29.8178	6
29.8561	0	12	35	29.8373	3
29.8756	0	10	45	29.8567	0
29.8951	0	8	45	29.8762	0
29.9145	0	10	27	29.8957	4
29.934	0	14	10	29.9152	11.5
29.9535	7	17	2	29.9347	19
29.973	16	17	1	29.9541	23
29.9925	24	16	6	29.9736	21.5
30.0119	27	13	21	29.9931	16
30.0314	26	9	31	30.0126	7.5
30.0509	22	9	31	30.0321	4.5
30.0704	17	10	24	30.0515	3.5
30.0899	14	11	10	30.071	0
30.1093	11	9	0	30.0905	0
30.1288	8	5	0	30.11	0
30.1483	4	2	7	30.1294	0.5
30.1678	3	2	22	30.1489	11.5
30.1873	1	7	32	30.1684	20
30.2067	2	17	30	30.1879	26.5
30.2262	5	28	20	30.2074	30
30.2457	4	30	3	30.2268	21.5
30.2652	4	24	2	30.2463	10.5
30.2847	0	7	1	30.2658	0.5
30.3041	0	0	0	30.2853	0
30.3236	1	0	15	30.3048	0
30.3431	8	0	27	30.3242	0
30.3626	24	0	36	30.3437	0
30.382	41	0	42	30.3632	3
30.4015	56	0	39	30.3827	7
30.421	60	10	32	30.4022	11.5
30.4405	49	33	23	30.4216	15.5
30.46	27	47	15	30.4411	15.5
30.4794	0	47	8	30.4606	12.5
30.4989	0	31	4	30.4801	8.5
30.5184	0	5	1	30.4996	3
30.5379	0	3	3	30.519	1.5
30.5574	0	2	9	30.5385	2
30.5768	9	1	16	30.558	5.5
30.5963	21	15	24	30.5775	10.5
30.6158	30	24	28	30.597	14
30.6353	33	26	28	30.6164	16.5
30.6548	26	23	27	30.6359	16.5
30.6742	16	10	21	30.6554	15.5
30.6937	6	1	15	30.6749	15.5
30.7132	0	0	8	30.6944	14.5
30.7327	0	5	0	30.7138	15
30.7522	1	17	0	30.7333	14.5
30.7716	5	27	0	30.7528	14
30.7911	8	32	9	30.7723	14
30.8106	10	30	22	30.7918	11
30.8301	11	19	32	30.8112	7
30.8496	14	4	39	30.8307	0.5
30.869	19	2	34	30.8502	0
30.8885	27	0	26	30.8697	0
30.908	37	0	15	30.8892	0
30.9275	46	0	5	30.9086	0
30.947	52	0	2	30.9281	0
30.9664	52	0	1	30.9476	0
30.9859	44	0	3	30.9671	0
31.0054	29	0	3	30.9866	6.5
31.0249	11	12	1	31.006	12.5
31.0444	5	24	5	31.0255	15.5
31.0638	1	33	11	31.045	15
31.0833	0	36	22	31.0645	7.5
31.1028	0	27	34	31.084	2
31.1223	14	12	40	31.1034	0
31.1418	29	1	41	31.1229	0
31.1612	41	0	33	31.1424	0
31.1807	49	0	21	31.1619	0
31.2002	43	0	13	31.1813	0
31.2197	31	0	7	31.2008	0
31.2392	18	0	8	31.2203	0
31.2586	8	4	12	31.2398	2
31.2781	7	23	18	31.2593	6
31.2976	11	37	25	31.2787	6.5
31.3171	19	43	29	31.2982	6.5
31.3366	24	37	33	31.3177	4
31.356	22	16	36	31.3372	2
31.3755	14	7	36	31.3567	1.5
31.395	4	1	32	31.3761	0
31.4145	2	0	23	31.3956	0
31.434	1	5	9	31.4151	0
31.4534	6	19	2	31.4346	0
31.4729	21	32	0	31.4541	0
31.4924	35	36	0	31.4735	0
31.5119	48	32	0	31.493	4
31.5314	55	20	0	31.5125	14
31.5508	52	7	0	31.532	19.5
31.5703	46	1	12	31.5515	22
31.5898	37	3	31	31.5709	17.5
31.6093	29	12	44	31.5904	9.5
31.6287	23	24	49	31.6099	3.5
31.6482	19	37	40	31.6294	2.5
31.6677	17	43	26	31.6489	9
31.6872	17	43	10	31.6683	17
31.7067	18	36	0	31.6878	22.5
31.7261	21	26	0	31.7073	24
31.7456	24	17	0	31.7268	19
31.7651	28	11	0	31.7463	10.5
31.7846	30	9	0	31.7657	3
31.8041	28	11	0	31.7852	2.5
31.8235	23	11	0	31.8047	0
31.843	16	10	7	31.8242	3.5
31.8625	8	7	17	31.8437	8.5
31.882	1	3	30	31.8631	13
31.9015	0	2	38	31.8826	18.5
31.9209	0	3	38	31.9021	21.5
31.9404	3	6	29	31.9216	23.5
31.9599	8	10	12	31.9411	23.5
31.9794	14	10	0	31.9605	20
31.9989	20	12	0	31.98	13
32.0183	22	14	0	31.9995	2.5
32.0378	24	20	0	32.019	1.5
32.0573	22	31	0	32.0385	0
32.0768	19	41	10	32.0579	0
32.0963	18	47	25	32.0774	1
32.1157	18	44	40	32.0969	8.5
32.1352	21	32	51	32.1164	14
32.1547	27	18	50	32.1358	15
32.1742	32	7	40	32.1553	11.5
32.1937	38	4	22	32.1748	4
32.2131	40	12	4	32.1943	3.5
32.2326	38	27	0	32.2138	3
32.2521	31	39	0	32.2332	1.5
32.2716	21	43	0	32.2527	4.5
32.2911	9	33	6	32.2722	12
32.3105	8	16	13	32.2917	19.5
32.33	4	0	20	32.3112	27.5
32.3495	0	0	24	32.3306	31.5
32.369	0	0	23	32.3501	28.5
32.3885	0	2	21	32.3696	21.5
32.4079	0	15	14	32.3891	10.5
32.4274	0	17	4	32.4086	1
32.4469	12	9	0	32.428	0
32.4664	24	0	0	32.4475	0
32.4859	33	0	0	32.467	0
32.5053	36	0	0	32.4865	0
32.5248	29	0	0	32.506	5.5
32.5443	16	0	0	32.5254	12
32.5638	2	0	6	32.5449	17.5
32.5833	0	7	17	32.5644	20.5
32.6027	0	14	23	32.5839	18.5
32.6222	0	20	25	32.6034	13
32.6417	0	24	21	32.6228	9.5
32.6612	0	24	14	32.6423	6
32.6807	0	25	7	32.6618	6.5
32.7001	0	24	3	32.6813	8.5
32.7196	0	22	0	32.7008	11
32.7391	0	17	3	32.7203	12
32.7586	0	8	11	32.7397	11
32.7781	3	6	20	32.7592	8
32.7975	12	0	31	32.7787	4.5
32.817	18	0	38	32.7982	0.5
32.8365	22	0	37	32.8176	0
32.856	23	0	30	32.8371	0
32.8755	22	8	18	32.8566	0
32.8949	18	14	8	32.8761	2
32.9144	15	17	2	32.8956	3.5
32.9339	12	15	0	32.915	3
32.9534	6	9	0	32.9345	2
32.9728	2	4	0	32.954	0
32.9923	0	4	0	32.9735	0
33.0118	0	5	0	32.993	0
33.0313	0	8	0	33.0124	0
33.0508	0	9	0	33.0319	3
33.0702	0	4	1	33.0514	10.5
33.0897	0	0	18	33.0709	17.5
33.1092	0	0	34	33.0904	24.5
33.1287	0	0	47	33.1098	29.5
33.1482	0	0	50	33.1293	30.5
33.1676	0	0	42	33.1488	29
33.1871	0	0	28	33.1683	25.5
33.2066	0	0	17	33.1878	20
33.2261	0	0	11	33.2072	15
33.2456	0	0	11	33.2267	13
33.265	7	0	13	33.2462	14
33.2845	17	0	12	33.2657	17.5
33.304	23	0	5	33.2852	23.5
33.3235	24	0	1	33.3046	27.5
33.343	18	0	0	33.3241	28.5
33.3624	9	0	1	33.3436	25
33.3819	1	0	19	33.3631	17
33.4014	0	0	37	33.3826	7.5
33.4209	0	0	50	33.402	6
33.4404	7	1	53	33.4215	5.5
33.4598	15	2	43	33.441	0
33.4793	19	0	26	33.4605	0
33.4988	20	0	10	33.48	0
33.5183	14	0	4	33.4994	0
33.5378	8	0	7	33.5189	3
33.5572	2	0	16	33.5384	11.5
33.5767	0	0	25	33.5579	18.5
33.5962	0	0	28	33.5774	24.5
33.6157	1	0	25	33.5968	27
33.6352	0	0	16	33.6163	23
33.6546	0	1	10	33.6358	15
33.6741	0	9	6	33.6553	4.5
33.6936	0	20	4	33.6748	4
33.7131	0	25	3	33.6942	0
33.7326	3	25	1	33.7137	0
33.752	16	18	0	33.7332	0
33.7715	28	8	0	33.7527	0
33.791	37	7	0	33.7722	0
33.8105	39	4	0	33.7916	0
33.83	30	0	5	33.8111	0
33.8494	14	8	20	33.8306	2.5
33.8689	12	14	31	33.8501	4
33.8884	2	15	34	33.8695	4
33.9079	0	14	26	33.889	3
33.9274	0	9	7	33.9085	2
33.9468	0	2	0	33.928	2
33.9663	1	0	0	33.9475	4
33.9858	10	1	0	33.9669	4
34.0053	14	6	0	33.9864	4
34.0248	14	10	3	34.0059	2.5
34.0442	11	11	27	34.0254	1
34.0637	6	10	48	34.0449	1.5
34.0832	0	7	57	34.0643	4
34.1027	0	3	50	34.0838	7.5
34.1222	0	3	24	34.1033	12
34.1416	3	10	16	34.1228	14.5
34.1611	10	17	0	34.1423	16
34.1806	17	24	0	34.1617	16.5
34.2001	20	28	0	34.1812	15.5
34.2195	17	26	0	34.2007	13.5
34.239	7	22	6	34.2202	11.5
34.2585	0	17	23	34.2397	6.5
34.278	0	17	25	34.2591	1.5
34.2975	0	22	19	34.2786	0.5
34.3169	0	29	7	34.2981	0
34.3364	0	37	0	34.3176	0
34.3559	0	39	0	34.3371	7
34.3754	0	37	0	34.3565	18.5
34.3949	0	32	0	34.376	31
34.4143	0	23	0	34.3955	41
34.4338	0	14	0	34.415	42
34.4533	3	6	0	34.4345	33.5
34.4728	8	0	0	34.4539	17
34.4923	10	0	15	34.4734	5
34.5117	11	0	33	34.4929	4
34.5312	11	0	49	34.5124	0
34.5507	11	0	61	34.5319	0
34.5702	12	2	60	34.5513	8.5
34.5897	15	17	48	34.5708	21
34.6091	17	35	31	34.5903	28
34.6286	15	52	12	34.6098	32.5
34.6481	10	62	10	34.6292	30.5
34.6676	2	63	7	34.6487	24.5
34.6871	0	54	3	34.6682	19
34.7065	0	41	5	34.6877	17.5
34.726	0	26	13	34.7072	18
34.7455	0	15	17	34.7266	20.5
34.765	0	12	22	34.7461	23.5
34.7845	0	15	26	34.7656	26.5
34.8039	0	22	26	34.7851	28.5
34.8234	0	28	26	34.8046	29
34.8429	4	30	25	34.824	29
34.8624	8	23	24	34.8435	28
34.8819	10	11	21	34.863	25.5
34.9013	10	3	20	34.8825	24.5
34.9208	5	2	19	34.902	24.5
34.9403	4	0	20	34.9215	25.5
34.9598	0	11	22	34.9409	27
34.9793	0	31	21	34.9604	29
34.9987	0	44	17	34.9799	28.5
35.0182	0	50	9	34.9994	27
35.0377	0	44	2	35.0189	26.5
35.0572	5	26	3	35.0383	28.5
35.0767	13	7	9	35.0578	34
35.0961	18	2	22	35.0773	42
35.1156	21	0	36	35.0968	47.5
35.1351	18	0	46	35.1163	48.5
35.1546	12	7	47	35.1357	42.5
35.1741	5	21	42	35.1552	31
35.1935	1	31	34	35.1747	18.5
35.213	1	40	29	35.1942	10.5
35.2325	5	43	27	35.2137	10
35.252	11	41	31	35.2331	17
35.2715	17	33	35	35.2526	27
35.2909	22	24	38	35.2721	36.5
35.3104	25	16	35	35.2916	41.5
35.3299	25	11	29	35.311	41.5
35.3494	24	11	19	35.3305	40.5
35.3689	21	14	9	35.35	42
35.3883	19	18	1	35.3695	48.5
35.4078	20	20	1	35.389	58
35.4273	24	21	6	35.4084	65.5
35.4468	32	19	14	35.4279	68
35.4663	39	15	22	35.4474	61.5
35.4857	44	10	27	35.4669	48
35.5052	41	5	26	35.4864	32.5
35.5247	29	0	22	35.5058	21.5
35.5442	14	0	16	35.5253	17.5
35.5636	1	0	11	35.5448	23.5
35.5831	0	4	6	35.5643	36.5
35.6026	0	11	1	35.5838	54.5
35.6221	15	16	0	35.6032	71
35.6416	32	15	0	35.6227	82
35.661	45	11	3	35.6422	85.5
35.6805	47	4	12	35.6617	81.5
35.7	39	0	26	35.6812	70
35.7195	24	1	41	35.7006	56
35.739	10	9	50	35.7201	44.5
35.7584	3	20	51	35.7396	38.5
35.7779	8	31	44	35.7591	39.5
35.7974	25	35	32	35.7786	45.5
35.8169	46	32	18	35.798	54.5
35.8364	66	20	9	35.8175	62.5
35.8558	78	3	10	35.837	67
35.8753	78	0	18	35.8565	69
35.8948	67	0	32	35.876	71
35.9143	52	0	49	35.8954	75
35.9338	36	0	65	35.9149	79.5
35.9532	27	0	75	35.9344	84.5
35.9727	26	0	79	35.9539	88
35.9922	33	0	76	35.9734	88
36.0117	46	1	71	35.9928	84.5
36.0312	62	13	66	36.0123	82.5
36.0506	76	23	65	36.0318	81.5
36.0701	86	29	69	36.0513	83.5
36.0896	91	31	76	36.0707	86
36.1091	90	30	81	36.0902	88
36.1286	83	23	83	36.1097	88
36.148	72	19	82	36.1292	85.5
36.1675	62	22	78	36.1487	85
36.187	52	28	76	36.1681	88.5
36.2065	49	37	77	36.1876	95.5
36.226	51	46	80	36.2071	103.5
36.2454	59	49	81	36.2266	111
36.2649	70	43	78	36.2461	113
36.2844	84	30	71	36.2655	111
36.3039	95	13	65	36.285	105
36.3234	101	11	62	36.3045	102.5
36.3428	103	3	68	36.324	104
36.3623	100	0	82	36.3435	109.5
36.3818	97	0	100	36.3629	118.5
36.4013	94	10	117	36.3824	125.5
36.4208	97	17	130	36.4019	130.5
36.4402	103	24	133	36.4214	131.5
36.4597	113	29	129	36.4409	129.5
36.4792	123	32	119	36.4603	129.5
36.4987	131	30	109	36.4798	132
36.5182	136	27	99	36.4993	138.5
36.5376	138	20	92	36.5188	148
36.5571	140	9	92	36.5383	158.5
36.5766	146	6	96	36.5577	168
36.5961	155	5	103	36.5772	175
36.6156	165	0	113	36.5967	180
36.635	176	0	125	36.6162	183
36.6545	182	10	137	36.6357	184.5
36.674	180	25	149	36.6551	187
36.6935	170	36	159	36.6746	190.5
36.713	157	46	166	36.6941	195.5
36.7324	146	46	169	36.7136	204
36.7519	140	39	168	36.7331	214.5
36.7714	143	27	165	36.7525	226.5
36.7909	156	18	163	36.772	240
36.8104	172	9	160	36.7915	253.5
36.8298	186	1	161	36.811	263.5
36.8493	192	0	165	36.8305	269.5
36.8688	189	1	169	36.8499	272
36.8883	179	6	173	36.8694	272.5
36.9077	168	14	173	36.8889	273
36.9272	163	22	173	36.9084	276
36.9467	169	28	173	36.9279	281
36.9662	186	31	174	36.9473	284
36.9857	213	27	177	36.9668	285
37.0051	239	17	183	36.9863	285
37.0246	258	7	190	37.0058	285
37.0441	266	3	197	37.0253	287.5
37.0636	262	0	201	37.0447	296.5
37.0831	250	0	207	37.0642	310
37.1025	234	0	210	37.0837	323.5
37.122	219	0	211	37.1032	333
37.1415	208	0	210	37.1227	340.5
37.161	202	0	209	37.1421	344
37.1805	200	0	204	37.1616	346.5
37.1999	201	0	200	37.1811	348.5
37.2194	207	3	199	37.2006	351
37.2389	216	11	202	37.2201	351
37.2584	227	22	204	37.2395	346
37.2779	238	33	207	37.259	337
37.2973	251	39	204	37.2785	325.5
37.3168	258	38	193	37.298	313
37.3363	258	30	177	37.3175	303.5
37.3558	252	16	165	37.3369	296.5
37.3753	240	1	160	37.3564	293
37.3947	225	0	168	37.3759	293.5
37.4142	212	0	186	37.3954	296
37.4337	201	0	206	37.4149	300
37.4532	194	7	220	37.4343	302.5
37.4727	189	20	219	37.4538	301.5
37.4921	184	26	203	37.4733	294.5
37.5116	179	27	179	37.4928	282
37.5311	173	21	158	37.5123	266
37.5506	168	11	148	37.5317	249.5
37.5701	163	10	149	37.5512	237
37.5895	161	7	160	37.5707	229
37.609	160	0	172	37.5902	226
37.6285	162	0	176	37.6097	225.5
37.648	167	1	166	37.6291	227
37.6675	173	1	152	37.6486	226
37.6869	181	0	137	37.6681	220
37.7064	187	0	126	37.6876	209.5
37.7259	190	0	123	37.7071	194
37.7454	186	0	128	37.7265	175
37.7649	175	0	135	37.746	155.5
37.7843	156	0	138	37.7655	142
37.8038	132	0	137	37.785	138
37.8233	107	4	131	37.8045	141
37.8428	85	11	125	37.8239	149
37.8623	72	17	120	37.8434	156.5
37.8817	68	20	120	37.8629	159
37.9012	71	25	121	37.8824	152.5
37.9207	79	30	125	37.9018	140
37.9402	86	33	125	37.9213	124
37.9597	88	39	120	37.9408	110
37.9791	84	44	111	37.9603	102
37.9986	76	45	96	37.9798	100
38.0181	64	41	76	37.9992	103.5
38.0376	54	32	57	38.0187	109
38.0571	48	16	43	38.0382	113.5
38.0765	45	6	39	38.0577	113
38.096	47	4	47	38.0772	109.5
38.1155	55	0	64	38.0966	103.5
38.135	64	0	84	38.1161	94.5
38.1544	73	0	101	38.1356	87
38.1739	81	0	105	38.1551	81
38.1934	85	1	95	38.1746	78
38.2129	83	19	78	38.194	74
38.2324	77	33	57	38.2135	70.5
38.2518	67	39	39	38.233	66.5
38.2713	58	39	25	38.2525	62.5
38.2908	49	30	20	38.272	58.5
38.3103	42	11	19	38.2914	58
38.3298	36	6	21	38.3109	60
38.3492	31	0	26	38.3304	62.5
38.3687	26	0	33	38.3499	63.5
38.3882	23	0	41	38.3694	62
38.4077	24	0	47	38.3888	55.5
38.4272	29	0	50	38.4083	46
38.4466	39	0	51	38.4278	37
38.4661	49	5	47	38.4473	32
38.4856	56	5	41	38.4667	33
38.5051	55	4	32	38.4862	41
38.5246	41	0	20	38.5057	52.5
38.544	20	0	5	38.5252	62.5
38.5635	12	0	3	38.5447	67.5
38.583	0	0	1	38.5641	64.5
38.6025	0	0	0	38.5836	53
38.622	0	0	0	38.6031	37.5
38.6414	0	4	2	38.6226	22
38.6609	0	19	13	38.6421	12.5
38.6804	4	30	23	38.6615	8
38.6999	18	35	33	38.681	11.5
38.7194	26	31	43	38.7005	19.5
38.7388	27	20	51	38.72	28.5
38.7583	22	4	53	38.7395	35.5
38.7778	9	2	52	38.7589	36.5
38.7973	0	0	45	38.7784	33.5
38.8168	0	1	34	38.7979	26.5
38.8362	0	15	17	38.8174	18.5
38.8557	0	26	7	38.8369	12.5
38.8752	0	28	6	38.8563	11.5
38.8947	0	23	0	38.8758	14.5
38.9142	0	17	0	38.8953	20.5
38.9336	0	7	0	38.9148	26
38.9531	0	3	0	38.9343	29.5
38.9726	0	6	0	38.9537	28.5
38.9921	2	14	1	38.9732	23
39.0116	8	22	6	38.9927	14.5
39.031	16	30	6	39.0122	7.5
39.0505	25	37	5	39.0317	3
39.07	33	41	5	39.0511	1.5
39.0895	35	42	5	39.0706	3
39.109	30	42	7	39.0901	6
39.1284	17	36	13	39.1096	9
39.1479	0	25	20	39.1291	8
39.1674	0	10	25	39.1485	5.5
39.1869	0	1	29	39.168	2.5
39.2064	0	0	31	39.1875	1
39.2258	0	0	32	39.207	2.5
39.2453	0	0	29	39.2265	7
39.2648	0	13	26	39.2459	11.5
39.2843	0	25	21	39.2654	13.5
39.3038	0	31	18	39.2849	9.5
39.3232	0	29	13	39.3044	1.5
39.3427	0	24	9	39.3239	0
39.3622	0	16	2	39.3433	0
39.3817	0	8	1	39.3628	0
39.4012	7	7	0	39.3823	0
39.4206	15	14	0	39.4018	0
39.4401	22	22	0	39.4213	1
39.4596	26	35	0	39.4407	2.5
39.4791	27	46	0	39.4602	1.5
39.4985	21	54	0	39.4797	0
39.518	10	56	8	39.4992	0
39.5375	3	53	11	39.5187	0
39.557	0	44	8	39.5381	0.5
39.5765	0	34	0	39.5576	7
39.5959	0	24	0	39.5771	13
39.6154	0	21	0	39.5966	17
39.6349	0	24	0	39.6161	18
39.6544	5	30	0	39.6355	15.5
39.6739	11	36	0	39.655	9
39.6933	15	42	13	39.6745	3.5
39.7128	18	44	24	39.694	0
39.7323	20	43	32	39.7135	0
39.7518	20	44	36	39.7329	0
39.7713	17	50	38	39.7524	0
39.7907	15	58	34	39.7719	0
39.8102	10	69	25	39.7914	0
39.8297	3	75	19	39.8109	0
39.8492	2	79	13	39.8303	0
39.8687	0	75	7	39.8498	0
39.8881	0	69	4	39.8693	0
39.9076	0	60	5	39.8888	0
39.9271	0	54	6	39.9083	0
39.9466	0	53	12	39.9277	0
39.9661	0	58	19	39.9472	0
39.9855	3	72	23	39.9667	6
40.005	12	91	24	39.9862	13.5
40.0245	19	110	21	40.0057	17.5
40.044	21	126	13	40.0251	20
40.0635	19	134	5	40.0446	21
40.0829	14	135	1	40.0641	19
40.1024	5	126	2	40.0836	13
40.1219	0	116	5	40.1031	7
40.1414	0	109	12	40.1225	2.5
40.1609	0	108	18	40.142	0
40.1803	0	115	23	40.1615	0
40.1998	4	130	24	40.181	0
40.2193	14	151	23	40.2004	1.5
40.2388	21	166	19	40.2199	5
40.2583	25	172	16	40.2394	7.5
40.2777	26	171	11	40.2589	8.5
40.2972	21	163	9	40.2784	10.5
40.3167	9	151	7	40.2978	12.5
40.3362	0	143	6	40.3173	14.5
40.3557	0	148	6	40.3368	16
40.3751	0	160	4	40.3563	18.5
40.3946	0	177	4	40.3758	19
40.4141	0	198	5	40.3952	18.5
40.4336	1	215	7	40.4147	16
40.4531	8	224	11	40.4342	12.5
40.4725	8	226	15	40.4537	8
40.492	6	223	23	40.4732	4.5
40.5115	3	224	28	40.4926	0
40.531	0	230	32	40.5121	0
40.5505	0	242	35	40.5316	0
40.5699	5	260	37	40.5511	0
40.5894	16	276	38	40.5706	0
40.6089	29	283	37	40.59	0
40.6284	42	275	33	40.6095	0
40.6479	49	252	29	40.629	0
40.6673	48	222	23	40.6485	0
40.6868	40	197	18	40.668	0
40.7063	27	182	13	40.6874	0
40.7258	14	183	11	40.7069	1.5
40.7452	8	201	10	40.7264	5
40.7647	8	230	12	40.7459	9
40.7842	18	255	13	40.7654	12.5
40.8037	32	270	18	40.7848	16
40.8232	48	269	22	40.8043	18
40.8426	59	256	28	40.8238	18
40.8621	66	229	33	40.8433	16.5
40.8816	64	200	37	40.8628	14.5
40.9011	56	177	38	40.8822	12
40.9206	43	163	36	40.9017	9.5
40.94	31	159	34	40.9212	9.5
40.9595	20	164	31	40.9407	11
40.979	14	171	30	40.9602	14.5
40.9985	13	176	34	40.9796	15.5
41.018	13	177	38	40.9991	14
41.0374	14	168	43	41.0186	7.5
41.0569	16	156	43	41.0381	0
41.0764	17	140	41	41.0576	0
41.0959	18	126	34	41.077	0
41.1154	19	115	26	41.0965	0
41.1348	25	111	19	41.116	13.5
41.1543	32	114	19	41.1355	29
41.1738	41	123	24	41.1549	39.5
41.1933	52	137	36	41.1744	42
41.2128	59	152	47	41.1939	40
41.2322	63	161	57	41.2134	32.5
41.2517	60	160	59	41.2329	22
41.2712	51	148	53	41.2523	14.5
41.2907	36	128	40	41.2718	12.5
41.3102	22	100	27	41.2913	13
41.3296	10	73	20	41.3108	15.5
41.3491	8	54	20	41.3303	19.5
41.3686	14	46	27	41.3498	23.5
41.3881	31	49	39	41.3692	26.5
41.4076	55	60	49	41.3887	26
41.427	77	75	57	41.4082	24
41.4465	90	89	59	41.4277	18.5
41.466	91	99	56	41.4472	11.5
41.4855	80	100	51	41.4666	5
41.505	58	93	49	41.4861	3.5
41.5244	31	80	49	41.5056	9
41.5439	10	65	54	41.5251	21
41.5634	1	53	62	41.5446	35
41.5829	5	46	76	41.564	45.5
41.6024	20	46	88	41.5835	49.5
41.6218	43	53	97	41.603	45
41.6413	65	65	100	41.6225	35
41.6608	80	75	94	41.6419	25
41.6803	87	81	79	41.6614	21
41.6998	85	81	61	41.6809	23.5
41.7192	79	71	47	41.7004	32.5
41.7387	70	53	40	41.7199	44
41.7582	67	30	43	41.7394	54
41.7777	70	9	56	41.7588	58
41.7972	77	4	75	41.7783	57
41.8166	88	3	93	41.7978	52.5
41.8361	100	2	108	41.8173	47.5
41.8556	109	9	121	41.8367	45.5
41.8751	112	26	127	41.8562	48
41.8946	112	40	131	41.8757	56
41.914	111	48	130	41.8952	66.5
41.9335	107	50	125	41.9147	78
41.953	107	48	120	41.9341	85
41.9725	107	38	114	41.9536	87.5
41.992	110	24	106	41.9731	84.5
42.0114	112	12	101	41.9926	79.5
42.0309	114	7	97	42.0121	74
42.0504	114	7	93	42.0315	72.5
42.0699	113	11	92	42.051	76.5
42.0893	112	19	95	42.0705	86
42.1088	111	24	106	42.09	97.5
42.1283	110	22	121	42.1095	108.5
42.1478	112	15	141	42.1289	115
42.1673	118	2	159	42.1484	114.5
42.1867	126	0	172	42.1679	107.5
42.2062	141	0	177	42.1874	96.5
42.2257	158	0	171	42.2069	88
42.2452	176	0	161	42.2263	86
42.2647	194	0	149	42.2458	93
42.2841	206	3	139	42.2653	109
42.3036	211	17	137	42.2848	131.5
42.3231	208	29	142	42.3043	152.5
42.3426	199	37	154	42.3237	168
42.3621	185	40	169	42.3432	175
42.3815	172	38	185	42.3627	175
42.401	165	30	194	42.3822	169.5
42.4205	166	18	196	42.4016	163
42.44	177	11	192	42.4211	160.5
42.4595	195	9	183	42.4406	164
42.4789	218	10	176	42.4601	173
42.4984	240	15	173	42.4796	184.5
42.5179	254	22	176	42.499	198.5
42.5374	261	26	189	42.5185	211
42.5569	258	25	205	42.538	220
42.5763	249	21	218	42.5575	226
42.5958	235	18	230	42.577	231.5
42.6153	224	12	234	42.5964	238.5
42.6348	216	9	230	42.6159	246.5
42.6543	214	10	220	42.6354	256.5
42.6737	221	14	211	42.6549	267.5
42.6932	233	18	210	42.6744	277.5
42.7127	250	25	217	42.6938	284
42.7322	268	32	234	42.7133	288
42.7517	286	37	261	42.7328	291
42.7711	302	39	289	42.7523	295
42.7906	312	38	308	42.7718	300
42.8101	324	36	317	42.7912	309
42.8296	329	31	316	42.8107	321.5
42.8491	334	25	305	42.8302	338.5
42.8685	337	19	290	42.8497	355.5
42.888	334	16	275	42.8692	371.5
42.9075	333	14	267	42.8886	384.5
42.927	328	14	267	42.9081	395
42.9465	326	17	272	42.9276	402
42.9659	324	17	283	42.9471	409.5
42.9854	324	14	297	42.9666	418.5
43.0049	329	10	311	42.986	434
43.0244	336	5	323	43.0055	452.5
43.0439	344	2	331	43.025	471.5
43.0633	355	2	336	43.0445	487
43.0828	365	7	338	43.064	495.5
43.1023	374	17	336	43.0834	494.5
43.1218	378	27	334	43.1029	485
43.1413	379	33	333	43.1224	470
43.1607	376	35	335	43.1419	458.5
43.1802	370	31	341	43.1614	454
43.1997	366	20	349	43.1808	460.5
43.2192	364	4	357	43.2003	477
43.2387	369	1	361	43.2198	500
43.2581	377	0	362	43.2393	524
43.2776	386	0	358	43.2588	542.5
43.2971	393	0	348	43.2782	550.5
43.3166	393	14	338	43.2977	549
43.336	387	28	329	43.3172	538
43.3555	375	31	324	43.3367	523
43.375	360	30	323	43.3562	509
43.3945	349	26	329	43.3756	498
43.414	341	19	340	43.3951	493
43.4334	343	9	350	43.4146	492
43.4529	351	1	355	43.4341	493
43.4724	364	0	356	43.4536	490
43.4919	377	4	346	43.473	480.5
43.5114	387	11	331	43.4925	466
43.5308	392	23	316	43.512	450
43.5503	387	40	305	43.5315	433.5
43.5698	378	53	306	43.551	423.5
43.5893	360	61	313	43.5704	421
43.6088	340	64	326	43.5899	423
43.6282	319	60	334	43.6094	425.5
43.6477	301	52	334	43.6289	423
43.6672	290	41	324	43.6484	414
43.6867	283	35	302	43.6678	398
43.7062	286	36	282	43.6873	376.5
43.7256	294	42	266	43.7068	354.5
43.7451	305	54	264	43.7263	335
43.7646	315	64	270	43.7458	323
43.7841	320	71	284	43.7652	317
43.8036	318	71	301	43.7847	318.5
43.823	308	64	310	43.8042	322
43.8425	292	55	312	43.8237	327
43.862	274	46	304	43.8432	326.5
43.8815	257	44	290	43.8626	316
43.901	244	51	271	43.8821	299
43.9204	236	64	248	43.9016	275.5
43.9399	232	81	230	43.9211	252
43.9594	234	94	217	43.9406	230.5
43.9789	235	102	211	43.96	215.5
43.9984	237	100	211	43.9795	209.5
44.0178	237	93	217	43.999	209
44.0373	233	86	225	44.0185	215
44.0568	226	80	227	44.038	221.5
44.0763	215	82	222	44.0574	228.5
44.0958	206	90	212	44.0769	233
44.1152	195	102	197	44.0964	233
44.1347	186	114	184	44.1159	229
44.1542	181	121	176	44.1354	218.5
44.1737	180	123	178	44.1548	205
44.1932	180	119	184	44.1743	189
44.2126	181	112	191	44.1938	173.5
44.2321	181	102	192	44.2133	161
44.2516	180	92	185	44.2328	152.5
44.2711	174	86	169	44.2522	149
44.2906	167	83	149	44.2717	148
44.31	157	86	133	44.2912	147.5
44.3295	149	93	123	44.3107	145
44.349	138	105	124	44.3301	139.5
44.3685	130	117	132	44.3496	130
44.388	124	127	145	44.3691	118.5
44.4074	118	137	159	44.3886	108
44.4269	118	143	165	44.4081	98.5
44.4464	118	152	163	44.4275	94
44.4659	122	156	150	44.447	92.5
44.4854	122	162	133	44.4665	95
44.5048	120	166	115	44.486	99
44.5243	113	166	98	44.5055	103.5
44.5438	104	161	89	44.5249	107
44.5633	96	152	87	44.5444	109
44.5828	91	140	90	44.5639	108.5
44.6022	92	128	94	44.5834	104
44.6217	98	118	95	44.6029	97.5
44.6412	107	112	95	44.6223	87.5
44.6607	115	112	92	44.6418	75.5
44.6801	117	114	88	44.6613	65.5
44.6996	113	119	84	44.6808	58.5
44.7191	103	122	84	44.7003	57
44.7386	91	124	84	44.7197	61
44.7581	80	121	86	44.7392	68.5
44.7775	75	115	90	44.7587	76.5
44.797	76	107	93	44.7782	82
44.8165	83	96	96	44.7977	82.5
44.836	90	89	96	44.8171	78.5
44.8555	96	82	96	44.8366	71.5
44.8749	97	78	93	44.8561	63
44.8944	95	75	89	44.8756	55.5
44.9139	87	73	85	44.8951	48
44.9334	77	72	85	44.9145	41
44.9529	67	70	85	44.934	33.5
44.9723	60	66	81	44.9535	28
44.9918	53	63	80	44.973	24.5
45.0113	50	60	78	44.9924	26.5
45.0308	49	59	75	45.0119	33
45.0503	51	55	69	45.0314	42.5
45.0697	53	55	64	45.0509	52.5
45.0892	56	57	63	45.0704	59
45.1087	58	63	61	45.0898	60
45.1282	58	68	62	45.1093	54
45.1477	55	75	65	45.1288	44
45.1671	49	84	72	45.1483	32
45.1866	40	86	77	45.1678	19.5
45.2061	32	81	80	45.1872	10
45.2256	23	69	80	45.2067	7
45.2451	20	54	79	45.2262	10
45.2645	21	38	72	45.2457	18.5
45.284	28	27	65	45.2652	31
45.3035	36	27	58	45.2846	44
45.323	43	39	52	45.3041	53.5
45.3425	46	57	46	45.3236	57.5
45.3619	44	75	38	45.3431	56
45.3814	37	86	33	45.3626	48
45.4009	29	89	27	45.382	37
45.4204	21	79	23	45.4015	26.5
45.4399	19	61	23	45.421	19
45.4593	22	39	30	45.4405	15
45.4788	29	21	40	45.46	14.5
45.4983	38	12	48	45.4794	19
45.5178	48	10	54	45.4989	25.5
45.5373	55	19	55	45.5184	29.5
45.5567	61	31	51	45.5379	31
45.5762	63	47	43	45.5574	30.5
45.5957	64	61	39	45.5769	28.5
45.6152	62	70	37	45.5963	25.5
45.6347	57	71	39	45.6158	23
45.6541	51	66	41	45.6353	22
45.6736	40	52	42	45.6548	21
45.6931	29	32	40	45.6742	20
45.7126	19	11	34	45.6937	18.5
45.7321	14	5	30	45.7132	18.5
45.7515	15	0	28	45.7327	19
45.771	19	0	29	45.7522	20
45.7905	26	0	31	45.7716	22.5
45.81	34	16	34	45.7911	24.5
45.8295	37	31	37	45.8106	25.5
45.8489	38	33	34	45.8301	24
45.8684	35	33	28	45.8496	21.5
45.8879	32	27	20	45.869	18.5
45.9074	28	22	12	45.8885	16
45.9268	25	11	3	45.908	13.5
45.9463	22	4	0	45.9275	12
45.9658	20	0	0	45.947	11
45.9853	14	0	0	45.9664	10
46.0048	8	0	0	45.9859	9
46.0242	2	6	5	46.0054	10
46.0437	0	20	13	46.0249	13.5
46.0632	0	35	18	46.0444	18
46.0827	0	50	21	46.0638	23.5
46.1022	1	60	20	46.0833	26
46.1216	6	63	19	46.1028	25.5
46.1411	11	56	13	46.1223	19.5
46.1606	11	47	7	46.1418	9
46.1801	12	37	1	46.1612	6
46.1996	12	28	0	46.1807	0
46.219	13	25	0	46.2002	0
46.2385	15	25	1	46.2197	0
46.258	20	32	6	46.2392	0
46.2775	27	36	10	46.2586	0
46.297	35	42	13	46.2781	5
46.3164	40	45	11	46.2976	9
46.3359	44	48	8	46.3171	8
46.3554	44	43	2	46.3366	4
46.3749	45	34	0	46.356	0
46.3944	43	25	0	46.3755	0
46.4138	41	16	0	46.395	0
46.4333	37	10	11	46.4145	0
46.4528	32	10	25	46.434	1.5
46.4723	25	16	42	46.4534	9
46.4918	14	27	55	46.4729	16.5
46.5112	3	39	63	46.4924	21.5
46.5307	0	47	64	46.5119	25
46.5502	0	53	54	46.5314	26
46.5697	0	56	40	46.5508	24.5
46.5892	0	51	24	46.5703	20
46.6086	0	47	11	46.5898	15.5
46.6281	10	39	0	46.6093	13.5
46.6476	17	35	0	46.6287	13
46.6671	20	31	0	46.6482	15
46.6866	20	31	2	46.6677	19
46.706	19	35	5	46.6872	21.5
46.7255	17	43	6	46.7067	21.5
46.745	14	51	8	46.7261	16
46.7645	11	57	8	46.7456	7.5
46.784	12	62	12	46.7651	3.5
46.8034	15	62	18	46.7846	0
46.8229	19	60	27	46.8041	0
46.8424	23	54	32	46.8235	0
46.8619	25	54	34	46.843	0
46.8814	26	57	34	46.8625	0
46.9008	24	64	29	46.882	1
46.9203	19	73	26	46.9015	6
46.9398	11	80	24	46.9209	7
46.9593	2	84	24	46.9404	4
46.9788	1	84	26	46.9599	0
46.9982	0	79	27	46.9794	0
47.0177	0	74	26	46.9989	0
47.0372	0	71	25	47.0183	0
47.0567	0	70	19	47.0378	2.5
47.0762	3	72	13	47.0573	7.5
47.0956	6	78	4	47.0768	11.5
47.1151	8	85	0	47.0963	11
47.1346	10	90	0	47.1157	7
47.1541	14	94	0	47.1352	2
47.1736	17	96	0	47.1547	0
47.193	21	97	0	47.1742	0
47.2125	23	94	0	47.1937	0
47.232	24	89	0	47.2131	1.5
47.2515	24	85	1	47.2326	9.5
47.2709	21	80	2	47.2521	17.5
47.2904	20	77	0	47.2716	23.5
47.3099	18	76	0	47.2911	23.5
47.3294	19	76	0	47.3105	20.5
47.3489	22	77	0	47.33	15.5
47.3683	26	77	0	47.3495	7.5
47.3878	28	77	0	47.369	0
47.4073	30	75	11	47.3885	0
47.4268	29	72	28	47.4079	0
47.4463	24	71	41	47.4274	0
47.4657	15	71	47	47.4469	1.5
47.4852	6	73	45	47.4664	8.5
47.5047	0	75	35	47.4859	15
47.5242	0	78	18	47.5053	18.5
47.5437	0	78	4	47.5248	19.5
47.5631	6	75	0	47.5443	19
47.5826	18	66	0	47.5638	17.5
47.6021	31	58	0	47.5833	14
47.6216	40	48	0	47.6027	10.5
47.6411	42	43	0	47.6222	7
47.6605	39	43	0	47.6417	4.5
47.68	30	46	3	47.6612	5.5
47.6995	18	54	13	47.6806	8
47.719	6	59	19	47.7001	12
47.7385	4	60	23	47.7196	16.5
47.7579	0	55	22	47.7391	21.5
47.7774	0	46	19	47.7586	25.5
47.7969	0	37	14	47.7781	26.5
47.8164	4	31	10	47.7975	25.5
47.8359	11	25	7	47.817	24
47.8553	16	23	10	47.8365	20.5
47.8748	18	22	15	47.856	16.5
47.8943	21	18	20	47.8755	10.5
47.9138	20	15	22	47.8949	6
47.9333	17	10	19	47.9144	2
47.9527	10	8	13	47.9339	1
47.9722	2	8	3	47.9534	0
47.9917	1	12	0	47.9729	0
48.0112	0	15	0	47.9923	0
48.0307	0	20	0	48.0118	0
48.0501	0	23	0	48.0313	0
48.0696	0	27	7	48.0508	0
48.0891	0	30	16	48.0703	5.5
48.1086	4	30	18	48.0897	12.5
48.1281	5	30	13	48.1092	16
48.1475	11	28	6	48.1287	16.5
48.167	17	24	4	48.1482	14
48.1865	27	19	5	48.1676	9.5
48.206	38	16	8	48.1871	2.5
48.2255	49	17	13	48.2066	0.5
48.2449	54	20	21	48.2261	0
48.2644	57	25	22	48.2456	0
48.2839	51	29	17	48.2651	0
48.3034	41	28	6	48.2845	0
48.3229	25	22	0	48.304	0
48.3423	8	11	0	48.3235	1
48.3618	1	0	0	48.343	3
48.3813	0	0	0	48.3624	4.5
48.4008	0	0	0	48.3819	4.5
48.4203	0	11	0	48.4014	2.5
48.4397	0	27	2	48.4209	0.5
48.4592	9	45	6	48.4404	0
48.4787	19	58	7	48.4598	2.5
48.4982	20	61	9	48.4793	7
48.5176	14	55	13	48.4988	14
48.5371	6	40	20	48.5183	22
48.5566	0	22	26	48.5378	28
48.5761	0	4	32	48.5572	29
48.5956	0	3	31	48.5767	27
48.615	0	2	30	48.5962	20
48.6345	0	0	22	48.6157	12
48.654	0	12	11	48.6352	3
48.6735	5	33	1	48.6546	2
48.693	11	52	0	48.6741	1
48.7124	12	64	0	48.6936	0.5
48.7319	13	63	0	48.7131	0
48.7514	14	60	0	48.7326	4.5
48.7709	18	51	3	48.752	8.5
48.7904	20	36	8	48.7715	9
48.8098	22	19	8	48.791	7.5
48.8293	21	7	5	48.8105	7.5
48.8488	20	5	1	48.83	8.5
48.8683	15	10	0	48.8494	12
48.8878	5	17	0	48.8689	14
48.9072	3	25	0	48.8884	12.5
48.9267	0	33	0	48.9079	7
48.9462	0	35	0	48.9273	0
48.9657	0	30	0	48.9468	0
48.9852	0	18	0	48.9663	0
49.0046	0	7	8	48.9858	0
49.0241	0	3	18	49.0053	0
49.0436	0	3	23	49.0247	0
49.0631	6	9	24	49.0442	11.5
49.0826	15	21	23	49.0637	23.5
49.102	20	34	22	49.0832	29
49.1215	21	43	22	49.1027	30
49.141	17	44	21	49.1221	27
49.1605	12	39	24	49.1416	20.5
49.18	4	28	23	49.1611	12.5
49.1994	0	17	20	49.1806	0.5
49.2189	0	7	10	49.2001	0
49.2384	0	2	6	49.2195	0
49.2579	0	3	0	49.239	0
49.2774	0	7	0	49.2585	0
49.2968	0	14	0	49.278	0
49.3163	0	21	0	49.2975	2
49.3358	0	24	0	49.3169	6
49.3553	0	24	14	49.3364	5.5
49.3748	0	17	21	49.3559	4
49.3942	0	7	24	49.3754	4.5
49.4137	4	2	18	49.3949	3.5
49.4332	11	0	12	49.4143	2
49.4527	17	0	7	49.4338	0
49.4722	24	0	1	49.4533	0
49.4916	29	0	0	49.4728	0
49.5111	30	0	0	49.4923	0
49.5306	24	0	0	49.5117	2.5
49.5501	13	11	0	49.5312	8.5
49.5696	4	23	7	49.5507	13
49.589	0	30	24	49.5702	15.5
49.6085	0	36	38	49.5897	14.5
49.628	0	41	45	49.6091	13.5
49.6475	0	44	42	49.6286	11
49.667	0	42	31	49.6481	9
49.6864	0	33	17	49.6676	6
49.7059	7	18	0	49.6871	5
49.7254	14	0	0	49.7065	5
49.7449	16	0	0	49.726	5.5
49.7644	16	0	0	49.7455	6
49.7838	14	0	0	49.765	6
49.8033	13	0	0	49.7845	5
49.8228	10	0	0	49.8039	3.5
49.8423	6	0	1	49.8234	2
49.8617	1	5	4	49.8429	2.5
49.8812	1	6	7	49.8624	6
49.9007	1	5	11	49.8819	12.5
49.9202	4	9	14	49.9013	19.5
49.9397	7	17	12	49.9208	27.5
49.9591	14	29	6	49.9403	32
49.9786	21	41	0	49.9598	32.5
49.9981	29	46	0	49.9793	28
50.0176	35	46	0	49.9987	21
50.0371	38	39	0	50.0182	11.5
50.0565	37	23	0	50.0377	1.5
50.076	32	4	0	50.0572	1
50.0955	24	2	0	50.0767	0
50.115	11	0	0	50.0961	0
50.1345	0	0	0	50.1156	0
50.1539	0	0	2	50.1351	0
50.1734	0	0	12	50.1546	0
50.1929	0	6	22	50.1741	0
50.2124	0	19	30	50.1935	3.5
50.2319	0	18	30	50.213	4.5
50.2513	7	16	23	50.2325	4
50.2708	10	12	9	50.252	0
50.2903	6	11	0	50.2715	0
50.3098	0	11	0	50.2909	0
50.3293	0	13	0	50.3104	0
50.3487	0	13	0	50.3299	0
50.3682	0	21	0	50.3494	0
50.3877	0	27	0	50.3689	0
50.4072	8	30	7	50.3883	0
50.4267	19	27	12	50.4078	0
50.4461	29	23	11	50.4273	1
50.4656	35	16	10	50.4468	8
50.4851	35	13	12	50.4663	13
50.5046	33	9	12	50.4857	14
50.5241	28	11	10	50.5052	12
50.5435	19	18	3	50.5247	7.5
50.563	9	27	1	50.5442	3
50.5825	2	34	0	50.5637	0
50.602	0	41	0	50.5831	0
50.6215	1	40	0	50.6026	0
50.6409	5	37	0	50.6221	4
50.6604	13	29	9	50.6416	6.5
50.6799	19	17	22	50.6611	7.5
50.6994	26	8	29	50.6805	6
50.7189	31	1	30	50.7	1.5
50.7383	29	0	25	50.7195	0
50.7578	27	1	18	50.739	0
50.7773	21	5	11	50.7585	0
50.7968	14	11	2	50.7779	0
50.8163	8	17	1	50.7974	0
50.8357	3	20	0	50.8169	0
50.8552	1	18	0	50.8364	3
50.8747	2	8	0	50.8558	9.5
50.8942	2	0	0	50.8753	13.5
50.9137	4	0	0	50.8948	17
50.9331	5	0	7	50.9143	18
50.9526	6	0	15	50.9338	18
50.9721	5	0	21	50.9532	16
50.9916	7	11	23	50.9727	14
51.0111	10	35	21	50.9922	8.5
51.0305	15	54	17	51.0117	5
51.05	22	62	13	51.0312	0
51.0695	27	58	8	51.0506	0
51.089	30	47	4	51.0701	0
51.1084	31	31	1	51.0896	0
51.1279	28	6	0	51.1091	0.5
51.1474	25	0	0	51.1286	5.5
51.1669	20	0	0	51.148	9.5
51.1864	16	0	0	51.1675	11.5
51.2058	13	0	0	51.187	11
51.2253	12	0	6	51.2065	9.5
51.2448	11	0	16	51.226	10.5
51.2643	11	0	22	51.2454	12.5
51.2838	10	1	26	51.2649	11
51.3032	10	14	26	51.2844	8
51.3227	8	25	25	51.3039	1
51.3422	7	35	24	51.3234	0
51.3617	3	40	23	51.3428	0
51.3812	3	41	22	51.3623	0
51.4006	3	39	25	51.3818	0
51.4201	5	32	28	51.4013	0
51.4396	9	19	28	51.4207	0
51.4591	12	7	24	51.4402	0.5
51.4786	16	0	13	51.4597	5
51.498	22	0	2	51.4792	6.5
51.5175	25	0	0	51.4987	7.5
51.537	29	0	0	51.5181	9
51.5565	31	4	0	51.5376	9.5
51.576	31	13	0	51.5571	8.5
51.5954	31	22	0	51.5766	4
51.6149	29	33	9	51.5961	0
51.6344	24	40	21	51.6155	0
51.6539	21	45	26	51.635	0
51.6734	17	48	32	51.6545	0
51.6928	15	44	36	51.674	0
51.7123	15	33	43	51.6935	0
51.7318	15	20	48	51.7129	0
51.7513	15	7	49	51.7324	1
51.7708	14	1	45	51.7519	6.5
51.7902	13	0	40	51.7714	12.5
51.8097	9	0	32	51.7909	17.5
51.8292	6	1	22	51.8103	20
51.8487	3	12	9	51.8298	20
51.8682	3	23	1	51.8493	16.5
51.8876	5	30	0	51.8688	11
51.9071	9	32	0	51.8883	3.5
51.9266	14	27	0	51.9078	0
51.9461	17	27	0	51.9272	0
51.9656	18	30	0	51.9467	0
51.985	16	29	10	51.9662	4
52.0045	12	27	21	51.9857	7.5
52.024	7	24	29	52.0052	9
52.0435	4	20	35	52.0246	6
52.063	1	17	36	52.0441	0.5
52.0824	0	11	34	52.0636	0
52.1019	3	9	32	52.0831	0
52.1214	5	10	26	52.1025	0
52.1409	9	13	19	52.122	0
52.1604	13	15	15	52.1415	1.5
52.1798	15	18	11	52.161	9.5
52.1993	17	18	11	52.1805	16.5
52.2188	16	16	8	52.1999	18.5
52.2383	17	16	5	52.2194	17
52.2578	16	14	6	52.2389	12.5
52.2772	17	13	8	52.2584	6
52.2967	17	16	14	52.2779	0
52.3162	19	24	20	52.2973	0
52.3357	23	34	24	52.3168	0
52.3552	26	44	26	52.3363	0
52.3746	29	53	26	52.3558	0
52.3941	30	56	21	52.3753	7
52.4136	30	55	15	52.3947	18
52.4331	30	48	10	52.4142	28.5
52.4525	29	36	8	52.4337	34
52.472	29	25	9	52.4532	36
52.4915	28	15	10	52.4727	35.5
52.511	26	10	13	52.4921	31.5
52.5305	26	11	17	52.5116	24
52.5499	23	15	20	52.5311	13.5
52.5694	19	24	23	52.5506	3.5
52.5889	14	34	24	52.5701	0.5
52.6084	12	40	22	52.5895	0
52.6279	13	42	20	52.609	0
52.6473	18	39	16	52.6285	0
52.6668	24	30	16	52.648	0
52.6863	30	18	16	52.6675	0
52.7058	33	7	17	52.6869	0
52.7253	34	1	18	52.7064	1.5
52.7447	30	0	17	52.7259	6
52.7642	24	0	17	52.7454	9.5
52.7837	20	6	15	52.7649	12
52.8032	16	16	14	52.7843	14
52.8227	15	30	12	52.8038	15.5
52.8421	17	41	10	52.8233	16
52.8616	18	48	9	52.8428	14.5
52.8811	16	49	6	52.8623	10
52.9006	14	44	7	52.8817	4
52.9201	10	32	9	52.9012	3.5
52.9395	9	19	13	52.9207	2
52.959	9	6	19	52.9402	0.5
52.9785	12	0	24	52.9597	0
52.998	18	1	29	52.9791	1.5
53.0175	25	8	29	52.9986	8.5
53.0369	29	17	24	53.0181	17
53.0564	32	27	17	53.0376	21.5
53.0759	29	34	9	53.057	24.5
53.0954	23	40	0	53.0765	24.5
53.1149	18	45	0	53.096	23.5
53.1343	13	49	0	53.1155	21
53.1538	10	53	0	53.135	19
53.1733	12	56	6	53.1544	15.5
53.1928	15	58	14	53.1739	15.5
53.2123	20	59	21	53.1934	14.5
53.2317	28	58	24	53.2129	13
53.2512	33	54	22	53.2324	8.5
53.2707	36	49	18	53.2518	2.5
53.2902	38	39	16	53.2713	0
53.3097	35	27	12	53.2908	0
53.3291	30	15	9	53.3103	0
53.3486	24	8	7	53.3298	0
53.3681	17	8	9	53.3492	2
53.3876	11	16	13	53.3687	7
53.4071	9	29	19	53.3882	9
53.4265	10	43	24	53.4077	6
53.446	14	56	26	53.4272	0
53.4655	23	65	25	53.4466	0
53.485	29	70	24	53.4661	0
53.5045	34	76	18	53.4856	0
53.5239	34	80	14	53.5051	0
53.5434	28	84	6	53.5246	0.5
53.5629	16	88	1	53.544	6.5
53.5824	3	87	0	53.5635	8.5
53.6019	2	82	0	53.583	5.5
53.6213	0	71	0	53.6025	0
53.6408	0	59	0	53.622	0
53.6603	0	52	6	53.6414	0
53.6798	0	52	13	53.6609	0
53.6992	8	61	18	53.6804	3.5
53.7187	23	76	21	53.6999	13
53.7382	32	91	24	53.7194	21.5
53.7577	37	106	25	53.7388	25.5
53.7772	37	111	27	53.7583	22.5
53.7966	33	111	25	53.7778	16
53.8161	29	106	25	53.7973	10.5
53.8356	23	98	21	53.8168	8
53.8551	17	90	17	53.8362	8.5
53.8746	16	85	12	53.8557	12
53.894	17	85	6	53.8752	16
53.9135	21	85	3	53.8947	20.5
53.933	24	87	1	53.9142	23
53.9525	25	89	5	53.9336	22
53.972	23	93	17	53.9531	17.5
53.9914	20	96	32	53.9726	11.5
54.0109	17	98	47	53.9921	4
54.0304	16	100	58	54.0115	3.5
54.0499	19	100	61	54.031	0
54.0694	25	98	60	54.0505	0
54.0888	32	95	49	54.07	0
54.1083	37	94	36	54.0895	0
54.1278	37	93	23	54.109	0
54.1473	30	94	13	54.1284	8
54.1668	20	96	9	54.1479	13
54.1862	8	95	12	54.1674	14
54.2057	7	93	18	54.1869	12.5
54.2252	4	89	28	54.2064	9.5
54.2447	1	87	35	54.2258	6
54.2642	0	87	40	54.2453	5
54.2836	0	89	36	54.2648	3.5
54.3031	3	92	29	54.2843	4
54.3226	11	96	21	54.3038	7
54.3421	16	98	13	54.3232	9
54.3616	17	99	10	54.3427	9.5
54.381	20	95	11	54.3622	6.5
54.4005	22	89	13	54.3817	0.5
54.42	24	83	16	54.4012	0
54.4395	24	76	18	54.4206	0
54.459	21	75	17	54.4401	0
54.4784	17	76	14	54.4596	0
54.4979	16	81	12	54.4791	0
54.5174	16	89	12	54.4986	0
54.5369	16	95	14	54.518	5.5
54.5564	17	100	15	54.5375	12.5
54.5758	17	100	19	54.557	16
54.5953	14	95	21	54.5765	17.5
54.6148	11	86	20	54.596	17
54.6343	5	74	18	54.6154	16
54.6538	0	63	16	54.6349	14
54.6732	0	55	15	54.6544	11.5
54.6927	0	49	15	54.6739	8.5
54.7122	0	46	16	54.6933	7.5
54.7317	7	46	21	54.7128	6.5
54.7512	14	47	24	54.7323	5.5
54.7706	20	51	26	54.7518	6
54.7901	24	53	26	54.7713	6
54.8096	27	56	24	54.7907	7.5
54.8291	24	58	22	54.8102	8.5
54.8486	20	64	19	54.8297	11
54.868	15	66	17	54.8492	12.5
54.8875	9	66	15	54.8687	14
54.907	3	65	15	54.8881	14.5
54.9265	1	63	16	54.9076	14
54.946	0	61	17	54.9271	12
54.9654	0	57	18	54.9466	9
54.9849	1	55	20	54.9661	3.5
55.0044	1	51	22	54.9855	0.5
55.0239	2	48	21	55.005	0
55.0433	5	43	19	55.0245	0
55.0628	8	39	12	55.044	0
55.0823	14	38	1	55.0635	0
55.1018	23	41	0	55.0829	2
55.1213	30	41	0	55.1024	7
55.1407	36	42	0	55.1219	11
55.1602	38	43	5	55.1414	13
55.1797	33	40	20	55.1609	13
55.1992	24	39	38	55.1803	11.5
55.2187	16	38	54	55.1998	8.5
55.2381	6	42	63	55.2193	6
55.2576	0	47	64	55.2388	2.5
55.2771	0	56	60	55.2583	0
55.2966	0	61	54	55.2777	1.5
55.3161	4	62	46	55.2972	6
55.3355	10	62	32	55.3167	10
55.355	15	53	17	55.3362	15
55.3745	16	45	4	55.3557	17
55.394	17	37	3	55.3751	17
55.4135	16	35	2	55.3946	15.5
55.4329	14	37	0	55.4141	13
55.4524	13	45	0	55.4336	12
55.4719	13	55	0	55.453	9
55.4914	14	62	0	55.4725	9
55.5109	16	66	0	55.492	11
55.5303	18	62	0	55.5115	15.5
55.5498	20	51	0	55.531	21
55.5693	19	36	0	55.5504	26.5
55.5888	16	21	0	55.5699	28.5
55.6083	12	7	6	55.5894	26.5
55.6277	8	0	18	55.6089	21
55.6472	4	0	29	55.6284	14.5
55.6667	2	0	33	55.6478	9.5
55.6862	0	0	31	55.6673	8
55.7057	2	0	25	55.6868	9.5
55.7251	2	0	18	55.7063	12
55.7446	3	0	14	55.7258	15
55.7641	5	1	12	55.7452	16
55.7836	5	12	7	55.7647	16
55.8031	7	23	4	55.7842	15
55.8225	11	35	2	55.8037	15
55.842	14	42	1	55.8232	15
55.8615	19	45	0	55.8426	15.5
55.881	21	43	2	55.8621	16.5
55.9005	24	37	5	55.8816	14.5
55.9199	26	34	9	55.9011	10.5
55.9394	26	27	15	55.9206	3.5
55.9589	25	24	18	55.94	1.5
55.9784	24	21	18	55.9595	0
55.9979	21	22	17	55.979	0
56.0173	18	29	14	55.9985	2.5
56.0368	14	37	10	56.018	12.5
56.0563	8	41	8	56.0374	24
56.0758	6	40	6	56.0569	32.5
56.0953	5	35	6	56.0764	37.5
56.1147	8	27	10	56.0959	35
56.1342	13	19	17	56.1154	29.5
56.1537	19	12	22	56.1348	21.5
56.1732	26	7	24	56.1543	13.5
56.1927	30	5	21	56.1738	4
56.2121	34	4	11	56.1933	2.5
56.2316	34	3	0	56.2128	1
56.2511	32	1	0	56.2322	0
56.2706	29	0	0	56.2517	0
56.2901	27	0	0	56.2712	3
56.3095	22	0	0	56.2907	8.5
56.329	18	0	6	56.3102	12
56.3485	16	4	14	56.3296	12
56.368	16	10	20	56.3491	7.5
56.3874	19	18	21	56.3686	5
56.4069	25	25	20	56.3881	4.5
56.4264	33	27	23	56.4076	7
56.4459	40	26	26	56.427	11.5
56.4654	48	21	29	56.4465	15.5
56.4848	51	13	26	56.466	19.5
56.5043	48	6	20	56.4855	20.5
56.5238	42	1	11	56.505	21.5
56.5433	34	3	4	56.5244	20
56.5628	27	11	1	56.5439	17
56.5822	20	24	0	56.5634	15
56.6017	15	39	0	56.5829	14
56.6212	12	51	0	56.6024	15.5
56.6407	11	58	0	56.6218	15.5
56.6602	13	56	0	56.6413	15
56.6796	15	47	0	56.6608	13.5
56.6991	16	33	0	56.6803	13
56.7186	18	15	0	56.6998	12
56.7381	21	0	9	56.7192	12
56.7576	23	0	26	56.7387	10.5
56.777	26	0	38	56.7582	10.5
56.7965	28	0	43	56.7777	10.5
56.816	30	0	45	56.7972	10
56.8355	32	0	42	56.8166	10.5
56.855	35	15	40	56.8361	11
56.8744	38	29	35	56.8556	11
56.8939	42	37	26	56.8751	10.5
56.9134	45	35	8	56.8946	10
56.9329	44	31	3	56.914	8
56.9524	42	26	0	56.9335	5.5
56.9718	36	23	0	56.953	1
56.9913	27	19	0	56.9725	0.5
57.0108	18	12	9	56.992	0
57.0303	5	8	22	57.0114	0
57.0498	0	6	35	57.0309	0
57.0692	0	10	47	57.0504	0
57.0887	0	15	48	57.0699	4.5
57.1082	0	20	46	57.0894	11.5
57.1277	0	20	40	57.1088	18
57.1472	0	18	33	57.1283	18.5
57.1666	4	15	26	57.1478	17
57.1861	15	8	15	57.1673	15
57.2056	24	3	7	57.1867	12.5
57.2251	31	0	0	57.2062	10
57.2446	37	0	0	57.2257	6
57.264	42	0	0	57.2452	1.5
57.2835	45	0	0	57.2647	1
57.303	43	0	0	57.2841	0
57.3225	36	0	0	57.3036	0
57.342	25	0	9	57.3231	0
57.3614	15	0	23	57.3426	0
57.3809	9	3	36	57.3621	0
57.4004	7	7	46	57.3815	7.5
57.4199	8	13	49	57.401	19
57.4394	11	19	45	57.4205	27
57.4588	16	26	37	57.44	33
57.4783	21	35	29	57.4595	34
57.4978	26	43	17	57.4789	31.5
57.5173	28	50	7	57.4984	26
57.5368	28	56	2	57.5179	20
57.5562	27	59	1	57.5374	10
57.5757	26	58	1	57.5569	0.5
57.5952	24	54	5	57.5763	0
57.6147	21	45	11	57.5958	0
57.6341	18	31	17	57.6153	0
57.6536	14	18	25	57.6348	0
57.6731	10	6	31	57.6543	3
57.6926	8	0	33	57.6737	12
57.7121	6	0	32	57.6932	23
57.7315	4	0	24	57.7127	33
57.751	5	0	10	57.7322	36.5
57.7705	5	0	0	57.7517	38.5
57.79	4	7	0	57.7711	38
57.8095	3	17	0	57.7906	35.5
57.8289	3	26	0	57.8101	30
57.8484	3	34	0	57.8296	20.5
57.8679	5	39	0	57.8491	9.5
57.8874	12	42	0	57.8685	6
57.9069	19	43	1	57.888	2.5
57.9263	26	41	8	57.9075	0
57.9458	33	33	8	57.927	0
57.9653	39	23	6	57.9464	0
57.9848	39	7	5	57.9659	0
58.0043	37	2	8	57.9854	5
58.0237	32	0	13	58.0049	12.5
58.0432	28	0	22	58.0244	14.5
58.0627	24	0	31	58.0438	13.5
58.0822	24	0	33	58.0633	11
58.1017	26	10	35	58.0828	6.5
58.1211	29	28	34	58.1023	2
58.1406	34	46	32	58.1218	0
58.1601	36	54	26	58.1412	0
58.1796	35	53	20	58.1607	0
58.1991	31	46	15	58.1802	0
58.2185	25	37	13	58.1997	4
58.238	18	28	14	58.2192	8
58.2575	10	14	14	58.2386	9.5
58.277	4	1	12	58.2581	10
58.2965	1	0	7	58.2776	7
58.3159	0	0	4	58.2971	5.5
58.3354	0	0	3	58.3166	5.5
58.3549	0	0	6	58.3361	8
58.3744	0	0	12	58.3555	11
58.3939	0	10	20	58.375	14.5
58.4133	9	25	27	58.3945	19.5
58.4328	23	37	31	58.414	23.5
58.4523	39	39	31	58.4335	26
58.4718	52	35	29	58.4529	26.5
58.4913	60	30	26	58.4724	24
58.5107	61	25	23	58.4919	18
58.5302	54	22	22	58.5114	9
58.5497	43	20	20	58.5309	1
58.5692	28	16	19	58.5503	0
58.5887	14	11	18	58.5698	0
58.6081	4	8	20	58.5893	0
58.6276	2	6	24	58.6088	0
58.6471	3	2	26	58.6282	0
58.6666	9	0	25	58.6477	2.5
58.6861	15	1	17	58.6672	12
58.7055	18	6	5	58.6867	22.5
58.725	19	17	0	58.7062	28.5
58.7445	19	28	0	58.7256	31.5
58.764	14	37	0	58.7451	31.5
58.7835	8	39	0	58.7646	29
58.8029	2	38	0	58.7841	24.5
58.8224	0	35	0	58.8036	17
58.8419	0	31	0	58.823	6
58.8614	0	28	0	58.8425	1.5
58.8809	0	25	10	58.862	0.5
58.9003	0	22	12	58.8815	0
58.9198	0	19	11	58.901	0
58.9393	0	18	8	58.9204	0
[truncated: 1,595 more rows]

## Sheet: Figure 2b
B.E.(eV)	Raw	Intensity	Peak	Sum	Background	Peak	1	Peak		868.43	37806.7	38699.2	38018.2	38087.1	38632.9	38074.5		866.98	33881.6	34491.1	33881.6	33904.8	33911.9	34034.1	33968.7	34198.1		866.58	30028.7	30627.6	30028.7	30078	30104.8	30095.6	30435.3		868.68	45877.3	47053.6	45877.3	45994.9	45979.6	47074.5	45915.7	46258.7
869.18	50422.6	51932.7	50422.6	50554.2	51133.7	50529.1	50477.7	51770.6		868.38	38137.5	38707.9	38018.7	38088	38640.6	38075.5		866.93	34162.7	34500.1	33881.6	33905	33912.1	34035.9	33969.5	34204		866.53	30353.8	30637.6	30028.7	30078.4	30105.7	30096.2	30443.3		868.63	46034.4	47068	45877.3	45995.7	45980.3	47089.5	45916	46264.7
869.13	50489.3	51951.2	50422.6	50555.1	51142	50529.9	50478.2	51786.6		868.33	38406.3	38715.9	38018.4	38088.2	38648.9	38075.6		866.88	34021.2	34508.4	33880.7	33904.3	33911.4	34036.9	33969.4	34209.2		866.48	30647.9	30646.8	30027.7	30077.7	30105.6	30095.9	30450.6		868.58	46025.1	47082.5	45877	45996.2	45980.8	47104.4	45916	46270.5
869.08	50249.2	51969.8	50422.5	50555.9	51150.3	50530.6	50478.5	51802.8		868.28	38147.3	38723.6	38017.5	38087.8	38656.6	38075.2		866.83	33786.5	34517.3	33880.2	33904	33911.2	34038.4	33969.8	34215		866.43	30604.5	30655.3	30025.7	30076.1	30104.6	30094.6	30457.2		868.53	46130.3	47097.2	45876.7	45996.8	45981.3	47118.8	45916.1	46276.5
869.03	50320.8	51989.4	50422.8	50557.1	51159.3	50531.7	50479.3	51819.8		868.23	38935.7	38731.9	38017.2	38088	38663.9	38075.3		866.78	33777.4	34527.3	33880.5	33904.5	33911.7	34040.6	33970.9	34221.7		866.38	30597.4	30664.3	30023.9	30074.7	30103.7	30093.4	30464.2		868.48	46160.9	47112	45876.2	45997.1	45981.6	47134.3	45915.9	46282.5
868.98	50747.2	52009.2	50423	50558.2	51168.2	50532.7	50479.9	51836.9		868.18	38938.2	38738.6	38015.1	38086.4	38671.9	38073.6		866.73	33895.9	34537.6	33880.9	33905.1	33912.2	34042.9	33972.1	34228.7		866.33	30822.4	30673.6	30022.1	30073.3	30102.9	30092.3	30471.5		868.43	46172.3	47127.1	45875.6	45997.4	45981.9	47149.8	45915.7	46288.6
868.93	50679	52028.6	50422.4	50558.5	51176.6	50532.9	50479.8	51853.6		868.13	38959.9	38745.5	38012.9	38084.7	38678.2	38071.9		866.68	33796.9	34547.7	33880.8	33905.2	33912.4	34044.9	33973	34235.5		866.28	30566.4	30682.5	30019.6	30071.1	30101.3	30090.5	30478.3		868.38	45758.4	47142.5	45875	45997.6	45982.1	47165.2	45915.4	46294.8
868.88	50419.9	52048.5	50421.9	50559	51185.2	50533.3	50479.8	51870.7		868.08	38499.4	38752.5	38010.8	38083	38684.7	38070.2		866.63	33693.4	34558.4	33881.1	33905.7	33912.9	34047.2	33974.1	34242.9		866.23	30539.7	30692.6	30017.9	30069.8	30100.6	30089.5	30486.3		868.33	45941.9	47159	45875.2	45998.7	45983.2	47180.8	45916	46301.9
868.83	50669.1	52069.4	50421.9	50559.9	51194.4	50534.2	50480.3	51888.6		868.03	38411.2	38760.7	38009.6	38082.4	38691.3	38069.5		866.58	33902.7	34569.8	33881.7	33906.6	33913.7	34049.9	33975.6	34250.8		866.18	30467.3	30703	30016.2	30068.5	30100	30088.6	30494.6		868.28	46610.4	47175.5	45875.1	45999.4	45983.9	47196.5	45916.2	46309
868.78	51089.3	52090.2	50421.5	50560.4	51203.4	50534.6	50480.3	51906.3		867.98	38499	38769.4	38008.7	38082	38699.1	38069.1		866.53	34527.6	34580.7	33881.6	33906.7	33913.9	34052	33976.5	34258.2		866.13	30404.5	30714.1	30014.8	30067.5	30099.6	30087.9	30503.5		868.23	46630.4	47191	45873.7	45998.8	45983.3	47212.6	45915.1	46314.8
868.73	51433.5	52110.8	50420.3	50560.2	51211.8	50534.2	50479.6	51923.7		867.93	38641.1	38778	38007.5	38081.4	38707.3	38068.4		866.48	34296.8	34590	33879.6	33904.8	33912	34052.1	33975.3	34263.9		866.08	30544	30725.7	30013.6	30066.7	30099.5	30087.4	30512.9		868.18	46317	47206.8	45872.1	45998.2	45982.7	47229	45914	46320.8
868.68	51501.3	52131.1	50418.4	50559.3	51219.7	50533.2	50478.3	51940.8		867.88	38474.9	38786.5	38006.1	38080.4	38715.5	38067.4		866.43	34202.2	34600.3	33878.2	33903.7	33910.9	34053	33974.9	34270.6		866.03	30518	30737.2	30011.9	30065.4	30098.9	30086.5	30522.2		868.13	46558	47223.7	45871.2	45998.2	45982.7	47245.2	45913.4	46327.7
868.63	51273.1	52151.8	50416.4	50558.3	51227.6	50532.2	50476.8	51958.1		867.83	38428.2	38795.6	38005	38079.9	38723.5	38066.8		866.38	34080.3	34611.2	33877.2	33902.9	33910.1	34054.2	33974.8	34277.9		865.98	30530.5	30749.2	30010.3	30064.2	30098.4	30085.7	30532		868.08	46931.4	47240.4	45869.9	45997.8	45982.2	47262.7	45912.4	46334.2
868.58	51109.9	52173.5	50414.9	50557.8	51236.2	50531.5	50475.8	51976.2		867.78	38140.7	38804.9	38004	38079.4	38732.2	38066.3		866.33	34203.5	34622.9	33876.5	33902.5	33909.7	34055.8	33975.1	34285.8		865.93	30401.4	30761.6	30008.7	30063	30097.8	30084.8	30542		868.03	46585.5	47256.8	45867.7	45996.6	45981	47280.1	45910.7	46340.3
868.53	51069.7	52195.9	50413.6	50557.5	51245.2	50531.1	50475	51994.9		867.73	37986.5	38815.2	38003.7	38079.6	38741.1	38066.5		866.28	34568.1	34634.5	33875.4	33901.7	33908.9	34057.1	33975	34293.6		865.88	30178.8	30774.8	30007.5	30062.2	30097.7	30084.3	30552.9		867.98	46730	47274.2	45866.3	45996	45980.4	47297.3	45909.6	46347.2
868.48	51188.2	52219	50412.4	50557.3	51254.6	50530.9	50474.4	52014.2		867.68	38042.4	38826.1	38003.7	38080.2	38750.9	38067.1		866.23	34293	34645.3	33873.2	33899.6	33906.9	34057.3	33973.8	34300.6		865.83	30423.7	30789.1	30006.9	30062.1	30098.4	30084.6	30564.8		867.93	46988.8	47291.8	45864.6	45995.2	45979.6	47315.6	45908.3	46354.1
868.43	51432.6	52242.4	50411	50556.9	51263.8	50530.4	50473.5	52033.6		867.63	38650.6	38837.1	38003.6	38080.7	38761.2	38067.5		866.18	33901	34657.4	33871.8	33898.5	33905.8	34058.3	33973.4	34308.7		865.78	30590.3	30803.1	30005.6	30061.2	30098.2	30084.1	30576.4		867.88	47037.2	47309.4	45862.3	45993.9	45978.3	47334.1	45906.4	46360.8
868.38	51822.6	52266	50409.2	50556.1	51272.9	50529.5	50472.2	52053		867.58	38566.2	38846.8	38002.1	38079.7	38771.7	38066.5		866.13	34133.4	34671.2	33871.7	33898.7	33905.9	34060.7	33974.4	34318.5		865.73	30316.2	30817	30003.8	30059.8	30097.6	30083.1	30587.8		867.83	47228.3	47327.3	45860	45992.5	45976.9	47352.5	45904.5	46367.5
868.33	51913.7	52289.4	50406.6	50554.6	51281.4	50527.8	50470.1	52072.1		867.53	38637.8	38857.1	38000.8	38079	38781	38065.7		866.08	33597.1	34684.7	33870.9	33898.1	33905.3	34062.4	33974.6	34327.9		865.68	30587	30832.2	30002.8	30059.2	30097.8	30083	30600.6		867.78	47179.1	47345.2	45857.2	45990.8	45975.1	47372	45902.2	46374.2
868.28	51936	52313.2	50403.8	50552.9	51290	50526.1	50467.9	52091.5		867.48	38377.5	38867.4	37999.3	38078.1	38790.7	38064.8		866.03	34177.4	34700.3	33871.8	33899.2	33906.4	34065.9	33976.5	34339.4		865.63	30554.2	30847.1	30001	30057.8	30097.2	30082	30612.9		867.73	47233.9	47363.8	45854.6	45989.1	45973.5	47392.5	45899.9	46381.2
868.23	51819.6	52337.7	50401.1	50551.2	51298.7	50524.2	50465.7	52111.3		867.43	38712	38878.6	37998.5	38077.8	38800.4	38064.4		865.98	34116.2	34714.6	33870.8	33898.5	33905.7	34067.5	33976.6	34349.4		865.58	30415.1	30862.6	29999.2	30056.5	30096.8	30081.1	30625.8		867.68	47533.3	47382.7	45851.8	45987.3	45971.7	47413.3	45897.6	46388.4
868.18	51826	52363	50398.5	50549.7	51307.9	50522.7	50463.7	52131.7		867.38	38826.2	38889.2	37996.8	38076.7	38811	38063.3		865.93	33920.2	34729.5	33870	33897.9	33905.2	34069.4	33976.9	34360		865.53	30635.3	30879	29997.9	30055.7	30096.8	30080.7	30639.6		867.63	47115.4	47401.6	45848.5	45984.9	45969.3	47434.3	45894.6	46395.4
868.13	51929.9	52388.9	50395.9	50548.2	51317.3	50521	50461.7	52152.7		867.33	38565.4	38899.9	37994.9	38075.4	38821.1	38061.9		865.88	34045.9	34745.6	33869.8	33898.1	33905.3	34072	33977.8	34371.7		865.48	30937.4	30895.3	29995.9	30054.1	30096.1	30079.6	30653.2		867.58	47366.7	47421.8	45845.9	45983.4	45967.8	47455.7	45892.5	46403.4
868.08	51909	52415.4	50393.1	50546.5	51326.7	50519.3	50459.5	52173.9		867.28	38815.1	38911.5	37993.6	38074.7	38831.2	38061.2		865.83	34025.4	34761.8	33869.3	33897.8	33905	34074.2	33978.4	34383.5		865.43	30918.1	30911.2	29992.9	30051.6	30094.5	30077.5	30666.4		867.53	47714	47442.1	45842.9	45981.4	45965.8	47477.8	45889.9	46411.3
868.03	52052.7	52442.6	50390.3	50544.8	51336.4	50517.5	50457.3	52195.7		867.23	38717	38922.8	37991.7	38073.4	38842.2	38059.8		865.78	34358.2	34778.6	33868.8	33897.5	33904.7	34076.6	33979	34395.8		865.38	30614.3	30927.6	29990	30049.2	30093	30075.5	30680.1		867.48	47438.2	47462.2	45839.1	45978.7	45963.1	47499.7	45886.6	46418.8
867.98	51975.7	52470.3	50387.3	50542.9	51346.1	50515.5	50454.9	52217.7		867.18	38928	38934.7	37990	38072.3	38852.8	38058.7		865.73	34282.2	34795	33867.2	33896.2	33903.4	34077.9	33978.6	34407.6		865.33	30547.4	30945.6	29988.1	30047.7	30092.4	30074.5	30695.2		867.43	47504.4	47483.6	45835.9	45976.5	45960.9	47521.7	45883.9	46427.3
867.93	51962.1	52498.9	50384.4	50541.2	51356.1	50513.7	50452.6	52240.4		867.13	39000.7	38946.3	37987.8	38070.7	38864	38057.1		865.68	34452	34812.2	33865.8	33895.1	33902.4	34079.6	33978.4	34420.1		865.28	30570.8	30964.4	29986.3	30046.4	30092.1	30073.7	30711.2		867.38	47849.1	47505.3	45832.6	45974.2	45958.6	47544.6	45881	46435.9
867.88	52251.5	52528.3	50381.5	50539.4	51366.5	50511.9	50450.3	52263.7		867.08	38785.8	38958.2	37985.4	38069	38875	38055.3		865.63	34257	34829.6	33863.9	33893.5	33900.7	34080.7	33977.7	34432.6		865.23	30681	30983.8	29984.5	30045	30091.7	30072.8	30727.6		867.33	47521.8	47527.1	45828.6	45971.3	45955.7	47568.1	45877.4	46444.3
867.83	52191.5	52558.1	50378.1	50537.2	51376.6	50509.5	50447.6	52287.1		867.03	38468	38970.8	37983.6	38067.8	38886.1	38054.1		865.58	34594	34848.2	33862.7	33892.5	33899.8	34082.6	33977.7	34446.4		865.18	30859.9	31003.4	29982.3	30043.3	30091	30071.6	30744.3		867.28	47327.2	47550.2	45825.2	45969	45953.3	47592.9	45874.5	46453.7
867.78	52338.6	52588.7	50374.8	50535.1	51387	50507.3	50444.9	52311.1		866.98	38745.2	38984.6	37982.5	38067.3	38898	38053.6		865.53	34414.8	34866.5	33860.3	33890.5	33897.7	34083.4	33976.5	34459.7		865.13	30832	31023.1	29979.5	30041.1	30089.8	30069.9	30760.9		867.23	47471.7	47574.3	45822.2	45967.1	45951.4	47618.6	45871.9	46464
867.73	52647.6	52620.1	50371.2	50532.7	51397.5	50504.8	50442	52335.6		866.93	39121.8	38998.1	37980.7	38066.2	38911	38052.4		865.48	34563.1	34886.1	33858.5	33889	33896.2	34084.8	33976	34474.2		865.08	30828.9	31043.5	29976.8	30038.9	30088.6	30068.2	30778.3		867.18	47650.4	47598.9	45818.9	45964.9	45949.3	47644.5	45869.1	46474.4
867.68	52591.3	52651.7	50367.1	50529.8	51407.7	50501.8	50438.5	52360		866.88	38910.1	39011.1	37978.1	38064.2	38923.7	38050.4		865.43	34517.5	34906	33856.2	33887	33894.2	34085.9	33975	34488.9		865.03	30797.3	31064.6	29974.2	30036.7	30087.5	30066.5	30796.2		867.13	47708.4	47623.9	45815.2	45962.3	45946.7	47670.4	45865.9	46484.9
867.63	52748	52684.4	50363	50526.9	51418.3	50498.9	50435.1	52385.3		866.83	38968.2	39025	37975.9	38062.7	38935.9	38048.8		865.38	34416.7	34926.8	33854.1	33885.2	33892.3	34087.1	33974.2	34504.5		864.98	30900.8	31086.5	29971.6	30034.7	30086.6	30065	30815		867.08	47679.2	47649.5	45811.4	45959.6	45944.1	47697.1	45862.7	46495.8
867.58	53272.3	52717.8	50358.7	50523.8	51428.8	50495.7	50431.4	52410.9		866.78	38854.4	39039.2	37973.6	38061	38948.9	38047.2		865.33	34643.2	34948.9	33852.3	33883.6	33890.8	34088.8	33973.7	34521.1		864.93	31044.5	31108.7	29968.6	30032.2	30085.3	30063.2	30834		867.03	48162.3	47676	45807.7	45957.1	45941.5	47725.1	45859.4	46507.2
867.53	53467.4	52751.2	50353.4	50519.8	51438.8	50491.5	50426.8	52436.2		866.73	38868.5	39054.1	37971.6	38059.7	38962.2	38045.8		865.28	34600.8	34971.1	33849.7	33881.4	33888.6	34089.7	33972.4	34537.8		864.88	31310.8	31131.2	29965.3	30029.4	30083.6	30060.9	30853.2		866.98	48408.5	47702.4	45803	45953.5	45938	47754.1	45855.2	46518.2
867.48	53232.8	52785.3	50347.7	50515.3	51448.7	50487.1	50421.8	52462		866.68	39201.3	39069.4	37969.5	38058.3	38976.1	38044.3		865.23	34647.7	34994.4	33847.3	33879.3	33886.4	34090.9	33971.4	34555.5		864.83	31145.2	31153.7	29961	30025.7	30081.1	30057.8	30872.2		866.93	48278.7	47729.1	45797.7	45949.4	45933.9	47784	45850.5	46529.3
867.43	53145.1	52820.9	50342.5	50511.4	51459.4	50483	50417.2	52488.9		866.63	39509.1	39084.3	37966.6	38056.1	38990.4	38042.1		865.18	34884.6	35018.4	33844.7	33877	33884.2	34092	33970.2	34573.9		864.78	31200.6	31177.3	29957.3	30022.5	30079.1	30055.2	30892.4		866.88	48327.5	47757	45792.8	45945.7	45930.2	47814.3	45846.1	46541.2
867.38	53368.8	52857.8	50337.4	50507.6	51470.5	50479.1	50412.9	52516.8		866.58	39244.4	39099.1	37963	38053.2	39004.4	38039.2		865.13	34890.6	35042.8	33841.3	33874	33881.1	34092.4	33968.2	34592.4		864.73	31272.2	31201.6	29953.4	30019.2	30077	30052.4	30913.2		866.83	48058.5	47785.8	45787.7	45941.8	45926.3	47846	45841.5	46553.5
867.33	53697.9	52895.4	50331.8	50503.3	51481.6	50474.8	50408.1	52545.1		866.53	39442.7	39115	37960.1	38051	39018.1	38036.9		865.08	34707.8	35068.2	33837.9	33870.9	33878	34092.9	33966.2	34611.8		864.68	31092.8	31226.4	29949.2	30015.5	30074.7	30049.4	30934.5		866.78	48046.7	47816	45783.2	45938.4	45923	47878.4	45837.5	46567.1
867.28	53837.4	52933.6	50325.7	50498.5	51492.4	50469.9	50402.7	52573.5		866.48	39454.8	39131	37956.6	38048.2	39032.8	38034.2		865.03	34557.8	35095.2	33835.1	33868.4	33875.5	34094.1	33964.9	34632.8		864.63	31215	31252.6	29945.7	30012.5	30073	30047	30957		866.73	48310.4	47847.3	45778.6	45935.1	45919.8	47911.2	45833.6	46581.3
867.23	53659.7	52972.9	50319.3	50493.5	51503.4	50464.7	50397	52602.7		866.43	38942.8	39147.4	37953.1	38045.5	39047.6	38031.4		864.98	34765.9	35124	33832.8	33866.4	33873.5	34095.8	33964	34655.4		864.58	31324.2	31279.1	29941.7	30009.1	30071	30044.2	30979.8		866.68	48744.1	47879.1	45773.6	45931.3	45915.9	47945.5	45829	46595.7
867.18	53591.7	53013.7	50313.2	50488.7	51515	50459.9	50391.7	52633		866.38	39000.9	39165.7	37950.8	38043.9	39062.8	38029.8		864.93	34926.8	35153.2	33829.8	33863.8	33870.8	34096.9	33962.5	34678.3		864.53	31419.6	31306.2	29937.3	30005.3	30068.6	30041.1	31003.1		866.63	48758.3	47911.1	45767.6	45926.6	45911.3	47981.7	45823.7	46610
867.13	53722	53055.8	50307.3	50484.1	51527.2	50455.2	50386.5	52664.3		866.33	39431.1	39184.4	37948.4	38042.2	39079.8	38028.1		864.88	34950.8	35183.2	33826.2	33860.6	33867.6	34097.6	33960.5	34701.8		864.48	31297.9	31333.8	29932.7	30001.2	30065.9	30037.7	31026.9		866.58	48515.3	47944.2	45761.6	45921.9	45906.6	48019	45818.2	46624.9
867.08	53878.4	53099.2	50301.1	50479.3	51539.5	50450.3	50381	52696.4		866.28	39300.4	39202.8	37945	38039.6	39097.1	38025.3		864.83	34843.6	35214.4	33822.6	33857.3	33864.3	34098.3	33958.4	34726.4		864.43	31318.7	31362.6	29928.4	29997.5	30063.7	30034.7	31051.7		866.53	48575.8	47979	45756.1	45917.7	45902.4	48057.8	45813.3	46641.1
867.03	53921.6	53143.6	50294.6	50474.2	51551.9	50445.1	50375.3	52729.2		866.23	39297	39222.1	37941.8	38037.2	39114	38022.9		864.78	34922.8	35247.3	33819.3	33854.3	33861.3	34099.5	33956.7	34752.5		864.38	31308	31392.1	29924	29993.8	30061.4	30031.6	31077.3		866.48	48545.5	48015	45750.5	45913.3	45898.1	48097.6	45808.3	46658
866.98	53769.5	53189.5	50287.9	50469	51564.8	50439.8	50369.5	52763		866.18	39564.5	39242.1	37938.7	38034.8	39131.8	38020.5		864.73	35055	35281.3	33815.7	33851.2	33858.1	34100.5	33954.7	34779.7		864.33	31228.8	31422.6	29919.6	29990	30059.2	30028.6	31103.7		866.43	48811.2	48052.2	45744.9	45909	45893.9	48138.1	45803.3	46675.8
866.93	53799.3	53237	50281.6	50464.1	51578.3	50434.8	50363.9	52798.1		866.13	39525.3	39262.2	37934.9	38031.8	39150.1	38017.5		864.68	35195.5	35316.4	33811.7	33847.5	33854.4	34101.2	33952.4	34807.7		864.28	31344.7	31454.2	29915.5	29986.5	30057.3	30025.8	31131.1		866.38	48691.3	48090.2	45738.7	45904.2	45889.1	48180.8	45797.7	46693.9
866.88	54540.8	53286.1	50275.2	50459.1	51592.2	50429.8	50358.4	52834.2		866.08	39375.6	39283.1	37931.2	38028.9	39168.5	38014.6		864.63	35410.1	35352.5	33807.2	33843.4	33850.3	34101.5	33949.6	34836.6		864.23	31698.9	31486.4	29911	29982.6	30055.1	30022.7	31159		866.33	48869.4	48129.8	45732.8	45899.7	45884.6	48225.5	45792.4	46713.2
866.83	54961.9	53335.3	50267.4	50452.8	51605.2	50423.4	50351.4	52870.1		866.03	39690.6	39305.1	37927.9	38026.4	39187.6	38012		864.58	35203.1	35389.5	33802.1	33838.6	33845.5	34101.3	33946.1	34866.2		864.18	31857.3	31518.2	29905.4	29977.6	30051.8	30018.5	31186.5		866.28	49242.3	48170.4	45726.6	45894.8	45879.8	48270.8	45786.8	46733.1
866.78	54751.6	53385.5	50258.9	50445.8	51617.9	50416.3	50343.7	52906.5		865.98	39414	39327.3	37923.8	38023.1	39207.7	38008.7		864.53	34871.1	35428.8	33797.5	33834.5	33841.3	34101.8	33943.3	34897.9		864.13	31586.6	31550.5	29899.3	29972.1	30048.1	30013.8	31214.4		866.23	49086.6	48211.9	45719.5	45889.1	45874.2	48317.9	45780.4	46753.2
866.73	54059.1	53437.8	50250.7	50439.1	51631.6	50409.5	50336.4	52944.5		865.93	39285.8	39350.9	37920.3	38020.4	39227.8	38006		864.48	34852.5	35470.8	33794.1	33831.4	33838.2	34103.5	33941.6	34932.3		864.08	31654.4	31584.5	29894	29967.5	30045.2	30009.9	31243.8		866.18	48726.5	48255.1	45712.8	45883.8	45868.9	48367.5	45774.3	46774.6
866.68	53696.1	53493	50243.8	50433.7	51647	50404	50330.3	52985		865.88	39503.4	39375.8	37917.2	38018.1	39249.3	38003.7		864.43	35327.9	35514.6	33790.6	33828.4	33835.2	34105.4	33939.9	34968.2		864.03	31559.4	31619.3	29888.4	29962.6	30042.2	30005.9	31273.9		866.13	48821.7	48300.6	45706.7	45879.1	45864.3	48418.7	45768.9	46797.8
866.63	54420.7	53550.6	50237.5	50428.9	51663.6	50399.2	50324.9	53027.5		865.83	39588.5	39401	37913.5	38015.2	39271.8	38000.8		864.38	35594.4	35558.6	33785.7	33823.8	33830.6	34105.9	33936.8	35004.1		863.98	31706	31655.2	29883.2	29958	30039.5	30002.1	31305.2		866.08	48699.6	48347.6	45700.5	45874.3	45859.6	48471	45763.4	46821.9
866.58	54649.4	53608.8	50229.9	50422.8	51679.5	50393.1	50318.2	53070.1		865.78	39342.4	39427	37909.6	38012.2	39294.5	37997.7		864.33	35517.8	35603.6	33779.8	33818.4	33825.1	34105.7	33932.8	35040.8		863.93	31997.9	31691.6	29877.4	29952.9	30036.4	29997.9	31336.7		866.03	48927.2	48396.5	45694.5	45869.8	45855.1	48524.6	45758.1	46847.3
866.53	54726.3	53668.4	50221.8	50416.4	51695.5	50386.5	50311.1	53113.6		865.73	39620.1	39454.7	37906.3	38009.8	39317.9	37995.2		864.28	35823.3	35650.7	33774.2	33813.2	33819.8	34105.9	33929.1	35079.5		863.88	32223.6	31727.9	29870.8	29947	30032.4	29992.8	31368.1		865.98	49271.6	48446.7	45688	45864.8	45850.2	48580.4	45752.3	46873.6
866.48	54677.6	53730	50213.6	50409.8	51712	50379.9	50303.8	53158.6		865.68	39535	39482.7	37902.3	38006.7	39342.8	37992.1		864.23	35784.2	35698.9	33767.6	33807	33813.6	34105.2	33924.4	35118.9		863.83	32152.7	31764.5	29863.4	29940.2	30027.8	29987	31399.5		865.93	48864.7	48498.1	45680.9	45859.1	45844.6	48638.6	45745.8	46900.3
866.43	54951.6	53793.6	50205.5	50403.2	51729.2	50373.3	50296.6	53205.1		865.63	39304.1	39512	37898.5	38003.7	39367.8	37989.2		864.18	36369.1	35749.1	33761	33800.9	33807.5	34104.8	33919.8	35160.2		863.78	32115.3	31802.1	29856.2	29933.7	30023.4	29981.5	31432		865.88	48654.1	48552.1	45674.5	45854.2	45839.8	48698	45740.2	46929.1
866.38	54990.6	53858.7	50196.9	50396.2	51746.6	50366.2	50288.9	53252.7		865.58	40220.1	39543.1	37895.2	38001.4	39394	37986.8		864.13	35847.8	35799.3	33752.6	33792.9	33799.4	34102.6	33913.4	35201.3		863.73	32315	31840.8	29849.1	29927.3	30019.2	29976	31465.4		865.83	49151	48608.5	45668.5	45849.8	45835.5	48759.7	45734.9	46959.6
866.33	54447.2	53925.9	50188.1	50389.2	51764.5	50359.1	50281.2	53301.9		865.53	39892.2	39573.2	37889.8	37996.9	39421.6	37982.3		864.08	35916.7	35853.4	33745.8	33786.6	33793.1	34102.3	33908.6	35246.1		863.68	32322.5	31879.7	29841.3	29920.3	30014.5	29970	31498.9		865.78	49108.5	48666	45661.6	45844.4	45830.1	48823.5	45728.7	46990.4
866.28	54196.1	53996.3	50180.4	50383.1	51784.2	50352.9	50274.4	53353.7		865.48	39478.9	39605.3	37885.2	37993.2	39448.1	37978.6		864.03	35767	35909.4	33738.8	33780.1	33786.5	34101.9	33903.7	35292.4		863.63	32246	31919.3	29833.5	29913.2	30009.8	29963.9	31533		865.73	48678.7	48725.7	45654.7	45839	45824.9	48889.6	45722.5	47022.8
866.23	54597.9	54069.5	50173.1	50377.5	51805	50347.2	50268.1	53407.9		865.43	39443.1	39639.7	37881.5	37990.4	39476.4	37975.8		863.98	36251	35968.1	33732.2	33774	33780.3	34102.2	33899.3	35341.2		863.58	32234.6	31960.1	29825.9	29906.4	30005.3	29958	31568.1		865.68	48764.9	48788.3	45648.6	45834.6	45820.5	48958.9	45717.2	47057.3
866.18	54546.6	54144.2	50165	50371.1	51825.9	50340.8	50261	53463.1		865.38	39660.3	39675.5	37877.9	37987.7	39506.8	37973.1		863.93	36252.5	36027.3	33724.1	33766.3	33772.6	34101.2	33893.3	35390.3		863.53	32383.3	32001.7	29818.4	29899.6	30001	29952.3	31603.9		865.63	49118.3	48853	45642.4	45829.9	45816	49030.6	45711.8	47093.2
866.13	54689	54221.3	50157	50364.9	51847.6	50334.5	50254.1	53520.2		865.33	39991.9	39712.3	37873.8	37984.5	39538.2	37969.9		863.88	36467.9	36088.8	33715.9	33758.6	33764.8	34100.3	33887.3	35441.4		863.48	32293.9	32043.7	29810.3	29892.2	29996.3	29946	31640		865.58	49424.8	48919.2	45635.4	45824.6	45810.8	49104	45705.6	47129.9
866.08	55235.1	54300.7	50148.8	50358.4	51870	50328	50246.9	53579.1		865.28	40036.2	39749.8	37868.8	37980.6	39570.4	37965.9		863.83	36473.5	36151.8	33707	33750.2	33756.4	34098.9	33880.6	35493.8		863.43	32100.8	32086.7	29802.5	29885.2	29992	29940.1	31676.8		865.53	49343	48987.3	45627.8	45818.7	45804.9	49180.1	45698.8	47167.5
866.03	55341.6	54381.5	50139.5	50350.9	51892.1	50320.5	50238.7	53639		865.23	39934.5	39788.7	37863.8	37976.5	39602.9	37961.9		863.78	36558.9	36217.1	33698.1	33741.8	33747.9	34097.7	33874	35548.1		863.38	32324.8	32130.9	29795.2	29878.8	29988.3	29934.8	31714.8		865.48	49173.8	49058.1	45620.4	45812.9	45799.3	49259.8	45692.2	47206.9
865.98	54845.8	54464.8	50130	50343.2	51915.1	50312.8	50230.3	53700.9		865.18	39797.6	39829.5	37859	37972.7	39636.7	37958.1		863.73	36908.2	36284.6	33688.8	33733	33739.1	34096.4	33867.1	35604.2		863.33	32510.3	32175.2	29787.3	29871.6	29984	29928.8	31752.7		865.43	49589.8	49131.6	45613.3	45807.5	45794	49341.4	45685.9	47248.2
865.93	54376.4	54551.6	50121.5	50336.5	51939.8	50305.9	50222.8	53765.8		865.13	39745.4	39872.2	37854.5	37969.2	39671.8	37954.6		863.68	36843.5	36353.1	33678.4	33723.1	33729.1	34094.3	33859	35661.2		863.28	32491.2	32219.4	29778.7	29863.8	29979.2	29922.2	31790.4		865.38	49521.6	49207	45605.3	45801.2	45787.9	49425.3	45678.8	47290.3
865.88	54823	54641.9	50113.7	50330.6	51966.3	50300	50216.2	53833.7		865.08	39418.9	39916.8	37850.1	37965.8	39708.7	37951.2		863.63	36794.7	36424.1	33668.2	33713.4	33719.3	34092.6	33851.2	35720.3		863.23	32539.5	32264.4	29770.2	29856.1	29974.6	29915.7	31828.6		865.33	49650.9	49285.1	45597.5	45795.1	45781.9	49512.2	45671.8	47334.3
865.83	55178.3	54734.2	50105.1	50323.9	51993.1	50293.3	50208.7	53903.2		865.03	39893.5	39964	37846.5	37963.2	39747	37948.6		863.58	36806.6	36497.7	33658.1	33703.9	33709.7	34091.3	33843.6	35781.5		863.18	32697.8	32309.7	29761.5	29848.2	29969.9	29909.1	31867		865.28	49686.8	49365.8	45589.4	45788.8	45775.7	49601.2	45664.6	47379.8
865.78	55206.7	54828.6	50095.9	50316.6	52020.3	50285.9	50200.7	53974.4		864.98	40628.7	40012	37841.7	37959.5	39787.5	37944.9		863.53	36833.2	36573.4	33647.9	33694.2	33699.9	34090.2	33835.9	35844.7		863.13	32919.2	32354.9	29752.3	29839.8	29964.8	29902	31905.1		865.23	49231.1	49449.4	45581.2	45782.3	45769.4	49693.1	45657.3	47427
865.73	55288.4	54926.1	50086.6	50309.2	52048.6	50278.5	50192.5	54048.1		864.93	40701.3	40060.2	37835.3	37954.1	39828.4	37939.5		863.48	37116.9	36651.5	33637.6	33684.5	33690.1	34089.3	33828.2	35909.7		863.08	32980.7	32399.8	29742.3	29830.7	29959.1	29894.2	31942.7		865.18	49332.3	49536.7	45573.8	45776.8	45764.1	49787.8	45650.9	47476.9
865.68	55333.2	55026.2	50077.1	50301.7	52077.9	50270.9	50184.2	54124.2		864.88	40423.1	40110.3	37828.6	37948.5	39869	37933.9		863.43	37038.4	36730.8	33626.3	33673.8	33679.3	34087.8	33819.6	35975.6		863.03	32830.6	32444.8	29732.1	29821.4	29953.3	29886.2	31980.2		865.13	49765.5	49626.8	45566.3	45771.1	45758.6	49886.1	45644.3	47528.4
865.63	55209.8	55129.3	50067.6	50294.1	52108.3	50263.3	50175.9	54202.8		864.83	40474.1	40163.1	37822.6	37943.6	39911.1	37929		863.38	36936.6	36812.6	33615.3	33663.3	33668.8	34086.8	33811.2	36043.5		862.98	32552.4	32490.5	29722.4	29812.5	29948.1	29878.8	32018.2		865.08	49742.9	49719.2	45557.9	45764.6	45752.2	49988.3	45636.8	47580.9
865.58	55289.5	55235.7	50058.2	50286.7	52140.2	50255.9	50167.8	54284.3		864.78	39927.4	40217.9	37816.4	37938.6	39955.4	37923.9		863.33	37442.2	36896.8	33604.5	33653.2	33658.5	34086.5	33803.2	36113.4		862.93	32673.3	32537.2	29713.5	29804.5	29943.9	29872.2	32057		865.03	49368.8	49814.8	45549.6	45758.1	45745.8	50093.5	45629.4	47635.4
865.53	55408.1	55345.2	50048.7	50279.2	52173.3	50248.4	50159.5	54368.5		864.73	40169.4	40276.3	37811.6	37934.8	40001.3	37920.2		863.28	37647	36981.3	33592.1	33641.4	33646.6	34084.9	33793.6	36183.3		862.88	33058.4	32583.5	29704.2	29796.1	29939.5	29865.2	32095.2		864.98	49815.5	49914.6	45541.9	45752.4	45740.3	50201.8	45622.8	47692.6
865.48	55684.1	55457.8	50038.9	50271.5	52207.6	50240.7	50151	54455.5		864.68	40499.8	40336.4	37806.1	37930.4	40050.2	37915.8		863.23	37138.9	37067.3	33579	33628.9	33634	34083	33783.4	36254.1		862.83	32719.7	32628.5	29693.6	29786.5	29934	29857.1	32131.8		864.93	50116.3	50016.7	45533.3	45745.7	45733.8	50313.2	45615.2	47750.7
865.43	56171.3	55573.1	50028.6	50263.3	52242.8	50232.4	50142	54544.8		864.63	40292.6	40398.2	37799.8	37925.3	40100.3	37910.8		863.18	37333.4	37156.6	33567.5	33618	33623	34083.1	33774.8	36327.7		862.78	32635.7	32674.3	29684.1	29777.9	29929.7	29850.1	32169		864.88	50124.9	50121.7	45524.2	45738.5	45726.8	50428.6	45607	47810.2
865.38	56293.5	55690.9	50017.4	50254.2	52278.7	50223.3	50132.2	54636.4		864.58	40682.8	40462.9	37794.1	37920.7	40151.4	37906.2		863.13	37859.5	37246.8	33555.3	33606.5	33611.3	34082.9	33765.6	36401.8		862.73	32823.9	32720.2	29674.8	29769.6	29925.8	29843.3	32206		864.83	50613.8	50230.2	45515	45731.3	45719.8	50548.1	45598.8	47871.7
865.33	55980.4	55811.9	50006	50244.9	52315.9	50214.1	50122.1	54730.8		864.53	40561	40529.2	37787.3	37915.2	40204.9	37900.7		863.08	37584.2	37336.8	33541.4	33593.2	33597.9	34081.5	33754.7	36475.1		862.68	32904.9	32764.9	29664.9	29760.6	29921.5	29836	32241.7		864.78	50863.8	50341.3	45504.8	45723.1	45711.8	50671.9	45589.7	47934.2
865.28	55992.7	55937	49995.1	50236.2	52355.4	50205.3	50112.6	54829.1		864.48	40739.9	40598.6	37780.9	37909.9	40259.4	37895.4		863.03	37991.9	37429	33528.3	33580.8	33585.4	34081.3	33744.7	36550		862.63	32749.3	32808.8	29654.7	29751.4	29917	29828.5	32276.2		864.73	51006.4	50455.8	45494	45714.4	45703.4	50799.3	45580	47998.2
865.23	56618.2	56065.7	49984.2	50227.5	52396.7	50196.6	50103.1	54930.8		864.43	40432.1	40670.1	37774	37904.3	40316.3	37889.8		862.98	37882.7	37520.9	33513.9	33567	33571.5	34080.3	33733.5	36624.2		862.58	32606.5	32852.5	29645	29742.7	29913.3	29821.4	32310.1		864.68	50908.4	50573.6	45483	45705.4	45694.6	50930.4	45570.1	48063.9
865.18	56803.6	56196.7	49972.1	50217.7	52438.6	50186.8	50092.4	55034.7		864.38	40983.1	40745.2	37767.9	37899.4	40374.8	37884.9		862.93	37653.8	37613.9	33499.8	33553.6	33557.9	34080.1	33722.6	36698.7		862.53	32850.1	32895.7	29635.7	29734.3	29910.2	29814.9	32343.4		864.63	50721.4	50695.5	45472.1	45696.7	45686.1	51065.7	45560.3	48131.6
865.13	56741.4	56331.1	49959.7	50207.5	52482.1	50176.6	50081.4	55141.8		864.33	41090.1	40821.8	37760.4	37893.1	40436.1	37878.8		862.88	38025.9	37708	33486.3	33540.8	33545.1	34081.1	33712.5	36773.8		862.48	33043.3	32937.2	29625.6	29725.3	29906.5	29807.6	32374.5		864.58	50985.7	50821.6	45461.6	45688.3	45678	51204.1	45551	48201.8
865.08	56389.3	56469.2	49947.4	50197.4	52527.7	50166.6	50070.5	55252.6		864.28	40988.1	40901.2	37752.7	37886.7	40498.3	37872.3		862.83	38001.3	37801	33471.6	33526.9	33530.9	34081.4	33701.2	36847.1		862.43	32983.4	32976.8	29614.8	29715.5	29902.4	29799.8	32403.6		864.53	51310.6	50951.2	45450.6	45679.4	45669.3	51347	45541.1	48273.2
865.03	56339.2	56611.8	49935.6	50188	52576.1	50157.2	50060.3	55367.7		864.23	41340.9	40983.9	37745.2	37880.5	40562.5	37866.2		862.78	38123.5	37893.8	33457	33512.9	33516.9	34082.3	33690	36919.6		862.38	32939.3	33015.3	29604.2	29706	29898.8	29792.2	32431.1		864.48	51603.5	51084.4	45438.8	45669.9	45660	51494.3	45530.5	48346.1
864.98	56692.3	56758.4	49924	50178.7	52626.8	50147.9	50050.2	55486.9		864.18	41145.5	41068.8	37736.8	37873.4	40629.2	37859.2		862.73	38488.7	37985.7	33441.9	33498.6	33502.4	34083.4	33678.5	36990.4		862.33	33137.9	33052.4	29593.8	29696.6	29895.5	29784.7	32457		864.43	51532.4	51220.9	45426.5	45659.8	45650.2	51645.5	45519.4	48420.1
864.93	57027.3	56908	49911.6	50168.8	52679.1	50138	50039.4	55609.3		864.13	41097.4	41157.2	37728.9	37866.8	40697.4	37852.6		862.68	38439.6	38075.2	33425.6	33483	33486.6	34083.9	33665.8	37058.1		862.28	33116.1	33087.3	29582.6	29686.5	29891.8	29776.7	32480.2		864.38	51410.6	51361.7	45414.3	45649.8	45640.5	51801.7	45508.4	48495.9
864.88	57599.9	57060.8	49898.7	50158.2	52733.3	50127.5	50028	55735		864.08	41128.4	41249	37721.1	37860.4	40768.5	37846.2		862.63	38333.2	38163.3	33409.4	33467.6	33471	34085.2	33653.3	37123.7		862.23	32754.9	33120.5	29571.5	29676.5	29888.4	29768.8	32501.3		864.33	51275.5	51507	45402.3	45640.1	45631.1	51962.1	45497.6	48573.8
864.83	57487.1	57216.3	49884.7	50146.7	52788.8	50115.9	50015.6	55863.8		864.03	41451.3	41344	37713.2	37853.8	40842.1	37839.7		862.58	38148.1	38249.7	33393.4	33452.4	33455.7	34087.3	33641.2	37186.7		862.18	32816.5	33152.9	29561.5	29667.6	29886.4	29762	32521.2		864.28	51624.6	51656.7	45390.5	45630.6	45621.9	52126.3	45487.1	48653.5
864.78	57263.6	57375.9	49870.8	50135.3	52847.3	50104.6	50003.4	55996.9		863.98	41669.5	41441.6	37704.6	37846.5	40918.2	37832.5		862.53	38256.9	38334.1	33378.1	33437.9	33440.9	34090.8	33629.7	37247		862.13	32962.1	33182.9	29551.3	29658.5	29884.5	29755.2	32538.5		864.23	51772.1	51810.2	45378.1	45620.5	45612.2	52295.6	45475.9	48734.2
864.73	57457.8	57540	49857.4	50124.4	52909	50093.7	49991.6	56135		863.93	41739.1	41542.1	37695.3	37838.7	40996.1	37824.8		862.48	38297.5	38415.3	33362.3	33422.9	33425.8	34094.6	33617.9	37303.2		862.08	32975.3	33210.3	29540.5	29648.9	29882.5	29747.9	32552.7		864.18	51834.5	51967.5	45365.2	45610.1	45602.1	52469.2	45464.5	48815.9
864.68	57929.3	57707.4	49843.5	50113.1	52973.1	50082.5	49979.5	56276.8		863.88	42103.6	41645.7	37686	37830.8	41076.1	37816.9		862.43	38338.9	38492.7	33346.3	33407.8	33410.5	34099	33606	37354.7		862.03	33128.3	33235.4	29529.7	29639.3	29880.7	29740.6	32564		864.13	52430	52128.9	45352.3	45599.6	45591.9	52646.9	45452.9	48898.8
864.63	57723.4	57877.7	49828.8	50101	53039.3	50070.5	49966.5	56422.3		863.83	41998.5	41751.9	37675.7	37821.9	41158.6	37808.1		862.38	38582.6	38565.8	33330.2	33392.5	33395	34104	33594	37401		861.98	33076.7	33257.6	29518.4	29629.2	29878.8	29732.9	32572		864.08	52431.9	52293.3	45338.1	45587.9	45580.5	52830	45440.1	48981.5
864.58	57772	58052.1	49814.4	50089.2	53109.1	50058.8	49953.9	56572.8		863.78	42265.8	41861.8	37665.7	37813.4	41242.9	37799.7		862.33	38643.6	38633.6	33313.2	33376.4	33378.6	34108.9	33581.3	37441		861.93	32970.4	33277.4	29507.2	29619.2	29877.3	29725.4	32577.1		864.03	52578.5	52461.9	45323.9	45576.2	45569.2	53018.5	45427.3	49065.3
864.53	58292.3	58230.1	49799.9	50077.4	53182	50047.1	49941.2	56727.8		863.73	42324.4	41974.7	37655	37804.2	41330.2	37790.6		862.28	38775.5	38696.1	33295.9	33360	33362.1	34114.5	33568.5	37474.8		861.88	33010.1	33294.9	29496.3	29609.5	29876.5	29718.3	32579.5		863.98	52830.6	52634.6	45309.4	45564.2	45557.6	53212	45414.2	49149.6
864.48	58570.7	58411.1	49784.5	50064.7	53257.5	50034.4	49927.6	56886.8		863.68	42279.8	42090.8	37644.2	37794.9	41419.9	37781.3		862.23	38094.5	38752.8	33278.2	33343.2	33345	34120.5	33555.2	37501.7		861.83	32957.1	33309.7	29485.3	29599.7	29876	29711.2	32578.6		863.93	52668.6	52810.6	45294.4	45551.7	45545.5	53409.2	45400.6	49233.9
864.43	58651.7	58594.8	49768.5	50051.4	53335.9	50021.2	49913.5	57049.9		863.63	42158.3	42210.3	37633.4	37785.6	41512.1	37772.2		862.18	38573	38805.7	33262.6	33328.6	33330.1	34129.6	33544.3	37523.8		861.78	32995.8	33321.9	29474.4	29590.1	29876	29704.3	32574.6		863.88	52894.1	52990.9	45279.6	45539.5	45533.8	53610.4	45387.3	49318.8
864.38	58331	58781.9	49752.3	50038	53417.9	50008	49899.2	57217.7		863.58	42695.5	42333.5	37622.9	37776.7	41607.3	37763.3		862.13	38630.7	38850.8	33245.5	33312.3	33313.7	34137.9	33531.8	37537		861.73	33229.6	33331.3	29463.3	29580.3	29876.3	29697.3	32567.2		863.83	53415.6	53174.6	45264.4	45526.9	45521.6	53816.5	45373.6	49403.3
864.33	58737.6	58973	49736.7	50025.2	53504.3	49995.3	49885.5	57391.1		863.53	42736.9	42458.8	37611.2	37766.5	41705.8	37753.3		862.08	39021.5	38889.2	33228.1	33295.9	33296.9	34147.1	33519.2	37542.3		861.68	33229.1	33337.2	29451.5	29569.8	29876.3	29689.7	32555.8		863.78	53435.5	53360.9	45248	45513.3	45508.4	54028.2	45358.9	49486.6
864.28	59415.8	59166.5	49720.3	50011.7	53594	49981.9	49871.1	57568.9		863.48	42561.6	42587.3	37599.3	37756.2	41805.9	37743.1		862.03	38588.7	38919.7	33209.3	33278.1	33278.9	34155.9	33505.4	37538.5		861.63	33150.9	33340.4	29439.6	29559.2	29876.7	29682.2	32541.1		863.73	53609.7	53551.1	45231.7	45499.7	45495.2	54244.6	45344.1	49569.3
864.23	59428.6	59362.1	49702.7	49997	53686.7	49967.3	49855.5	57750.8		863.43	42755.1	42719.2	37587.8	37746.3	41909.1	37733.3		861.98	38534.7	38944.7	33191.9	33261.8	33262.2	34167.1	33493.1	37528.1		861.58	32907.4	33341.3	29427.9	29548.9	29877.8	29675	32523.4		863.68	53981.9	53744	45214.9	45485.7	45481.7	54464.7	45328.9	49650.8
864.18	59308.1	59560.4	49684.9	49982.2	53783.6	49952.7	49839.8	57937.6		863.38	42717.4	42853.6	37575.8	37736	42015.6	37723.1		861.93	38609.1	38963	33174.6	33245.5	33245.7	34179.6	33481	37509.7		861.53	32764.1	33340.2	29417	29539.3	29880.1	29668.6	32503.1		863.63	53832.1	53939.3	45197.3	45470.9	45467.4	54689.2	45313.1	49730.2
864.13	59547.9	59761.8	49667.4	49967.7	53885.2	49938.3	49824.4	58129.9		863.33	42479.3	42991	37563.8	37725.7	42124.7	37713		861.88	38782.9	38974.3	33157.1	33229	33228.9	34192.8	33468.8	37483		861.48	32664.3	33337.2	29406.5	29530.2	29883.3	29662.8	32480.1		863.58	53572.2	54137.9	45180.1	45456.5	45453.5	54918.3	45297.5	49808.2
864.08	59504.8	59965.2	49649.4	49952.8	53990.9	49923.5	49808.6	58327.1		863.28	43013.1	43131.5	37552.4	37716	42236.9	37703.4		861.83	38827.4	38978.3	33138.9	33211.9	33211.5	34206.6	33456.1	37447.7		861.43	32750.7	33331.9	29396.2	29521.4	29887.4	29657.4	32454.4		863.53	53740.4	54339.7	45163.2	45442.6	45440.1	55152	45282.4	49884.8
864.03	59585.5	60171.2	49631.5	49938	54101.6	49908.9	49792.8	58529.8		863.23	43352.3	43273.4	37539.8	37705.1	42352.7	37692.7		861.78	38458	38975.7	33120.5	33194.6	33193.8	34221.3	33443.3	37404.5		861.38	33014.4	33324.1	29385.7	29512.3	29891.7	29651.8	32425.3		863.48	54289.9	54543.8	45146.1	45428.4	45426.4	55388.9	45267	49958.6
863.98	59735	60379.6	49613.4	49923	54217.3	49894.1	49777	58738		863.18	43683.3	43416.5	37526.3	37693.4	42470.5	37681.1		861.73	38274.5	38968.1	33103.2	33178.4	33177.4	34238.4	33431.8	37354.8		861.33	33063.9	33313.3	29374.2	29502.4	29895.7	29645.5	32392.5		863.43	54818.6	54748.8	45127.8	45413.1	45411.7	55629.2	45250.5	50028.3
863.93	59650.7	60589.4	49594.9	49907.8	54337.7	49879	49760.8	58951.2		863.13	44068.4	43560.7	37512	37680.9	42590.5	37668.8		861.68	38750.3	38955.3	33086.5	33162.9	33161.4	34257.3	33421	37298.5		861.28	33475.7	33300.3	29362.6	29492.3	29900.1	29639.2	32356.7		863.38	54867.3	54954.4	45108.4	45396.8	45395.9	55873.6	45233	50093.6
863.88	60012.6	60801.2	49576.6	49892.7	54463.6	49864.2	49744.9	59169.9		863.08	43677.6	43705.7	37496.8	37667.5	42712.7	37655.5		861.63	38211.7	38935.6	33068.2	33145.8	33143.9	34275.9	33408.8	37233.8		861.23	33391.4	33284.2	29349.7	29480.9	29903.8	29631.7	32316.9		863.33	54546.2	55161.6	45088.8	45380.3	45380.1	56121.5	45215.3	50154.9
863.83	60672.1	61013.9	49557.6	49877	54594.3	49848.7	49728.2	59393.6		863.03	43574.2	43852.8	37482.4	37655	42837.1	37643.2		861.58	38679.9	38912.7	33051.5	33130.3	33128.1	34297.4	33398.4	37164.5		861.18	32835.8	33266.6	29337	29469.7	29908.4	29624.5	32274.9		863.28	54811.2	55370.6	45069.9	45364.5	45364.9	56372.7	45198.3	50212.5
863.78	61060.3	61226.9	49537.4	49860.1	54729.4	49832	49710.4	59621.6		862.98	43647.8	44001.3	37468.3	37642.7	42965.4	37631.2		861.53	38310.7	38884	33033.3	33113.3	33110.8	34318.8	33386.7	37087.7		861.13	32926	33249.1	29326	29460.3	29915.3	29619.2	32232.3		863.23	55269	55580.3	45050.4	45348.2	45349.3	56626.9	45180.8	50264.8
863.73	61256.9	61440.8	49516.4	49842.5	54870	49814.7	49692	59854.7		862.93	44200.3	44150	37454	37630.3	43097	37618.9		861.48	38715.8	38852.7	33016.2	33097.6	33094.6	34342.6	33376.2	37006.7		861.08	33339.7	33230.1	29314.7	29450.6	29922.5	29613.8	32187.2		863.18	55484.6	55789.3	45030	45331	45332.7	56883	45162.4	50310.9
863.68	61867.5	61655	49495	49824.6	55016	49797	49673.1	60092.7		862.88	44033	44297.5	37438.3	37616.6	43231.2	37605.4		861.43	38451.2	38816.8	32997.8	33080.4	33077	34366.5	33364.6	36919.6		861.03	33722.2	33208.6	29302	29439.6	29929.1	29607.3	32138.7		863.13	55497.7	55998.3	45009.1	45313.4	45315.8	57142	45143.6	50350.9
863.63	61905.3	61869.1	49472.5	49805.6	55167	49778.3	49653.2	60335		862.83	44401.9	44445.2	37423	37603.2	43367	37592.3		861.38	38802.2	38779.1	32980.2	33064.1	33060.3	34392.6	33353.9	36829		860.98	33475.5	33184.9	29288.1	29427.4	29935.2	29599.6	32087		863.08	55534.2	56207.2	44988.1	45295.8	45298.9	57403.5	45124.7	50384.6
863.58	61619.9	62083.8	49449.9	49786.5	55324.4	49759.5	49633.2	60582.8		862.78	44460.5	44591.5	37406.8	37589	43506	37578.3		861.33	38505.1	38738.2	32961.3	33046.6	33042.3	34418.9	33342.3	36733.5		860.93	32898.5	33161.1	29275	29415.9	29942.7	29592.9	32034.5		863.03	56307.9	56415.9	44966.9	45278.1	45281.9	57665.8	45105.8	50411.8
863.53	61542.8	62299.7	49427.7	49768	55488.8	49741.2	49613.8	60836.5		862.73	44646.2	44736.7	37390.5	37574.7	43646.8	37564.2		861.28	38776.2	38696.8	32943.4	33030.1	33025.3	34447.6	33331.7	36635.8		860.88	32954.9	33138.7	29263.6	29406.2	29952.6	29588.2	31982.2		862.98	56617.2	56622.8	44944.2	45258.8	45263.4	57928.9	45085.3	50430.5
863.48	61700.5	62516.6	49405.7	49749.6	55660.3	49723.2	49594.5	61096.1		862.68	44675.1	44879.9	37373.7	37559.9	43790.1	37549.7		861.23	38938.2	38653.6	32924.6	33012.7	33007.4	34476.9	33320.5	36534.4		860.83	33311.5	33115.6	29252	29396.4	29963.2	29583.5	31928.4		862.93	56611.5	56828.3	44920.9	45239	45244.4	58192	45064.2	50441.3
863.43	62361.4	62733.4	49383.3	49731	55838.1	49704.9	49574.9	61360.2		862.63	44176.1	45021.3	37356.7	37545.1	43935.4	37535.2		861.18	38754.9	38609.4	32905.1	32994.7	32988.9	34507	33308.8	36430.4		860.78	33510.4	33091.2	29239.2	29385.4	29973.3	29577.8	31872.2		862.88	56776.8	57032.9	44897.5	45219.2	45225.4	58454.3	45043.1	50444.7
863.38	62714.8	62949.6	49359.6	49711.1	56021.7	49685.4	49554.2	61628.4		862.58	44769.9	45161.6	37340.9	37531.4	44082.8	37521.8		861.13	38443.2	38565.9	32886.2	32977.2	32970.9	34539.2	33298	36325.3		860.73	33603.7	33066.1	29225.8	29373.8	29983.5	29571.7	31814.3		862.83	56973.3	57236.3	44873.7	45199.1	45206.1	58716.5	45021.8	50440
863.33	62866	63165.5	49335.3	49690.7	56211.8	49665.3	49532.8	61901		862.53	45204.4	45298.2	37323.7	37516.4	44233.5	37507		861.08	38919.9	38524	32868.2	32960.8	32953.9	34573.9	33288.3	36219.9		860.68	33461.4	33040.9	29212	29361.9	29994.2	29565.5	31755.2		862.78	57307.3	57438.4	44849.5	45178.6	45186.5	58977.2	45000	50427
863.28	63103.4	63381.7	49310.7	49670	56409	49645	49511.2	62178.2		862.48	45426.5	45431.2	37305.4	37500.3	44384.8	37491.2		861.03	38743	38481.5	32848.6	32942.8	32935.4	34608.5	33277.3	36112.1		860.63	33348.5	33016.4	29198.6	29350.5	30006.1	29559.9	31695.8		862.73	57704.6	57639.2	44824.6	45157.4	45166.2	59235.3	44977.6	50405.4
863.23	63535.6	63598.4	49285.6	49648.9	56613.4	49624.3	49489.2	62460		862.43	45215.5	45560.7	37286.5	37483.7	44537	37474.9		860.98	38334.2	38441	32829.6	32925.4	32917.3	34645.2	33267	36004.4		860.58	33506.1	32992.8	29185.6	29339.4	30019.1	29554.9	31636.1		862.68	57586.3	57838	44798.8	45135.4	45145.2	59490.1	44954.4	50375.1
863.18	63843.7	63814.8	49259.6	49627	56824.3	49602.8	49466.5	62745.2		862.38	45499.6	45687.6	37268.1	37467.6	44690	37459.2		860.93	38384.5	38403.6	32811.8	32909.2	32900.6	34684.7	33258.3	35897.9		860.53	33382.5	32969.3	29172	29327.8	30032.4	29549.6	31575.5		862.63	57426.4	58036.3	44773.2	45113.8	45124.5	59741.3	44931.4	50337
863.13	63969.6	64031.4	49233.1	49604.6	57042.3	49580.8	49443.2	63034.2		862.33	45875.7	45810.6	37249	37450.8	44844.8	37442.7		860.88	38870.9	38368.1	32793.8	32892.9	32883.6	34725.4	33249.6	35791.6		860.48	33180.3	32947	29158.8	29316.5	30047	29545	31514.7		862.58	57996.8	58234.2	44747.8	45092.4	45104.2	59988.2	44908.8	50291.4
863.08	63914.5	64249	49206.2	49581.9	57267.8	49558.7	49419.7	63327		862.28	45929.1	45929.6	37229	37433.2	44999.8	37425.4		860.83	38588.3	38333.4	32774.1	32875	32865	34766.1	33239.6	35684.1		860.43	33015.8	32926.2	29146.1	29306	30062.9	29541.2	31454.5		862.53	58406.4	58430.4	44721.3	45069.9	45082.8	60229.8	44885.1	50236.9
863.03	64123.8	64467.9	49179.5	49559.4	57501.2	49536.6	49396.3	63623.7		862.23	45859.6	46045.5	37208.8	37415.4	45154.5	37408.1		860.78	38884.1	38302.2	32755.3	32858	32847.3	34809.1	33230.8	35578.3		860.38	32856.9	32907	29133.9	29295.9	30080.1	29538.3	31394.6		862.48	58686.9	58625.8	44693.9	45046.7	45060.6	60465.3	44860.5	50174.2
862.98	64186.6	64688.4	49152.2	49536.6	57742.5	49514.3	49372.6	63923.8		862.18	46019.3	46158.2	37188.8	37397.8	45309.7	37390.8		860.73	38787.8	38272.9	32735.5	32840	32828.6	34852.6	33221.2	35472.4		860.33	33131.6	32889.5	29122.2	29286.3	30098.6	29536.1	31335.2		862.43	59128.7	58820.4	44665.9	45022.8	45037.9	60692.6	44835.4	50103.7
862.93	64607.4	64910.2	49124.9	49513.6	57991.2	49491.9	49348.8	64226.5		862.13	46042.7	46267.6	37168.3	37379.8	45464.7	37373.2		860.68	39009.5	38246.8	32715.9	32822.3	32810.1	34897.7	33212.2	35368		860.28	33144.1	32872.3	29109.6	29275.9	30117.1	29533.3	31275		862.38	59049.2	59014.3	44637	44998.1	45014.4	60910.6	44809.5	50025.5
862.88	64772.3	65133.4	49096.7	49489.9	58247.2	49468.8	49324.2	64531.2		862.08	46687.8	46374.2	37147.7	37361.8	45618.8	37355.6		860.63	38549.9	38223.2	32695.5	32803.9	32790.9	34943.4	33202.8	35264.3		860.23	33349.1	32856.6	29096.9	29265.4	30136.3	29530.8	31214.8		862.33	59257	59208.8	44608.1	44973.6	44991.1	61119.4	44783.7	49940.9
862.83	65171.7	65358.7	49068.2	49465.9	58510.8	49445.4	49299.4	64837.8		862.03	46204.2	46476.6	37125.6	37342.2	45771.9	37336.5		860.58	38553.9	38204.2	32676.6	32786.9	32773.2	34991.9	33195.2	35163.5		860.18	33146.1	32841.6	29083.6	29254.3	30155.7	29528	31154.3		862.28	59805.1	59403.5	44578.8	44948.7	44967.4	61317.5	44757.6	49849.8
862.78	65721.7	65585.9	49038.8	49441.3	58781.7	49421.3	49273.9	65145.4		861.98	46691.7	46578	37104.5	37323.8	45922.1	37318.6		860.53	38737.1	38188.6	32657.6	32770	32755.4	35041.5	33187.9	35064.2		860.13	32923	32828.8	29070.8	29243.8	30176.5	29526.2	31094.7		862.23	60057.2	59598.4	44548.3	44922.8	44942.7	61503.5	44730.3	49751.9
862.73	66085.5	65815.4	49008.5	49415.6	59059.8	49396.3	49247.5	65453.7		861.93	47092.6	46676	37082.3	37304.2	46071.8	37299.5		860.48	38219.3	38175.7	32637.9	32752.4	32736.9	35091.8	33180.3	34966		860.08	32930.7	32818.4	29058.7	29234.1	30198.7	29525.4	31036.2		862.18	60085.5	59793.7	44517.3	44896.3	44917.6	61676.5	44702.6	49648.3
862.68	66141.4	66047.1	48977.4	49389.4	59344.6	49370.7	49220.4	65761.6		861.88	47130.1	46771.2	37059	37283.7	46217.6	37279.5		860.43	38654.2	38167.8	32619.9	32736.5	32720.1	35144.7	33174.7	34871.3		860.03	33184.9	32809.6	29046.5	29224.3	30221.6	29525	30978.1		862.13	60161.2	59990.2	44486.1	44869.8	44892.5	61836.2	44674.9	49539.9
862.63	66210.7	66282.2	48946.1	49363	59637	49345.1	49193.3	66069.5		861.83	46907	46864.7	37035.7	37263.1	46359.5	37259.4		860.38	38932.7	38161.9	32600.4	32719.2	32701.9	35197.1	33168.1	34777.1		859.98	33202.1	32801.7	29033.5	29213.8	30244.5	29524.2	30919.6		862.08	60253.9	60187.9	44454.8	44843.2	44867.3	61981.3	44647	49427.1
862.58	66992.9	66520.9	48914.7	49336.6	59936.7	49319.4	49166.1	66376.6		861.78	46886.5	46957.2	37012.8	37243.1	46497.8	37239.9		860.33	38634.5	38158.3	32579.9	32701	32682.7	35249.4	33161	34683.8		859.93	32823.4	32795.6	29020.4	29203.2	30268	29523.8	30861.7		862.03	60408.4	60387	44423.1	44816.4	44842	62110.8	44619	49310.2
862.53	67881.1	66761.9	48881.8	49308.7	60242.2	49292.3	49137.6	66681.1		861.73	47373.7	47048.7	36989.9	37223.1	46632.4	37220.5		860.28	38545.6	38158.9	32560.3	32683.8	32664.4	35303.3	33155.2	34593.4		859.88	32984.4	32792.4	29008.4	29193.8	30293.3	29525	30805.5		861.98	60751.1	60587.4	44391.1	44789.3	44816.5	62223.9	44590.8	49189.6
862.48	68039.7	67005.6	48847.2	49279.3	60553.6	49263.7	49107.4	66982.2		861.68	47331.1	47137.8	36965.8	37201.9	46762.4	37199.9		860.23	38464	38162.9	32541	32666.9	32646.4	35358	33150.2	34505.2		859.83	33137.2	32790.6	28995.9	29183.9	30318.7	29526.2	30749.5		861.93	61413.2	60788.1	44358.4	44761.6	44790.4	62319.8	44561.8	49065.6
862.43	67693.5	67252.7	48812.2	49249.6	60870.8	49234.9	49077.1	67279.8		861.63	47307.8	47226	36941.7	37180.8	46885.7	37179.5		860.18	38466.9	38170.1	32521.8	32650.2	32628.6	35413.3	33145.9	34419.2		859.78	32832.6	32790.1	28982.9	29173.5	30344.2	29527.5	30693.6		861.88	61414.9	60988.6	44324.2	44732.6	44763.1	62398.3	44531.7	48937.8
862.38	68177.1	67504.3	48777.8	49220.6	61194.9	49206.8	49047.4	67574.3		861.58	47210.4	47313.2	36917.7	37159.9	47003	37159.2		860.13	38697.4	38180	32502.6	32633.5	32610.7	35468.7	33142	34335.2		859.73	32770.2	32792.5	28970.8	29164.2	30371.2	29530.2	30639.3		861.83	61714.7	61189.8	44290	44703.6	44735.8	62458.1	44501.5	48807.9
862.33	68727.2	67759	48742.5	49190.8	61523.9	49177.8	49016.9	67863.3		861.53	47655.4	47399.5	36893.8	37139.1	47113.6	37139.1		860.08	38971.9	38191.8	32482.5	32616.1	32592.1	35523.3	33137.9	34252.5		859.68	32776.4	32796.8	28958.8	29155	30398.7	29533.7	30585.9		861.78	62299.8	61390.7	44255.2	44674	44708.1	62498.6	44470.8	48675.9
862.28	68832.6	68016.3	48706.1	49159.9	61857.2	49147.9	48985.4	68145.8		861.48	47313.5	47483.7	36868.8	37117.3	47217	37118		860.03	38695.5	38205.2	32461.5	32597.9	32572.6	35576.7	33133.5	34170.8		859.63	33026.9	32803	28946.8	29145.8	30426.5	29537.8	30533.3		861.73	62528.2	61590.3	44219	44643.3	44679.2	62519.8	44439	48541.3
862.23	69167.2	68277.3	48669.5	49129	62195.3	49118	48953.9	68421.9		861.43	47564.1	47567.1	36844.6	37096.3	47311.5	37097.7		859.98	38126.9	38221.6	32441.4	32580.5	32553.9	35630.4	33130.5	34091.8		859.58	33026.7	32810.1	28934	29135.9	30453.8	29541.8	30480.6		861.68	62504.2	61788.2	44182.4	44612.2	44650	62520	44406.7	48405.5
862.18	69372.8	68540.3	48632.2	49097.4	62536.3	49087.5	48921.8	68689.4		861.38	47841.6	47648.1	36819.7	37074.7	47398	37076.9		859.93	38250.2	38241.7	32423	32565	32537	35685	33129.9	34016.7		859.53	33206.8	32819	28921.1	29126	30481.3	29546.5	30428.6		861.63	62712	61984.3	44145.7	44581.1	44621	62500.3	44374.6	48269.2
862.13	70247.7	68805.5	48594.4	49065.5	62880	49056.7	48889.4	68948		861.33	48017.3	47726.3	36794.2	37052.5	47474.7	37055.5		859.88	38414.5	38263.1	32404.2	32549.1	32519.7	35738.1	33129.6	33943.1		859.48	33364.8	32829	28907.7	29115.6	30508.3	29551.3	30376.8		861.58	62896.4	62177.1	44108.6	44549.7	44591.7	62461.3	44342.2	48132.3
862.08	70506.8	69071	48555	49032.1	63224.3	49024.4	48855.5	69195.4		861.28	48233.8	47801.6	36768.1	37029.9	47540.9	37033.8		859.83	38296.5	38285.2	32384.7	32532.8	32501.8	35789.2	33129.4	33870.8		859.43	32837.1	32840.1	28893.7	29104.7	30534.6	29556.5	30325.3		861.53	63098.4	62365.7	44070.9	44517.9	44562.1	62401.8	44309.4	47995.1
862.03	69941.2	69337.3	48515	48998.2	63569.3	48991.8	48821.2	69431.6		861.23	48303.8	47873.2	36741.5	37006.8	47596.4	37011.5		859.78	38455.2	38308.6	32365.6	32516.8	32484.3	35838.9	33130.3	33800.7		859.38	32776.5	32854.5	28881.2	29095.5	30562.4	29564.1	30276.3		861.48	63119.2	62548.9	44032.9	44485.8	44532.2	62321.4	44276.3	47857.6
861.98	70466.4	69605.4	48476	48965.5	63915.9	48960.2	48788	69657.2		861.18	48504.6	47940.7	36714.7	36983.6	47640.6	36989.2		859.73	38127.7	38332.3	32345.9	32500.4	32466.2	35885.9	33131.5	33731.8		859.33	32710.7	32870.5	28869	29086.5	30590	29572.8	30228.2		861.43	62933.1	62725.4	43994.7	44453.7	44502.4	62221.7	44243.2	47720.8
861.93	71180.8	69871.5	48436	48931.8	64260	48927.8	48754	69868.7		861.13	48815.4	48003.3	36687.4	36959.8	47673.3	36966.4		859.68	38580.4	38357.2	32327.2	32485	32449.2	35931.5	33134.4	33665.8		859.28	32743.1	32888.1	28856.9	29077.7	30617.3	29582.8	30181.1		861.38	63087.6	62894.3	43956.8	44422	44473.2	62102.2	44210.6	47585.1
861.88	70634.6	70134.6	48394.6	48896.8	64600.2	48894.3	48718.7	70065		861.08	48569.9	48059.9	36659.2	36935.4	47693.9	36943		859.63	38377.9	38380.7	32307	32468.3	32430.7	35972.6	33136.8	33600.1		859.23	32889.5	32907	28844.7	29068.9	30643.8	29593.7	30134.7		861.33	63211	63053.4	43918.5	44390	44443.7	61963.7	44177.8	47450
861.83	70404.5	70395.8	48354.1	48862.9	64937.6	48861.8	48684.6	70247.2		861.03	48315.5	48111	36631.6	36911.6	47701.9	36920.2		859.58	38387.1	38404.3	32287.3	32452.3	32412.8	36011.2	33140.8	33536.7		859.18	32635.1	32926.6	28832	29059.7	30669	29605.3	30088.6		861.28	63149.5	63201.2	43879.8	44357.9	44414.2	61806.8	44144.8	47315.8
861.78	71089.8	70653.1	48313.9	48829.5	65269.9	48829.9	48650.9	70413.7		860.98	48054.2	48155.9	36604.5	36888.3	47698.3	36898.1		859.53	37886.6	38427.2	32267.6	32436.3	32394.8	36046.1	33145.7	33474.8		859.13	32721.2	32948.1	28820	29051.3	30694	29618.9	30044		861.23	63702.1	63336.7	43841.3	44325.9	44385	61631.7	44112.1	47182.8
861.73	71470.6	70903.7	48272.4	48794.9	65594.4	48796.8	48616.2	70562.3		860.93	48260.2	48193.6	36577.9	36865.7	47683	36876.6		859.48	37778.8	38450.7	32249.4	32421.9	32378.4	36078.7	33153.2	33416.1		859.08	32678.1	32970.3	28807.8	29042.6	30717.4	29633.5	30000		861.18	63575	63456.5	43801.5	44292.9	44354.8	61440.6	44078.4	47050.2
861.68	71586.8	71145.9	48230.2	48759.7	65908.8	48763.2	48580.9	70691.9		860.88	48186.4	48222.4	36550.8	36842.6	47655.9	36854.7		859.43	37731.4	38473	32231.5	32408	32362.4	36107.1	33162.3	33359.3		859.03	32753.5	32993.7	28795.6	29034.2	30739.5	29649.8	29956.9		861.13	63170.3	63560.5	43761.9	44260.2	44325	61233.7	44045	46919.4
861.63	71598.3	71378.8	48187.7	48724.3	66212.3	48729.5	48545.5	70802.5		860.83	48476.2	48242	36523.8	36819.8	47616	36833		859.38	37885.5	38493.7	32213.8	32394.3	32346.5	36131.1	33172.6	33304.2		858.98	32967.8	33017.6	28783.1	29025.6	30759.8	29667.4	29914.3		861.08	63263.2	63647.8	43723.1	44228.4	44296.2	61012.5	44012.6	46791
861.58	71788	71600.9	48145.1	48688.9	66503.3	48695.9	48510.2	70893.5		860.78	47979.7	48250.8	36496.1	36796.2	47563.9	36810.8		859.33	38751.9	38511.9	32195.4	32380.2	32330.1	36149.5	33183.8	33250		858.93	32904.6	33041.6	28770	29016.3	30777.5	29685.9	29871.8		861.03	63596.6	63715.7	43684	44196.4	44267.5	60778	43980.1	46664
861.53	71681.4	71810.1	48102	48653.3	66779.3	48662.1	48474.7	70963.9		860.73	48199.7	48250.1	36469.4	36773.9	47499.1	36789.8		859.28	38461.3	38525.1	32174.2	32363.4	32310.8	36159.8	33193.5	33194.4		858.88	32878.4	33066.4	28757	29007.3	30793.3	29706.5	29830.2		860.98	63421.4	63762.6	43644.1	44163.9	44238.3	60529.7	43947.1	46538
861.48	71515.8	72005.2	48059.1	48618	67039.5	48628.7	48439.6	71013.7		860.68	47872.6	48237.4	36442.2	36751	47423.4	36768.3		859.23	38350.1	38536.8	32153.9	32347.7	32292.5	36165.5	33205.6	33141		858.83	32859	33091.9	28744	28998.5	30807	29729.1	29789.4		860.93	63551.4	63787.9	43604.5	44131.8	44209.6	60270.1	43914.7	46414.3
861.43	71844	72184	48016.4	48583	67281	48595.8	48405	71042.2		860.63	48122.8	48213.5	36415.7	36729	47335.6	36747.7		859.18	38276.2	38546.2	32133.8	32332.3	32274.5	36165.7	33219.7	33089.3		858.78	32659.2	33118.1	28731.1	28989.7	30818.2	29754	29749.4		860.88	63540.2	63790.1	43564.6	44099.5	44180.9	59999	43882.1	46292.1
861.38	72015.2	72343.9	47973	48547.5	67501.6	48562.4	48369.9	71048.4		860.58	48298.6	48176.7	36388.6	36706.4	47237.4	36726.7		859.13	38137.4	38553.3	32114	32317.3	32256.8	36160.2	33235.7	33039.1		858.73	32629	33145.5	28718.7	28981.7	30827.5	29781.8	29710.7		860.83	63518.1	63768.6	43524.6	44067.3	44152.4	59717.5	43849.7	46171.8
861.33	71790.4	72483.5	47929.2	48511.8	67699.5	48528.9	48334.7	71032.3		860.53	47998.2	48126.9	36360.9	36683.4	47127.9	36705.3		859.08	38203.9	38558.1	32094.5	32302.9	32239.4	36149.1	33254.1	32990.5		858.68	32848.5	33173.5	28706.4	28973.8	30834	29812.2	29672.9		860.78	63704.5	63722.7	43484.6	44035.2	44124.3	59427.8	43817.6	46053.4
861.28	72170.1	72601.7	47885.8	48476.6	67873.7	48495.9	48300.1	70994.3		860.48	48161.2	48064.9	36333.9	36661.2	47007.6	36684.7		859.03	38374.1	38560	32074.7	32288.4	32221.9	36131.6	33274.2	32942.8		858.63	33004.3	33201.5	28693.4	28965.3	30836.8	29844.6	29635		860.73	63265	63651.7	43444.1	44002.9	44096	59130.7	43785.3	45936.5
861.23	72278.6	72695.9	47841.6	48440.8	68021.6	48462.6	48265	70933.4		860.43	47650.7	47989.8	36306.5	36638.7	46878.1	36663.9		858.98	38028.8	38558.9	32054.4	32273.5	32203.8	36107.3	33296	32895.7		858.58	32979.1	33229.7	28679.8	28956.4	30836.1	29879.5	29597.3		860.68	63124.9	63556.7	43404.5	43971.6	44068.8	58826.9	43754.1	45822.5
861.18	72634.5	72764.9	47797.1	48404.9	68141.7	48429.2	48229.9	70850.1		860.38	47411.6	47903.2	36280.2	36617.3	46739.2	36644.4		858.93	38131.2	38556.4	32035	32259.9	32186.7	36078	33321.2	32850.8		858.53	33090.4	33258.8	28666.3	28947.7	30832.2	29917.6	29560.3		860.63	62674	63437.1	43365	43940.6	44042.3	58516.6	43723.5	45710.7
861.13	72846.9	72806.9	47751.8	48368.4	68232.4	48395.3	48194.5	70744.3		860.33	47382.3	47804.7	36254.4	36596.6	46592.8	36625.6		858.88	38124.8	38551.6	32015.3	32246	32169.4	36042.4	33348.6	32806.5		858.48	33228.4	33288.6	28652.4	28938.6	30824.7	29958.9	29523.6		860.58	62170.7	63294.2	43326.3	43910.7	44016.9	58201.2	43693.9	45601.6
861.08	71942.9	72821.3	47706.2	48331.7	68292.8	48361.3	48158.9	70616.5		860.28	47362.9	47694.2	36228.5	36576	46439	36606.9		858.83	38145.3	38545	31995.6	32232.4	32152	36000.8	33378.8	32763.2		858.43	33212.2	33319.1	28638	28929.3	30813.4	30003.4	29487.1		860.53	62336.8	63128.5	43288.6	43881.9	43992.8	57882.8	43665.7	45495.5
861.03	71893.5	72809.1	47662	48296.7	68324.1	48329.2	48125.1	70469.1		860.23	47269.6	47572.2	36202.7	36555.5	46278	36588.5		858.78	38154	38537	31975.7	32218.9	32134.6	35953.5	33412	32720.7		858.38	33015	33351.1	28623.7	28920	30798.7	30052	29451.3		860.48	61995.6	62939.6	43250.5	43852.9	43968.8	57561.9	43637.4	45390.9
860.98	72305.5	72768.2	47617.9	48262	68324	48297.4	48091.8	70301.1		860.18	47571	47439.6	36177	36535.3	46110.1	36570.5		858.73	38245.6	38527.9	31955.7	32205.5	32117.1	35900.5	33448.4	32679.1		858.33	33179.4	33385.5	28609.8	28911.5	30781.3	30105.6	29416.7		860.43	62142.1	62729.8	43213	43824.7	43945.7	57239.1	43610.2	45288.9
860.93	72235.1	72697.4	47573	48226.6	68291.3	48265.2	48058	70112.6		860.13	46875.9	47296.1	36150.6	36514.5	45936.6	36551.9		858.68	38028.5	38518.2	31935.3	32192.1	32099.4	35842.1	33488	32638		858.28	33271.5	33421.6	28595.5	28902.6	30760.1	30163.2	29382.1		860.38	62275.8	62499.3	43175.1	43796.3	43922.7	56915.9	43582.9	45188.5
860.88	72348.8	72597.5	47528.1	48191.5	68226.7	48233.3	48024.6	69904.9		860.08	46780.9	47144.9	36125.7	36495.3	45756.9	36535.1		858.63	37963.3	38509.3	31915.6	32179.6	32082.3	35779.4	33532.1	32598.5		858.23	33353.2	33459.8	28580.8	28893.4	30735.2	30225.7	29347.8		860.33	61819.3	62249.8	43136.9	43767.8	43899.9	56592.3	43555.8	45089.6
860.83	72347.9	72468.3	47482.9	48156.3	68130.1	48201.5	47991.4	69678.7		860.03	46623.2	46985.4	36101	36476.4	45574.2	36518.7		858.58	38273.4	38501.3	31896.1	32167.5	32065.5	35712.3	33580.5	32559.8		858.18	33563.8	33500.7	28565.8	28884.2	30706.9	30293.1	29313.8		860.28	61307.4	61983.9	43099.5	43740.4	43878.3	56268.5	43529.9	44993.5
860.78	72048.9	72310.6	47437.6	48121.2	68002.2	48170	47958.5	69435		859.98	46421.3	46818.5	36076.6	36458	45387.5	36502.9		858.53	38910.5	38493.8	31875.5	32154.7	32047.6	35639.9	33632.4	32521		858.13	33748.2	33544.4	28550	28874.3	30674.9	30365.6	29279.7		860.23	61317.8	61703.2	43063	43714.2	43858.2	55944.6	43505.5	44900.1
860.73	71526.5	72125.4	47392.8	48086.9	67844.1	48139.4	47926.5	69175		859.93	46435.8	46645.6	36052.6	36440.2	45197.5	36487.7		858.48	38286.6	38486.4	31852.7	32140.2	32027.7	35561.5	33687.2	32480.7		858.08	34008	33591.3	28533.7	28864	30639.3	30443.6	29245.5		860.18	61510.1	61409	43026.5	43688.2	43838.5	55622.3	43481.5	44808.5
860.68	71025.6	71914.6	47348.8	48053.7	67657.4	48110	47895.9	68900.6		859.88	46469.5	46467.1	36028.5	36422.4	45005.1	36472.7		858.43	38613	38484	31831.9	32127.9	32009.8	35481.6	33749.2	32443.1		858.03	33855.3	33641.9	28516.5	28853	30600.1	30527.3	29211		860.13	61442.6	61102.5	42989.5	43661.9	43818.9	55302.5	43457.6	44718.2
860.63	70839.9	71679.1	47305.7	48021.5	67443.2	48081.9	47866.6	68612.7		859.83	45957.4	46283.9	36004.3	36404.6	44810.4	36457.9		858.38	38221.1	38484.1	31810	32114.9	31990.9	35397.5	33815.7	32405		857.98	33865.7	33698.1	28499.7	28842.6	30558.7	30618.4	29177.4		860.08	60889.9	60786.1	42952.6	43635.9	43799.9	54984	43434.3	44629.7
860.58	70637.7	71419.8	47262.9	47989.8	67202.3	48054.5	47838	68311.7		859.78	45876.1	46098.1	35981.2	36388.1	44613.7	36444.5		858.33	38217.9	38490	31789.2	32103.6	31973.2	35311.8	33889.5	32368.8		857.93	33994.9	33759.7	28482.8	28832.3	30514.8	30716.6	29144.3		860.03	60281.9	60462.5	42916.6	43611.3	43782.4	54669	43412.7	44543.9
860.53	70496.6	71138.4	47220.3	47958.7	66936.4	48027.9	47810.3	67998.7		859.73	45779.7	45909.6	35958.2	36371.9	44416.8	36431.6		858.28	38353.9	38501.2	31768.4	32092.6	31955.6	35223.8	33969.9	32333.1		857.88	34107	33827	28465.5	28821.8	30468.3	30822.1	29111.3		859.98	60097.7	60133.3	42881.9	43588.1	43766.8	54357.7	43392.9	44461
860.48	70235.4	70836.1	47177.9	47928.1	66646.6	48001.9	47783.4	67674.3		859.68	45784.6	45719.7	35935.4	36356	44219	36419.1		858.23	39017.6	38518.2	31747.1	32081.6	31937.5	35133.1	34056.9	32297.5		857.83	34061.9	33900.8	28447.8	28811	30419.5	30935.3	29078.3		859.93	59408	59800.1	42847.4	43565.4	43752.1	54049.6	43374.1	44380
860.43	70056.6	70515.8	47136	47898.1	66335.7	47976.8	47757.5	67340.5		859.63	45703.1	45528.8	35912.6	36340.3	44021.1	36406.9		858.18	38992.4	38539.9	31723.6	32069	31917.3	35038.7	34149.2	32260.3		857.78	33821.7	33982	28430.1	28800.5	30368.9	31057	29045.9		859.88	59107.7	59465.2	42814.3	43544.4	43739.3	53744.9	43357.3	44301.9
860.38	69896.9	70178.8	47094.2	47868.7	66005.2	47952.5	47732.4	66998		859.58	45749.5	45337.9	35889.9	36324.8	43823.2	36395.2		858.13	38735.1	38569.7	31700.1	32056.9	31897.2	34942.9	34249.6	32223.6		857.73	34197.4	34072	28413.1	28790.9	30317.3	31188.6	29014.6		859.83	59009.4	59129.4	42781.7	43524.2	43727.8	53444.4	43342	44225.9
860.33	69498.5	69827.2	47052.7	47839.8	65657	47928.9	47708.3	66647.7		859.53	45478.1	45147.6	35867	36309.4	43625.7	36383.7		858.08	39409.2	38609	31677.4	32046.2	31877.9	34846.9	34359.3	32188.2		857.68	34635.2	34169.2	28395	28780.3	30263.3	31327.9	28982.6		859.78	59000.5	58793.7	42749.2	43504.4	43717.1	53148.3	43327.6	44151.5
860.28	68843.3	69463.4	47011.8	47811.8	65293.5	47906.6	47685.5	66291.1		859.48	44716.5	44959.1	35844.7	36294.8	43428.8	36373.2		858.03	39225.7	38655.7	31652.3	32033.8	31856.5	34747.9	34475.9	32151		857.63	34708.3	34274	28375.3	28768.5	30206.6	31475.4	28949.6		859.73	58732.2	58459.1	42716.7	43485	43707.1	52856	43314.1	44078.5
860.23	68528.2	69089.6	46972.1	47785.3	64916.7	47885.9	47664.7	65929.2		859.43	44838.3	44774.7	35824.1	36282.1	43233.3	36364.8		857.98	39638.2	38713.5	31627.9	32022.8	31835.7	34648.9	34602.9	32114.7		857.58	34693.4	34388.1	28355.4	28756.7	30148.6	31632.4	28916.7		859.68	58227.1	58128	42684.6	43466.3	43698.4	52569.2	43302.1	44007.5
860.18	68339.6	68707.7	46932.8	47759.6	64528.7	47866.3	47645.1	65563.2		859.38	44555.4	44592.6	35803.2	36269.2	43041	36356.4		857.93	39862.4	38781.2	31602	32011	31813.5	34548.3	34738.7	32077.5		857.53	35069.3	34512.1	28335.5	28745	30089.8	31799.5	28884.2		859.63	58466.3	57801.8	42653.5	43448.9	43691.4	52287.4	43292.2	43938.8
860.13	68057.1	68319.2	46893.9	47734.5	64130.8	47847.7	47626.7	65193.4		859.33	44914.9	44414.4	35782.9	36257.2	42849.9	36349.1		857.88	39387.3	38860.3	31575.2	31999.3	31790.7	34447	34884.4	32039.9		857.48	35259.6	34645.4	28314.3	28732.5	30029.2	31976	28850.8		859.58	57837.2	57480	42621.8	43431.4	43684.7	52010.8	43282.8	43870.9
860.08	67988.2	67926.2	46855.3	47710.2	63725.1	47830.2	47609.6	64820.8		859.28	44389.1	44239.2	35761.7	36244.5	42661.2	36341.4		857.83	39799.6	38953.9	31550	31989.9	31769.4	34347.4	35042.9	32004.2		857.43	35124.6	34788.6	28292.5	28719.5	29967.4	32162	28817.2		859.53	57172.9	57165.4	42591.4	43415.4	43680.2	51740.1	43276	43805.5
860.03	67829.9	67529.9	46816.9	47686.3	63312.7	47813.3	47593.5	64445.8		859.23	44470.6	44069.4	35741.7	36233.2	42473.7	36335.3		857.78	39887.4	39059.9	31523.3	31980.1	31746.8	34246.8	35212	31967.3		857.38	35244.1	34942.9	28271	28707.1	29905.7	32358.9	28784.2		859.48	57234.3	56858.7	42562.2	43401.1	43677.8	51474.8	43271.8	43742.6
859.98	67246.9	67131.9	46778.6	47663.1	62895.1	47797.5	47578.8	64069.1		859.18	44284.1	43904.3	35721.5	36221.9	42289.3	36329.5		857.73	39906.5	39180.3	31496.2	31971	31724	34146.3	35393.4	31930.5		857.33	35362	35107.8	28249.1	28694.6	29843.4	32565.8	28751.2		859.43	57212.1	56559.9	42532.8	43387	43676.3	51215.2	43268.9	43680.7
859.93	67263.9	66735.4	46741.3	47641.1	62475.4	47783.4	47566.1	63692.9		859.13	43681.5	43744.8	35701.6	36211.2	42107.2	36324.6		857.68	39930.3	39315.7	31469	31962.8	31701.1	34046.6	35587.4	31893.9		857.28	35307	35283.1	28226.7	28681.9	29780.6	32782.5	28718.2		859.38	56950.7	56269.7	42503.4	43373.3	43675.8	50960.2	43267.6	43620.1
859.88	67047.1	66340.4	46704	47619.5	62053.6	47769.9	47554.5	63316.4		859.08	43386.6	43592.2	35683.1	36202.2	41928	36321.6		857.63	39804.7	39467	31441.7	31955.8	31678.2	33947.6	35794.7	31857.4		857.23	35846.5	35469.5	28204.4	28669.7	29718	33009.6	28685.5		859.33	56652.8	55989.1	42474.5	43360.5	43676.8	50710.6	43268.5	43561
859.83	66509.2	65948.7	46666.9	47598.7	61631.4	47757.6	47544.5	62940.6		859.03	43414.2	43446.2	35665.2	36194	41752.7	36319.9		857.58	40001.4	39635.2	31414.6	31950.4	31655.7	33849.9	36016.1	31821.6		857.18	35930.7	35664.2	28180.4	28656	29653.9	33244	28651.4		859.28	56646.5	55718.9	42446.2	43348.7	43679.5	50466.7	43271.8	43503.5
859.78	66072.1	65562.2	46630.8	47579.1	61210.5	47747.1	47536.9	62566.8		858.98	43230.7	43306.2	35647.2	36186	41580.9	36318.6		857.53	40157.1	39819.8	31386.8	31945.7	31632.7	33752.6	36251	31785.3		857.13	35717.8	35868.1	28156	28642.4	29589.7	33486.8	28617.3		859.23	56217.4	55458.8	42417.7	43337.3	43683.4	50228.1	43277.2	43447.1
859.73	65666.8	65181.5	46595.4	47560.8	60791.3	47738.2	47531.4	62194.9		858.93	43407.6	43173.4	35629.6	36178.7	41411.5	36318.4		857.48	40544.7	40021.8	31358.5	31942	31609.2	33655.8	36500.2	31748.7		857.08	36077.6	36081.4	28132.3	28629.7	29526.5	33737.9	28584		859.18	55933.7	55210.8	42390.1	43327.2	43689.4	49994.1	43285.6	43392.5
859.68	64876.2	64808.5	46560.7	47543.6	60375.8	47730.9	47528.2	61826.2		858.88	43277.8	43046.9	35611.6	36171.2	41245.6	36318.3		857.43	40766.7	40240.3	31328.8	31938.6	31584.4	33559	36762.4	31711		857.03	36429.1	36301	28107.3	28616.2	29462.6	33994.2	28549.9		859.13	55666.9	54974.8	42363	43318.1	43697.2	49765.2	43296.8	43339.4
859.63	64457.6	64444.6	46527.3	47528.2	59965	47726	47528.2	61461.4		858.83	42946.6	42927.9	35593.8	36164.3	41082.2	36319.3		857.38	41142	40476.2	31298.2	31936.2	31559.1	33462.8	37038.5	31672.8		856.98	36425.1	36525.8	28081.1	28601.9	29398	34254.4	28514.8		859.08	55006.9	54751.2	42336.4	43310	43707	49541.7	43311.2	43287.7
859.58	64427.7	64090	46494.7	47514	59559.1	47722.8	47530.6	61100.2		858.78	42747	42817	35576.8	36158.4	40922.1	36321.7		857.33	40752.8	40729.3	31266.4	31934.4	31532.5	33366.6	37327.9	31633.5		856.93	36549.1	36754.2	28054.9	28587.9	29333.9	34517	28480		859.03	54603.8	54541.3	42311	43303.7	43719.5	49323.1	43329.5	43238.2
859.53	64790.1	63744.8	46462	47500.3	59158	47720.7	47535.1	60742.3		858.73	42455.4	42714.2	35560.1	36153.3	40765.7	36325.4		857.28	41135.8	41001.9	31235.7	31935.9	31507.3	33273.1	37633	31595.6		856.88	36696.4	36983.8	28028.2	28573.9	29270.1	34779.4	28444.9		858.98	54319.4	54344.7	42286.4	43298.8	43734.4	49109.2	43351.8	43190.4
859.48	64885.4	63408.8	46428.7	47486.4	58761.2	47719	47541.1	60387		858.68	42718	42620	35544.1	36149.1	40612.6	36330.5		857.23	41750.7	41291.6	31203.7	31938.3	31480.9	33179.6	37951.1	31556.5		856.83	36895.7	37211.8	28000.9	28559.8	29206.3	35038.8	28409.6		858.93	54453.6	54162.2	42262.3	43294.9	43751.5	48900.9	43377.7	43143.9
859.43	64369.2	63084	46395.1	47472.9	58370.5	47718.3	47549.1	60035.8		858.63	42471.8	42533.4	35527.5	36144.7	40463.5	36335.9		857.18	41526.2	41596.4	31169.6	31941	31452.6	33085.6	38279.9	31515.6		856.78	36854.9	37434.7	27972.9	28545.4	29142.6	35291.7	28373.8		858.88	54326	53992.9	42237.9	43291.3	43770.1	48697.3	43406.7	43097.9
859.38	63692.7	62771.8	46362.3	47460.8	57987.1	47719.7	47560.6	59689.7		858.58	42690.7	42455.9	35511.4	36141.1	40316.8	36342.7		857.13	41637.1	41918.4	31136.1	31947	31425.1	32993.7	38621.6	31475.5		856.73	36977.1	37649.9	27945	28531.6	29079.6	35535.4	28338.2		858.83	53891.5	53837.8	42213.7	43288.5	43790.8	48498.9	43439.8	43052.9
859.33	63344.5	62473.2	46330.8	47450.4	57611.7	47723.6	47576	59349.3		858.53	42777.7	42386.6	35494.7	36137.4	40173.7	36350		857.08	42025.7	42255.5	31102.1	31955.1	31397.4	32902.9	38973.6	31435.2		856.68	37247.5	37852.2	27916.6	28517.9	29017	35764.7	28302.4		858.78	53659.4	53698	42190.3	43287.2	43814.4	48305.4	43477.6	43009.5
859.28	62793.4	62188	46299.8	47441.2	57243.9	47729.4	47595	59014.1		858.48	42503.2	42326.1	35477.8	36133.8	40033.2	36358.2		857.03	42057.5	42605	31066.8	31964.8	31368.4	32812.2	39333.2	31393.6		856.63	37463.6	38037.2	27887.3	28503.7	28954.2	35975.1	28265.9		858.73	54014.1	53573.2	42167.4	43287	43840.6	48115.8	43520.2	42967.1
859.23	62279	61917.1	46269.8	47433.7	56884.1	47737.7	47618.2	58684.4		858.43	42674.5	42275.6	35461.5	36131.3	39895.3	36368.1		856.98	42943.3	42966.5	31031.3	31977.5	31339.5	32722.8	39699.8	31352		856.58	37672.9	38200.6	27857.2	28489.4	28891.5	36162.3	28228.8		858.68	53983.7	53463	42143.7	43286.8	43868.4	47930.9	43566.5	42924.8
859.18	61807.3	61661.5	46240.6	47427.7	56533.1	47748.4	47645.8	58360.9		858.38	42517.9	42234.4	35444.8	36128.8	39761.3	36378.7		856.93	43113.5	43333.6	30992.7	31990.4	31307.8	32632.1	40066.8	31307.6		856.53	37710.7	38337.9	27826.3	28474.9	28828.9	36321.8	28191.2		858.63	53744	53368.4	42120	43287.2	43898.7	47750.5	43617.7	42883.1
859.13	61333.1	61421.4	46212.3	47423.1	56190.7	47761.6	47677.9	58043.4		858.33	42367.6	42203.5	35428.4	36127	39629.9	36391		856.88	43341.8	43705.9	30953.5	32006	31275.6	32542.2	40433.7	31262.7		856.48	37835.1	38445.6	27795.2	28460.8	28766.8	36450	28153.5		858.58	53793	53290.1	42096.7	43288.9	43932.1	47574.7	43674.5	42842.4
859.08	61173.2	61197.2	46184.8	47420.1	55856.9	47777.3	47714.9	57732		858.28	42702.4	42183.2	35412.3	36126	39501.8	36405		856.83	43619	44079.4	30913.5	32024.4	31242.8	32452.9	40796.1	31217.1		856.43	37969.6	38519.4	27763.6	28447	28705.2	36542.6	28115.5		858.53	53763.5	53228.1	42073.3	43291.3	43968.3	47403	43736.6	42802.3
859.03	61344.2	60989	46157.5	47418	55531.3	47795.2	47756.6	57426.1		858.23	42353.5	42172.9	35395.4	36124.7	39377	36419.7		856.78	44024.1	44449.3	30872.4	32045.6	31209.2	32364.1	41149.4	31170.6		856.38	38099.4	38556.2	27731.5	28433.2	28643.8	36596.5	28077.2		858.48	53550.4	53182.9	42049.9	43294.5	44007.7	47234.4	43804.5	42762.7
858.98	61184.1	60796.4	46129.8	47416.4	55213	47814.7	47802.7	57125.1		858.18	42592.8	42174.4	35379.2	36124.6	39254.2	36436.8		856.73	43992.7	44810.8	30829.8	32069.3	31174.5	32275.3	41488.3	31122.8		856.33	37749.4	38554.1	27698.9	28419.8	28582.8	36609.7	28038.6		858.43	53618.6	53155.4	42026.9	43298.9	44050.7	47069.5	43878.7	42724
858.93	61186.2	60620.9	46102.4	47415.8	54903.3	47836.4	47854.1	56830		858.13	42452.9	42186.8	35362.5	36124.5	39135.3	36454.9		856.68	44128.6	45158.6	30787.3	32097.1	31140	32187.9	41807.6	31075.1		856.28	37876.2	38513.1	27667.3	28408.1	28523.6	36582.3	28001.1		858.38	53376.2	53145.4	42003.7	43304	44097.2	46908.9	43959.1	42685.7
858.88	61203.1	60462.7	46074.9	47416	54601.6	47860.4	47910.9	56540.5		858.08	42360.9	42211.3	35346	36125.2	39018.6	36475.3		856.63	44437.8	45486.7	30744.1	32128.6	31105.1	32101.5	42101.1	31027		856.23	38084.4	38431.7	27635.2	28396.7	28464.7	36512.7	27963.3		858.33	53353.1	53153.9	41980.9	43310.6	44148	46753.1	44046.6	42648.4
858.83	60630.6	60322.1	46047.4	47417	54307.7	47886.6	47973.6	56256.4		858.03	42414	42248.3	35329.8	36126.7	38905	36497.8		856.58	44723.2	45788.4	30699.8	32163.3	31069.5	32015.2	42361.9	30977.8		856.18	37978.8	38310.8	27602.4	28385.4	28405.9	36401.7	27924.9		858.28	53539.3	53181.1	41958.1	43318.1	44203.1	46600.2	44141	42611.5
858.78	60563	60200.8	46020.8	47419.8	54022.8	47916.4	48043.5	55978.9		857.98	42706.9	42298	35313.3	36128.6	38794.4	36522.4		856.53	44601.2	46057.5	30654.5	32201.5	31033.1	31929.4	42583.8	30927.8		856.13	38109	38153.4	27569.7	28375.3	28348.1	36252.3	27886.9		858.23	53628.1	53227.1	41935	43326.2	44262.3	46450.1	44242.2	42574.7
858.73	60807.9	60098.4	45994.4	47423.8	53745.5	47949.1	48120.4	55706.7		857.93	42827.9	42360.1	35296.2	36130.4	38686.2	36548.6		856.48	45647.4	46289.9	30609.4	32244.7	30997.2	31845	42762.4	30878		856.08	38399.3	37961.8	27536.6	28365.6	28290.7	36066.8	27848.5		858.18	53629.6	53292.3	41911.6	43335.2	44326.2	46303.4	44350.5	42538.1
858.68	60585.3	60015	45967.4	47428.1	53475.8	47984.1	48203.8	55439.9		857.88	42893.2	42435.5	35278.7	36132.6	38580.1	36576.9		856.43	45636.6	46475.7	30560.7	32288.9	30958.2	31758.6	42888.1	30824.9		856.03	38138	37739.1	27502.5	28356	28233	35848.2	27809.2		858.13	53494.4	53377.6	41888.1	43345.2	44395.5	46160.2	44466.2	42501.9
858.63	60661.5	59952	45940.8	47433.9	53214.2	48022.6	48295.3	55179		857.83	42729.7	42524.8	35261	36135.3	38476.4	36607.9		856.38	45930.3	46614.3	30512	32337.6	30919.4	31673.3	42960.2	30771.8		855.98	37866.4	37490.9	27469	28348.1	28176.7	35602.3	27770.8		858.08	53683.3	53483.6	41864.9	43356.7	44470.7	46020.1	44590	42466.3
858.58	60810.1	59909.5	45914	47440.5	52959.9	48064.4	48394.6	54923.4		857.78	42851.9	42629.1	35243.7	36139	38375	36642.1		856.33	46280	46701.7	30462.1	32390	30879.9	31588.1	42974.5	30717.6		855.93	37763.9	37222.5	27436.3	28342.2	28122	35334	27733.2		858.03	54118.4	53610.2	41841.2	43368.9	44551.8	45883	44721.2	42430.7
858.53	60910.7	59887.9	45886.9	47448	52712.7	48109.4	48502.2	54673		857.73	43435.6	42748.4	35226.1	36143.2	38276.4	36679.3		856.28	46597.9	46735.7	30411	32445.6	30839.5	31502.9	42929.3	30662.3		855.88	37316.1	36937.5	27403.8	28337.6	28068.3	35047.1	27696		857.98	54450.3	53757.6	41816.6	43381.6	44638.8	45748.3	44859.6	42394.6
858.48	60476.2	59888	45859.5	47456.4	52472.4	48158.2	48618.8	54427.5		857.68	43920.2	42881.7	35207	36146.7	38179.9	36718.6		856.23	45906.8	46716.3	30358.6	32504.6	30798.3	31417.7	42824.3	30605.9		855.83	36813.3	36641.5	27372.7	28335.7	28016.6	34747	27660.2		857.93	54364.2	53926	41791.4	43394.8	44732.4	45616.2	45005	42358.1
858.43	59987.7	59911.5	45832.9	47466.7	52240.2	48212	48745.4	54188.4		857.63	43432.2	43029.8	35186.8	36150	38084.5	36760.4		856.18	46483.7	46647.7	30308.3	32569.7	30759.6	31335.8	42664.2	30551.6		855.78	36864.2	36338.8	27343	28336.6	27967.1	34438.1	27626		857.88	53914.3	54116.8	41766.2	43409.6	44834	45486.8	45158.2	42322
858.38	60296.1	59959	45807.1	47479.1	52015.8	48271.1	48882.8	53955.5		857.58	43404.9	43195.6	35167.7	36155.1	37990.3	36807.4		856.13	46432.7	46528.4	30256	32636.7	30719.3	31253	42448	30495.4		855.73	36756.5	36031.3	27313	28338.8	27918	34122	27591.7		857.83	54456.4	54331	41741.9	43426.7	44945.1	45359.9	45319.9	42287.2
858.33	60365.2	60029.9	45780.7	47492.3	51797.7	48334.6	49030	53727.2		857.53	43466.4	43378.4	35148.6	36161.3	37899.5	36858.8		856.08	46649.8	46364.2	30203.7	32707.2	30679.5	31171.2	42181.7	30439.3		855.68	36550.8	35723.6	27283.3	28342.7	27869.8	33803.4	27557.7		857.78	54906.1	54566.9	41716.4	43444.3	45064.2	45234.6	45487.6	42251.5
858.28	60494.2	60125.3	45754.2	47506.7	51586.2	48403.3	49187.8	53504		857.48	43955.5	43578.6	35129.3	36168.2	37810.9	36914.9		856.03	46421	46158.7	30150.5	32779.6	30639.4	31089.7	41869.6	30382.4		855.63	36309.9	35418.6	27254.2	28348.8	27822.9	33485.2	27524.4		857.73	55067.9	54825.1	41690	43462.6	45192.6	45111.2	45661.3	42215.2
858.23	61016.5	60246.1	45727.3	47522.3	51380.6	48477.7	49356.8	53285.4		857.43	44068.1	43795.1	35108.8	36174.9	37724.3	36974.8		855.98	46275.3	45918.3	30097.9	32854.9	30600.3	31009.8	41518.6	30326.2		855.58	35836.9	35119.2	27225.7	28357.4	27777.2	33169.9	27491.8		857.68	55165.2	55105.5	41663.2	43482.3	45331.1	44990.1	45840.4	42178.7
858.18	60766.4	60391.8	45699.5	47538.4	51180.7	48557.2	49536.1	53071.1		857.38	44444.7	44029.3	35088	36182.5	37638.7	37040		855.93	46304	45648.4	30045.5	32931.5	30562.2	30931.2	41135.5	30270.3		855.53	34980.8	34828.2	27198.7	28369.2	27733.6	32860.5	27460.8		857.63	55378.4	55408.3	41636.2	43503.5	45480.9	44871	46024.2	42142.4
858.13	60973.7	60564.7	45672.1	47556.5	50987.3	48643.8	49727.7	52862.1		857.33	44222.1	44280.7	35066.3	36190.2	37554.8	37110.3		855.88	46108.6	45353.7	29993	33008.1	30524.3	30853.3	40725.6	30214.3		855.48	34655.3	34548.3	27174.2	28385.8	27693.2	32559.4	27432.4		857.58	55604.8	55732.9	41608.7	43526.2	45642.5	44754	46211.5	42105.8
858.08	60950.7	60764.7	45644.2	47575.9	50799.5	48737.5	49931	52657.6		857.28	44525	44550.9	35045.1	36199.6	37472	37187.4		855.83	46279.7	45039.6	29940.8	33084	30487.6	30776.8	40295.8	30158.8		855.43	34501.9	34280	27150.7	28405.5	27654.4	32267.1	27405		857.53	56027.5	56078.8	41580.7	43550.4	45816.9	44638.8	46400.7	42068.9
858.03	61128.6	60992.9	45616.4	47597.1	50617.6	48839.1	50146.5	52457.9		857.23	44770.6	44838.9	35023.1	36209.5	37391.7	37270.7		855.78	46291.6	44709.4	29888	33156.6	30450.8	30700.5	39850.9	30102.7		855.38	34182	34023.7	27127.5	28427.9	27616.5	31983.7	27378.2		857.48	56422.7	56444.9	41551.8	43575.9	46004.8	44524.9	46590	42031.4
857.98	61878.5	61249.9	45588.1	47619.8	50440.7	48949.1	50374.3	52262.4		857.18	45279.3	45143.9	35000.4	36220.2	37312.4	37360.7		855.73	45905.1	44366.8	29835	33224.8	30414.5	30624.8	39396.1	30046.4		855.33	34161.1	33780.8	27105.4	28453.8	27580.1	31710.6	27352.4		857.43	56622.4	56829.4	41522	43602.8	46206.6	44412.6	46776.7	41993.3
857.93	61627	61534.5	45558.4	47642.9	50268.2	49066.8	50612.6	52070.2		857.13	45663.5	45465.2	34976.6	36231	37234.4	37457.2		855.68	45547.6	44016.8	29783	33287.9	30380	30551.1	38938.4	29991.2		855.28	34003.6	33551.1	27083.2	28482.5	27544.2	31447.2	27326.7		857.38	56877.8	57231.5	41491.8	43631.8	46423.9	44300.6	46959.2	41954.9
857.88	61889.5	61849.3	45529.2	47668.6	50101.3	49195	50863.4	51883.1		857.08	45901.3	45802.4	34951.8	36242.4	37156.9	37561.2		855.63	45157.7	43661.3	29732	33344	30347.3	30479.2	38481.5	29937.2		855.23	33607.5	33335.4	27061.4	28514.6	27509.2	31194.3	27301.4		857.33	57619.3	57649.4	41461	43662.7	46657.6	44189.1	47134.5	41916.2
857.83	62584.9	62193.7	45499.4	47695.9	49939.1	49333.4	51125.3	51699.8		857.03	46338.5	46154.9	34926.4	36254.9	37080.3	37673.5		855.58	44886.4	43301.7	29682.1	33391.2	30316.6	30409.2	38028.9	29884.3		855.18	33180.8	33135.4	27040.8	28551.2	27476	30953.3	27277.5		857.28	58038.2	58080.1	41428.7	43694.8	46907.8	44078.9	47298.7	41876.2
857.78	63053	62567	45468.3	47724.2	49780.5	49482.2	51397	51519.6		856.98	46730.7	46521.4	34899.9	36268	37004.7	37794.4		855.53	44431.6	42938.7	29632.9	33427	30287.4	30340.6	37583.2	29832.1		855.13	32903.9	32951.3	27021.5	28592.5	27444.5	30724	27254.8		857.23	58334.3	58522.7	41395.4	43729.1	47176.3	43970.3	47449.4	41835.4
857.73	63112.3	62970.3	45436.3	47754.1	49625.7	49642.8	51678.4	51342.5		856.93	46751	46899.4	34872.5	36282	36929.6	37924.1		855.48	43362.1	42573.1	29585.1	33450.3	30260.6	30274.1	37147	29781.4		855.08	33060.2	32782.9	27003	28638.6	27414.2	30506	27233.1		857.18	58682.9	58973.8	41361.5	43765.7	47463.6	43863.1	47583	41794.2
857.68	63233.9	63402.9	45404.1	47786.4	49475.5	49816.5	51968.4	51169.6		856.88	46548.4	47288.2	34844.9	36297.8	36855.1	38064.2		855.43	43172.7	42207.7	29540.5	33461.2	30238	30211.6	36725	29734		855.03	32835.5	32629.1	26984	28688.4	27383.9	30297.8	27210.8		857.13	58938.3	59431.5	41326.8	43805	47771.1	43757.3	47696.3	41752.4
857.63	63613.2	63864.6	45371.6	47821.1	49329.5	50004.3	52265.6	51000.5		856.83	47440.1	47686.1	34817.8	36316.1	36782.1	38215.8		855.38	42808.1	41839.6	29496.4	33455.5	30217	30150.2	36315.4	29687.2		854.98	32501.3	32491.1	26965.6	28743.6	27354.6	30100.2	27189.3		857.08	59296.8	59893.9	41291.6	43847.2	48099.7	43651.9	47786.2	41710.2
857.58	64270.2	64354.1	45338.4	47858	49187	50206.8	52567.8	50834.7		856.78	47960	48087.8	34788.5	36334.6	36710.9	38376.8		855.33	41985	41469.4	29453.4	33432.9	30198.1	30090.6	35920	29641.4		854.93	32183.6	32369.9	26948.2	28805	27326.8	29913.8	27168.9		857.03	59864.4	60358.8	41255.5	43892.6	48450.1	43546.3	47849.5	41667.4
857.53	64913.9	64869.6	45303.9	47896.7	49047.4	50424.3	52872	50671.4		856.73	48094.8	48491.6	34757.9	36354.3	36639.1	38549		855.28	41626.4	41098.9	29412.8	33394.2	30183	30034	35540.8	29598.2		854.88	31908.6	32265.4	26931.7	28872.9	27300.2	29737.9	27149.4		856.98	60256.4	60825	41218.3	43941	48823.3	43441.5	47883.5	41623.6
857.48	65244.9	65410.1	45268.2	47937.6	48910.5	50658.4	53175.9	50510.6		856.68	48389.5	48894.1	34727	36376.2	36567.3	38733.2		855.23	41483.1	40726.8	29373.3	33338	30170.2	29979.1	35176.7	29556.1		854.83	31745.3	32177.8	26916	28948	27274.9	29572.2	27130.8		856.93	61266.8	61290.6	41180.2	43992.9	49219.3	43337.3	47886.5	41579.1
857.43	65907.6	65972.4	45231.9	47981.3	48776.9	50910	53476	50352.9		856.63	48875.9	49292.4	34695.3	36400.2	36496.4	38929.7		855.18	40879.4	40353.9	29334.2	33263.9	30159.2	29925.1	34828	29514.4		854.78	32081.3	32106.9	26900.9	29030.5	27250.4	29415.8	27112.8		856.88	62121.1	61754.8	41140	44047.4	49638	43232.8	47856.1	41532.6
857.38	66580	66554.1	45194.2	48027.4	48645.7	51180	53768.1	50197.6		856.58	49246.9	49682.6	34662.4	36426	36426.2	39138.5		855.13	40366	39982.4	29296.8	33174.4	30151.4	29873.4	34495.8	29474.5		854.73	32281.1	32051.7	26884.6	29119.8	27225.2	29266.8	27093.7		856.83	62509.3	62218.5	41098	44105.4	50080.2	43129.2	47792.6	41484.4
857.33	66969.2	67151.8	45155.3	48076.3	48516.7	51469.3	54047.9	50044.4		856.53	49310.3	50062	34628.6	36454.2	36355.9	39360.2		855.08	39935.5	39613.3	29261	33070.6	30146.8	29823.8	34179.9	29436.3		854.68	32197.5	32012.9	26867.6	29216.8	27199.6	29125.4	27074		856.78	62670.5	62683.6	41055.1	44168.2	50547.1	43026.2	47697.4	41435.6
857.28	67759.4	67762.7	45115.6	48128.8	48390.3	51779.6	54311.1	49893.9		856.48	49623.5	50429.2	34594.5	36485.7	36285.9	39596.1		855.03	39103.2	39248.1	29226.5	32953.7	30145.2	29776	33879.8	29399.4		854.63	32183.9	31992	26850.8	29323.5	27174.5	28992	27054.5		856.73	63032.9	63153.2	41011.9	44236.7	51040	42921.5	47572.2	41386.5
857.23	68454.4	68382.9	45074.3	48184.4	48265.6	52111.6	54552.2	49745.1		856.43	50806.8	50780.7	34559.6	36520.3	36216.8	39845.2		854.98	38452.9	38889.3	29194.5	32826.9	30148	29731.3	33596.2	29365.1		854.58	31881.9	31989.4	26834.1	29440.7	27149.8	28866	27035.1		856.68	63286	63628	40967.8	44310.8	51557	42817	47418.8	41336.7
857.18	68820.5	69006.9	45031.8	48243.7	48142.8	52465.7	54765.5	49598.2		856.38	51025.2	51113.7	34521.9	36556.1	36148	40105.9		854.93	37870.8	38538.8	29164.6	32691.7	30154.8	29689	33328.9	29332.9		854.53	31721.5	32006.6	26818.2	29570.4	27126.2	28747.9	27016.6		856.63	63987.6	64111.5	40923.1	44391.4	52098.6	42713.9	47240.2	41286.4
857.13	69038.5	69632.1	44988.5	48307.5	48022.2	52843.9	54946.6	49453.8		856.33	51239.5	51429.8	34483.7	36595.9	36077.5	40380.3		854.88	37323.1	38197.9	29136.5	32549.9	30165.5	29648.9	33076.9	29302.4		854.48	31919	32044	26802.8	29713.6	27103.4	28636.8	26998.7		856.58	64978.2	64605.5	40876.9	44478.2	52662.9	42610.6	47038.4	41234.8
857.08	69569.7	70254.9	44944.7	48376.7	47904	53247.3	55090.8	49311.9		856.28	52152.9	51729.5	34444.8	36640	36007.4	40668.3		854.83	37376.8	37867.9	29110	32403.3	30180.1	29611	32839.6	29273.8		854.43	32283.9	32101.4	26786.7	29870	27080.1	28531.3	26980.1		856.53	65358.3	65112	40828.7	44571.2	53248.1	42507.4	46816.2	41181.2
857.03	70157.1	70871.6	44899.8	48451	47787.6	53676.2	55193.1	49171.9		856.23	52223.8	52012.5	34403.7	36687.3	35937.7	40968.1		854.78	36531.5	37548.7	29083.2	32251.9	30197	29573.1	32614.7	29244.8		854.38	32032.3	32179.3	26769.4	30040.8	27056	28430.4	26960.4		856.48	65892.3	65635.1	40779.6	44672.5	53854.4	42404.5	46578	41126.9
856.98	71127	71480.2	44853.9	48531.2	47672.5	54132	55249.8	49033.6		856.18	52611.5	52282	34362.4	36739.9	35866.7	41280.1		854.73	35969.4	37243.9	29059.2	32100	30219.4	29538.3	32404.2	29218.6		854.33	32414.1	32280.8	26752.9	30229.4	27032.8	28335.7	26941.4		856.43	66888.8	66174.7	40729.3	44782.2	54477.5	42302.1	46327.3	41071.6
856.93	71546.8	72076.8	44806	48616.6	47558.2	54613.1	55257.3	48896.2		856.13	52829.2	52539.6	34320	36797.7	35796.4	41603.2		854.68	36220.7	36954.8	29036.8	31948.7	30246.3	29505.7	32207.2	29194.2		854.28	33270.5	32405	26735.1	30435.4	27008.6	28244.9	26921.3		856.38	67145.7	66731.2	40677	44900.3	55114.1	42200.2	46066	41014.2
856.88	71988	72662.6	44757.3	48709.1	47445.4	55121.7	55215.2	48760.7		856.08	52941.4	52788.4	34277.1	36861.6	35726	41936.2		854.63	35454.2	36679.2	29013.6	31796.3	30275.6	29472.4	32020.2	29168.9		854.23	33213	32552	26714.5	30659.3	26981.8	28156	26898.4		856.33	67560.1	67305.8	40624	45029.2	55761.5	42098.3	45798.6	40956.3
856.83	72822.5	73238	44707.8	48809.2	47334	55657.9	55123.4	48626.9		856.03	53646.6	53030.9	34233.8	36932.4	35655.9	42277.8		854.58	35458.4	36421.4	28992.7	31647.4	30310.9	29442	31846	29146.1		854.18	33086.6	32725.8	26694.1	30905.1	26955.5	28071.8	26875.7		856.28	69054.3	67896.8	40570.1	45169.4	56414.5	41996.1	45527.4	40897.7
856.78	73334.6	73804.1	44656.6	48916.9	47223.2	56220.9	54982.2	48494.1		855.98	53575.5	53268.4	34188.8	37009.4	35586.2	42624.8		854.53	35540.9	36179.5	28971.8	31500.4	30350	29411.7	31681.5	29123.2		854.13	33249.6	32928.2	26674	31175.2	26929.6	27991.9	26853.4		856.23	69618.1	68499.9	40513.1	45320.1	57065.8	41893.6	45252.3	40836
856.73	74129.2	74364.8	44604.4	49033.9	47113.5	56811.6	54794.4	48362.6		855.93	53801.3	53503.7	34143.8	37094.6	35515.5	42975.3		854.48	35418.2	35953.7	28950.6	31355.6	30393.1	29381.4	31525.8	29100		854.08	33607.8	33159.8	26653.3	31470.4	26903.4	27915.4	26830.5		856.18	69579.3	69111.3	40454.8	45483.5	57708.6	41791.5	44977.5	40773.1
856.68	74916.9	74921.4	44550.6	49160	47004.2	57427.2	54563.3	48232		855.88	54352.1	53737.6	34098.2	37188.3	35445.7	43325.9		854.43	34566.2	35745.6	28929.7	31214.7	30441.2	29351.8	31379.4	29077.2		854.03	34303	33421.6	26631.4	31792.1	26876.2	27841.2	26806.5		856.13	70321.9	69727.6	40396.5	45662.3	58336.7	41689.5	44705.8	40710.4
856.63	75805.8	75478.5	44495.3	49296.2	46895.4	58067.2	54292.9	48102.1		855.83	54810.1	53969.4	34051.2	37290.3	35376	43671.8		854.38	34302.4	35557.8	28911.4	31080.2	30497.4	29325.1	31243.8	29057.1		853.98	34775.7	33714.6	26607.3	32141.5	26846.9	27767.9	26780.2		856.08	70786.3	70340.4	40336.6	45856	58939.5	41588.1	44436.7	40646.1
856.58	76593.3	76039.8	44438.3	49443.4	46786.7	58729.6	53988	47972.8		855.78	54601.5	54198.8	34003	37401.6	35305.6	44008.9		854.33	34531.7	35388.9	28894	30950.7	30560.2	29299.5	31116.6	29037.9		853.93	35055.8	34040.2	26581.6	32520.2	26816.2	27696.2	26752.5		856.03	71185.7	70942.7	40275.7	46066.3	59507.4	41488.2	44172.1	40580.8
856.53	77376.7	76609	44379.8	49602.8	46678.2	59411.9	53654	47844		855.73	54669.3	54426	33955.2	37524.6	35234.7	44334		854.28	34513.1	35237.6	28875.8	30824.8	30628.9	29273.3	30995.9	29017.9		853.88	35671.9	34400.9	26555	32930.9	26784.7	27626.4	26723.8		855.98	71523	71526.5	40213.8	46295.1	60030.7	41388.8	43912.5	40514.8
856.48	78299.7	77190.1	44319.7	49775.8	46569.7	60111.9	53295.8	47715.8		855.68	54769	54647.4	33907.2	37659	35164.8	44640.1		854.23	34626.4	35105.2	28857.5	30703.3	30705.1	29247.4	30881.7	28997.9		853.83	35756.1	34796.9	26526.3	33374.2	26751.3	27557.1	26693.1		855.93	71748.7	72081.4	40151.1	46542.9	60497	41289.2	43659.3	40448
856.43	79162.9	77783.1	44257.8	49962.7	46461.2	60823.2	52918.9	47587.8		855.63	54824.5	54860.1	33858.8	37805.7	35095.3	44921.5		854.18	34018.9	34992.1	28838.9	30586.2	30789.2	29221.3	30773.4	28977.5		853.78	36110.6	35231.1	26497.3	33853.2	26717.8	27489.8	26662.2		855.88	72219	72599.1	40087.9	46811.8	60896.2	41189.2	43412.8	40380.7
856.38	79781.8	78389.8	44194.3	50165	46352.5	61541.6	52528.2	47460.1		855.58	54748.3	55060.3	33810.2	37965.7	35026.1	45172.2		854.13	34135.7	34901	28822.1	30475.6	30884.7	29197.3	30672.8	28959		853.73	36642.3	35704.3	26467	34368.8	26683.2	27423.5	26630		855.83	72872.3	73070.4	40023.6	47102.6	61217.7	41089.6	43172.9	40312.4
856.33	80227.6	79010	44129.5	50384.7	46244	62261.3	52128.4	47333		855.53	54987.2	55244.5	33761.6	38140	34957.1	45386.4		854.08	34454.1	34830.5	28804.9	30369.4	30990.4	29173.1	30577.1	28940.2		853.68	37135	36215.2	26435.1	34919.8	26646.9	27357.6	26596.1		855.78	73426.4	73487.4	39957.8	47416.2	61451.8	40991.1	42939.4	40242.8
856.28	80362.5	79641.9	44063.7	50623.2	46136	62975.1	51723.8	47206.8		855.48	55194.4	55408.3	33712.3	38329.1	34888.8	45557.7		854.03	34204.6	34780.7	28786.7	30266.6	31107.1	29148	30485.4	28920.3		853.63	37713.2	36764.6	26401.4	35507.2	26609.2	27291.9	26560.6		855.73	73644.7	73844.5	39890.8	47754.9	61591.4	40893.2	42712.4	40172
856.23	81237	80282.9	43997.7	50883	46028.9	63675.7	51318.2	47081.8		855.43	55058.5	55547.5	33662.5	38533.2	34820.4	45680.5		853.98	34097.5	34754.7	28769.1	30169.1	31238.3	29123.9	30398.9	28901.2		853.58	38170.8	37351.7	26365.8	36130.5	26569.6	27226	26523.2		855.68	73990.9	74137.5	39823.3	48119.6	61631.2	40794.5	42492.9	40100.7
856.18	81665	80924.7	43929.8	51163.5	45921.4	64350.2	50913.8	46957		855.38	55490.5	55660.3	33612.9	38754.3	34751.9	45751.5		853.93	34555.5	34753.3	28751.9	30076.3	31385	29100.2	30317	28882.3		853.53	38547.8	37975.7	26328.7	36788.9	26528.6	27160.1	26484.3		855.63	74096	74365.1	39754.9	48512.1	61568.5	40696	42280.4	40028.6
856.13	82105.7	81561.8	43861.1	51467.3	45814.2	64989.5	50513.7	46832.9		855.33	55793.9	55743.5	33562.1	38991.8	34684.1	45766.3		853.88	34760.6	34776.1	28733.1	29986.4	31547.4	29075.2	30237.6	28862		853.48	38975.1	38635.2	26290.3	37481.1	26486.4	27094.5	26444.1		855.58	73737.3	74528.7	39686.1	48934.1	61403.6	40597.7	42075.3	39956.3
856.08	82531.6	82186.2	43791.5	51796	45707.3	65581.7	50119.7	46709.4		855.28	55704.2	55796.6	33510.5	39246.8	34615.7	45723.4		853.83	35146.9	34825.5	28713.6	29899.8	31728.5	29049.7	30161	28841		853.43	39534.6	39324.7	26250.4	38201.9	26442.9	27028.7	26402.4		855.53	73809.9	74633.1	39618	49388	61139.9	40500.2	41878.2	39884.6
856.03	82718.1	82788.8	43721	52151.3	45600.6	66114.9	49733.6	46586.5		855.23	55582.9	55821.3	33459	39521.4	34546.9	45623.4		853.78	35065.4	34902.9	28692.8	29816	31930	29023	30086.5	28818.7		853.38	40235.1	40039.5	26208.6	38946.5	26397.6	26962.4	26359		855.48	74236.6	74683.5	39549.5	49874.8	60781.4	40404.1	41688.1	39812.8
855.98	83026.7	83361.4	43650	52535.7	45494.5	66577.8	49356.6	46464.6		855.18	55786.1	55819.4	33407.7	39815.5	34478.6	45467.9		853.73	35081	35012	28672.2	29736.1	32156.2	28996.6	30015.3	28796.6		853.33	40934	40771.9	26164.5	39707.3	26350	26895	26313.2		855.43	74765.2	74687.3	39480.1	50393.5	60335.3	40308.2	41504.1	39739.9
855.93	83350.8	83893.2	43578.3	52949.6	45388.7	66957.3	48990.1	46343.4		855.13	55934.3	55793.6	33355.8	40129.4	34410.9	45258.7		853.68	34968.9	35154.4	28651.5	29659.8	32408.9	28970.3	29946.9	28774.5		853.28	41283.3	41512.5	26118.1	40475.2	26300.3	26826.3	26265.1		855.38	74908.2	74654.1	39409.5	50945.8	59810.2	40211.6	41325.7	39666
855.88	83653.5	84376.4	43505.9	53395	45283.2	67243.4	48634.4	46222.9		855.08	55631.7	55748.4	33303.4	40463.7	34343	44999.9		853.63	35647.8	35333.1	28631.1	29587.3	32691.6	28944.4	29881.4	28752.6		853.23	42035.5	42251.6	26070.4	41240.4	26249.3	26757.4	26215.7		855.33	74597.5	74595.7	39338.4	51533.4	59217.1	40115	41153.5	39591.7
855.83	84072.8	84804.4	43432.8	53873.7	45178	67427.2	48290.1	46103		855.03	55381.6	55690	33251.6	40819.8	34275.1	44697.7		853.58	35917.9	35548.1	28608.4	29515.8	33004.7	28916.5	29816.1	28728.5		853.18	42565.7	42971.4	26020.2	41985.2	26196	26687	26163.9		855.28	74609.1	74524.2	39267.9	52157.7	58567.7	40018.9	40987.9	39517.9
855.78	84786	85172	43358.8	54387	45072.8	67501.9	47957	45983.5		854.98	55589.1	55623.9	33200.3	41198.5	34208.2	44357.1		853.53	35870.9	35803.3	28584.7	29446.5	33352.3	28887.7	29752.2	28703.5		853.13	42835	43656.5	25968.2	42694.2	26140.9	26615.6	26110.3		855.23	75270.5	74450.1	39197.1	52819.6	57871.7	39923.3	40828	39444
855.73	84990.2	85476.6	43283.3	54936.6	44966.9	67463	47634.6	45863.8		854.93	55583.6	55555.1	33148.3	41597.7	34142	43983.9		853.48	36275.2	36102.8	28561.2	29380.2	33739.2	28859.1	29690.3	28678.6		853.08	43307.5	44288.5	25915.1	43349.2	26084.8	26544.1	26055.7		855.18	75419.4	74382.8	39124.9	53516.2	57140.1	39827.6	40672.4	39368.7
855.68	84865.5	85718.8	43207.4	55523.4	44861.4	67310.4	47324.2	45744.7		854.88	55552.6	55489.8	33096.3	42018.4	34075.6	43584.5		853.43	36913.6	36447	28536.2	29315.3	34165.9	28829.2	29629.1	28652.3		853.03	44051.2	44845.9	25860.5	43928.8	26027.2	26471.7	25999.5		855.13	75553.1	74332.8	39052.3	54249.1	56383.2	39732.8	40521.6	39293.1
855.63	85240.3	85902.7	43131.6	56150	44756.9	67046.8	47026.1	45626.9		854.83	55507.8	55433.4	33044.2	42460.1	34009.5	43164.9		853.38	37386.6	36838.1	28509.1	29250.9	34634.8	28797.4	29567.6	28623.9		852.98	44135.5	45307.5	25803.2	44411.7	25967.2	26397.5	25940.8		855.08	75360.2	74308.6	38979.2	55017.8	55610.3	39638.4	40375.5	39217
855.58	85684.2	86033.2	43054.9	56816.6	44652.2	66676.2	46739.1	45509.3		854.78	55630	55390.5	32992.1	42922.3	33943.7	42730.9		853.33	38231	37278.7	28480.4	29187.3	35149.1	28764	29506.1	28593.9		852.93	44348.3	45654.2	25745.6	44778.9	25906.8	26323.7	25881.7		855.03	74935.6	74317.6	38906.4	55821.7	54830.4	39544	40234.4	39141.3
855.53	86118.1	86118.5	42977.3	57524.1	44547.4	66206.1	46462.8	45391.9		854.73	55909.4	55364.6	32939.6	43404.1	33878.1	42286.8		853.28	38609.9	37769.8	28448.9	29123.2	35709.8	28727.9	29443.3	28561.1		852.88	44944.1	45869.3	25687.1	45013.7	25845.6	26249.6	25821.7		854.98	74987.9	74365.3	38834.3	56660.7	54050.1	39448.1	40098.3	39066.3
855.48	86520.1	86168.5	42898.7	58274.2	44442.3	65645.3	46196.6	45274.6		854.68	56227.7	55358.1	32886.3	43902.3	33812.4	41837.9		853.23	39290.3	38314.8	28416	29059.8	36320.8	28690.6	29380.7	28527		852.83	45372.3	45939	25626.5	45102.4	25782.5	26174.1	25759.8		854.93	75561.4	74453.8	38761.9	57529	53276.3	39352	39966.3	38991.1
855.43	86438.2	86194	42819.3	59065.4	44337.1	65006.2	45940.8	45157.3		854.63	56487.5	55372.4	32832.1	44415.3	33746.3	41387.6		853.18	39866	38911.9	28380.8	28996.1	36980.4	28651.1	29317.1	28490.6		852.78	45193.2	45857.4	25564.5	45039.1	25717.8	26097.6	25696.3		854.88	75803.8	74583.4	38688.2	58423	52512.3	39256.6	39836.8	38914.7
855.38	86917.4	86207.6	42739.9	59899.5	44232.5	64301	45695.4	45041.1		854.58	56089.7	55408.3	32777.2	44940.7	33679.7	40939.7		853.13	40024.5	39561.9	28343.7	28932.3	37689.6	28609.7	29252.8	28452.3		852.73	44840.9	45626	25502.7	44825.4	25653.6	26022.1	25633.1		854.83	75656.6	74754.2	38613.9	59339.1	51762.7	39162.1	39710.4	38837.7
855.33	87438.3	86219.6	42659.5	60775.1	44127.5	63540.9	45459.1	44924.7		854.53	55852	55466.4	32723.2	45476.5	33612.5	40498.4		853.08	40763.5	40264	28305.9	28869.6	38447.9	28567.8	29189.1	28413.3		852.68	44666.9	45252.5	25441.9	44469	25590.4	25948	25571		854.78	75622.3	74964.2	38539.8	60272.2	51031.7	39067.8	39587.4	38760.9
855.28	87221.5	86240.4	42577.9	61690.9	44022	62737.9	45231.3	44808.1		854.48	55784.6	55544.2	32669.5	46018.9	33546.4	40065.4		853.03	41709.3	41012.5	28265.6	28805.9	39249.8	28523.5	29124	28371.9		852.63	44673.5	44748.6	25381.5	43981.6	25527.5	25874.7	25509.2		854.73	75810.2	75208.8	38465.6	61216.2	50320.8	38973	39467.6	38684.1
855.23	87078.6	86280.7	42496.6	62648.2	43917.4	61903.8	45012.8	44692.6		854.43	55745.9	55637.6	32615.9	46561	33481.1	39643.1		852.98	42401.2	41801.3	28222.2	28740.5	40089.5	28476.1	29056.7	28327.2		852.58	44402.6	44130.8	25320.8	43379.8	25464.6	25801.8	25447.2		854.68	75517.1	75479.9	38390.8	62159.7	49632.9	38879.2	39350.1	38606.7
855.18	86506.2	86347.7	42415.5	63641.4	43813.4	61050.9	44803.2	44578.1		854.38	55524.9	55741.8	32562.2	47097.6	33416	39232.2		852.93	43041.6	42619.6	28176.3	28674.1	40956	28426.4	28988	28280.3		852.53	44101	43419.8	25260.8	42684.2	25402.3	25729.9	25385.9		854.63	75506.1	75769.8	38316.5	63094.9	48969.7	38786.2	39235.8	38529.9
855.13	86861.6	86447.8	42335.2	64669.4	43710.9	60188.4	44602.7	44465.3		854.33	55543.3	55851.3	32508.9	47622.2	33351.1	38834.5		852.88	43892.7	43454.7	28128.2	28606.7	41837.1	28374.5	28918	28231.1		852.48	43594.2	42635.7	25201.6	41915	25340.8	25659.2	25325.3		854.58	75634.8	76067.2	38242.1	64009.6	48331.3	38693.9	39123.9	38453
855.08	88002.6	86582.3	42254.1	65725.7	43608.2	59323	44409.2	44352.4		854.28	55573.3	55958.1	32455.5	48126.6	33286.8	38450.1		852.83	44296.9	44287.6	28077.2	28537.6	42713.9	28319.9	28846.1	28179		852.43	42529.8	41801.6	25143.7	41095.3	25280.9	25590.3	25266.2		854.53	76458.4	76358.9	38167.2	64890.3	47718.1	38602.1	39013.9	38375.7
855.03	88516.5	86750.6	42170.8	66802.9	43503.7	58460.2	44220.8	44238.1		854.23	56145.5	56054.4	32401.9	48602.9	33222.7	38079		852.78	45530.8	45096.4	28024.8	28468	43564.7	28263.8	28773.4	28125.5		852.38	42082.3	40937.5	25089.1	40245.3	25224.1	25525	25210.3		854.48	76740.9	76629.5	38090.6	65722.6	47128.2	38510.5	38904.3	38296.6
854.98	88571.4	86952.2	42086.4	67896.4	43398.6	57606.2	44038	44123.4		854.18	56346.3	56129.4	32346.8	49039.5	33158.5	37721.2		852.73	45938.1	45851.2	27968.2	28395.3	44359.6	28203.7	28697.4	28067.8		852.33	41286.1	40058.5	25035.6	39379.8	25168.6	25461.3	25155.7		854.43	76543.2	76863.7	38013.2	66489.8	46563.8	38419	38795.9	38216.9
854.93	88447	87182.6	42001.8	68995.1	43293.8	56768.4	43861.6	44009.1		854.13	56330.1	56174.8	32291.1	49428.8	33093.1	37377.2		852.68	45718.6	46520.5	27910	28322	45067.2	28142.1	28620.6	28008.6		852.28	40160.2	39180	24984.5	38514.4	25115.5	25400.3	25103.3		854.38	76122.3	77046.6	37936.1	67178.1	46025	38329.1	38689.6	38137.5
854.88	88241.4	87435.2	41917.2	70089.9	43189.5	55950.3	43691.1	43895.6		854.08	55874	56181.5	32235.3	49761.9	33027.3	37047.4		852.63	46578.8	47073.5	27852.4	28250.1	45656.8	28081.2	28545.1	27950		852.23	39630.9	38313.8	24936.8	37661	25065.8	25343	25054.4		854.33	76193.5	77162.2	37859.7	67772.4	45511.7	38240.7	38585.7	38058.8
854.83	88598.5	87700.2	41832.9	71168.4	43085.8	55154.9	43526.5	43783		854.03	56173.9	56141.6	32180.5	50031.3	32961.7	36732.8		852.58	47092.8	47473.8	27791.9	28176	46092.3	28017.3	28467.2	27888.4		852.18	39028	37469.3	24890.6	36828.9	25017.7	25287.5	25007.1		854.28	76522.6	77194	37782.9	68256.7	45022.4	38153.5	38483.1	37979.8
854.78	89053.8	87964	41747.8	72215.4	42981.8	54383.5	43366.3	43670.2		853.98	56136.4	56045.1	32124.8	50227.6	32897.2	36431		852.53	46960.4	47694.9	27729.5	28100.8	46347.1	27951.7	28388.1	27825		852.13	38207.7	36652.7	24846.2	36024.2	24971.3	25234.2	24961.5		854.23	76122.4	77127	37705.4	68617.6	44555.3	38067.6	38381.1	37900
854.73	88601.3	88212.3	41661.6	73215.9	42877.2	53636.7	43209.9	43557		853.93	55397.6	55885.8	32069.1	50344.8	32832	36143		852.48	46645.5	47719.7	27667.2	28026.4	46404.3	27886.3	28309.9	27761.8		852.08	37064.1	35869.8	24804.1	35253	24927.5	25183.5	24918.3		854.18	75797.5	76951	37628.5	68844.4	44112.1	37983.1	38281.1	37821
854.68	88385.6	88429.2	41576.2	74151.7	42773.8	52919	43058.8	43445		853.88	55537.3	55660.4	32015	50380.3	32767	35869.9		852.43	46517.7	47541.1	27605.9	27953.5	46256.7	27821.8	28233	27699.5		852.03	36025.3	35125.1	24765.6	34519.5	24887.1	25136.6	24878.6		854.13	75593.5	76656.8	37552.1	68929.8	43691.2	37899.9	38182.8	37742.4
854.63	88122.4	88597	41490.9	75005.5	42670.9	52229.7	42912	43333.9		853.83	54854.4	55363.8	31960.4	50329.7	32703.7	35609		852.38	46162.6	47163.9	27544.7	27881.3	45909.5	27757.7	28156.9	27637.4		851.98	35544.7	34419.6	24730.2	33825.1	24850	25093	24842.1		854.08	75369.2	76239	37476	68869.2	43291.5	37818.6	38085.9	37664.2
854.58	87795.4	88697.2	41406	75759	42568.8	51569.1	42769.4	43223.7		853.78	54881.2	54997.1	31907.3	50194.7	32640.2	35361.9		852.33	46017.1	46606.3	27484.5	27810.7	45380.6	27694.5	28082.3	27576.2		851.93	34778.9	33754.5	24696.2	33170.6	24814.2	25051.2	24807		854.03	75344.6	75696.1	37400.1	68662.2	42912.1	37739.8	37990.4	37586.3
854.53	87819.8	88711.6	41321.6	76394.3	42467.4	50937.5	42630.8	43114.4		853.73	54313.3	54559.8	31854	49975.8	32578.3	35126.2		852.28	45601.7	45893.8	27424.5	27740.8	44695.8	27631.6	28008.4	27515.4		851.88	33514.5	33130.1	24664.5	32556.5	24780.9	25011.9	24774.2		853.98	75418.2	75029.4	37324.2	68311.6	42551.3	37663.6	37895.7	37508.3
854.48	87842.2	88622.5	41236.9	76894.9	42366.2	50333.2	42495.3	43005.5		853.68	53851.4	54057.9	31801.9	49678.9	32516.4	34903.1		852.23	45198.1	45058.6	27365.8	27672.6	43887.2	27570	27936.2	27455.7		851.83	32797.3	32547.7	24636.6	31984.2	24751.4	24976.7	24745.3		853.93	74639.1	74246.3	37247.9	67824.9	42208.6	37589.8	37801.7	37430
854.43	87146.5	88414.8	41152.1	77245	42265.2	49757	42362.7	42896.9		853.63	53797.1	53496.1	31750.8	49309.8	32455.9	34691.7		852.18	44147.2	44136.1	27308.1	27605.9	42990.5	27509.5	27865.5	27397.1		851.78	32341.2	32004.9	24611	31451.2	24724.1	24943.9	24718.6		853.88	74032.4	73357.1	37173.1	67213.9	41884.3	37518.6	37710	37353.2
854.38	86545.2	88077.8	41068.3	77435.6	42165.6	49209	42234.1	42789.8		853.58	53292.9	52880.5	31699.6	48875.4	32396.4	34490.4		852.13	43694.8	43160.2	27253.6	27542.8	42039.4	27452.3	27798.5	27341.8		851.73	31559.2	31499	24586.7	30954.9	24698.2	24912.7	24693.3		853.83	73424.1	72373.5	37099.3	66491.4	41577.2	37449.3	37620.1	37277.5
854.33	86454.5	87603.2	40985.5	77459.4	42067.3	48688.2	42108.9	42684.2		853.53	52823.4	52220.1	31649.5	48385.1	32337.2	34299.8		852.08	43180.8	42157.6	27200.5	27481.3	41060.7	27396.5	27733.1	27287.7		851.68	31120.4	31031	24564.7	30496.1	24674.7	24884	24670.3		853.78	72853.5	71309	37026.6	65671.9	41286.4	37383.3	37531.9	37202.9
854.28	86324.9	86986.2	40902.7	77312.4	41969.4	48192.9	41986.2	42579.1		853.48	51773	51522.5	31600.4	47847.5	32279.1	34119.1		852.03	42553.5	41152.4	27148.8	27421.8	40078.7	27342.2	27669.7	27235.2		851.63	30271	30597.6	24544.1	30071.7	24652.6	24856.9	24648.7		853.73	72226.5	70176.9	36954.9	64770	41010.5	37321.3	37445.5	37129.3
854.23	85826	86226.4	40820	76996.3	41871.8	47721.7	41865.8	42474.5		853.43	51395	50799.4	31553.6	47274.5	32222.1	33949.4		851.98	41578.5	40162.9	27099	27364.4	39111.6	27289.8	27608.5	27184.5		851.58	29412.4	30198.2	24526.1	29681.1	24633.1	24832.6	24629.7		853.68	71644	68994.8	36884.3	63803.6	40749.3	37262.9	37360.9	37056.9
854.18	84898.1	85331.2	40738.1	76518.3	41775.3	47275.2	41748.2	42371.1		853.38	50855.4	50057	31507.6	46672.9	32167.6	33788.5		851.93	40125.6	39206.8	27052.1	27310.3	38177	27240.4	27550.6	27136.9		851.53	28867	29831.2	24510.8	29322.7	24616.3	24811.1	24613.4		853.63	70734.4	67776.1	36814.7	62787.3	40501.6	37206.7	37277.9	36985.5
854.13	84494.9	84309.6	40657.7	75889.3	41680.6	46852.6	41634	42269.7		853.33	50162.2	49303.4	31462.7	46051.6	32114.1	33636.2		851.88	39078.5	38294.4	27009.8	27261	37285.6	27195.7	27497.7	27093.8		851.48	28635.4	29493.3	24497.1	28993.1	24601.2	24791.5	24598.7		853.58	69558.8	66534.9	36746.8	61736.2	40267.2	37152.6	37197.1	36915.8
854.08	83828.2	83173.1	40577.9	75121.9	41586.8	46452	41522.2	42169.2		853.28	49394.3	48546.2	31419.3	45418.8	32061.8	33492.5		851.83	38379	37431.2	26970.8	27215.3	36442.6	27154.2	27448.3	27053.9		851.43	28323	29182.4	24484	28690.3	24586.8	24772.7	24584.8		853.53	68303.9	65284.6	36681.1	60664.3	40045.8	37101.1	37119.1	36848.3
854.03	82894	81937.1	40499.1	74232.6	41494.4	46072.8	41413.1	42070.3		853.23	48446.4	47791.3	31377.6	44780.9	32011.1	33356.8		851.78	37574.5	36620.2	26933.9	27172	35651.2	27115	27401.4	27016.2		851.38	28040.2	28896.6	24472	28412.4	24573.3	24755	24571.8		853.48	67142.9	64034.7	36617.8	59582.5	39836.6	37052.4	37043.9	36783.3
853.98	81725.3	80616.8	40421.9	73238.6	41403.8	45713.9	41307.1	41973.2		853.18	47957.8	47046.2	31338	44145.7	31962.3	33229.5		851.73	36866.7	35862.7	26899.5	27131.4	34912.7	27078.2	27357.3	26981		851.33	27858.1	28633.9	24460.8	28157.4	24560.7	24738.4	24559.6		853.43	65912.9	62797.8	36556.7	58503.3	39639.2	37005.7	36971.5	36720.5
853.93	80730.4	79233	40346.7	72160.8	41315.4	45375.6	41204.4	41878.6		853.13	47068.3	46313.6	31299.5	43516.6	31915.7	33108.9		851.68	36161	35160.6	26867.3	27093.3	34229.1	27043.7	27315.6	26948		851.28	27518.4	28392.2	24450.1	27923.2	24548.7	24722.4	24548		853.38	64984.2	61580.7	36498	57434.7	39452.7	36961.7	36901.8	36660.1
853.88	79776.3	77801.1	40273.2	71016.2	41229	45056	41104.8	41785.9		853.08	46287.4	45598.4	31262.9	42898.7	31870.2	32995.5		851.63	35251.4	34512.3	26837.2	27057.5	33598.6	27011.4	27276.4	26917.2		851.23	27096.6	28170.1	24440.4	27708.5	24537.8	24707.6	24537.5		853.33	63397.7	60389.4	36440.9	56383.2	39276	36920.1	36834.3	36601.4
853.83	78661.6	76337.4	40201.3	69822.2	41144.4	44754	41008	41695.3		853.03	45593.7	44903.2	31228	42295.3	31826.8	32888.7		851.58	33969.9	33917	26810	27024.8	33020.6	26982	27240.4	26889.2		851.18	26750.6	27966.8	24432.1	27512.3	24528.2	24694.2	24528.2		853.28	61455.3	59230.6	36387	55356.3	39109.7	36880.9	36770.2	36545.8
853.78	77554.1	74857.4	40131.3	68595.6	41062	44468.9	40914.2	41606.9		852.98	45178.2	44229.5	31194.7	41708.3	31785.3	32787.9		851.53	33487.3	33373.6	26786.8	26996.3	32494	26956.6	27208.6	26865.3		851.13	26667.7	27780.2	24424.8	27332.8	24519.6	24682.1	24520.1		853.23	59719.3	58108	36336.8	54358.4	38953.9	36844.3	36710.3	36494
853.73	76447.9	73373.1	40063.1	67349.5	40981.7	44199.6	40823.3	41520.7		852.93	44365.7	43580	31162.2	41140.6	31745.5	32692.2		851.48	33231.3	32876.4	26765.2	26969.5	32013.1	26932.8	27178.6	26843		851.08	26503.1	27608.2	24417.7	27167.5	24511.4	24670.3	24512.2		853.18	58677.5	57026.8	36290	53394.9	38808	36809.8	36654.2	36445.6
853.68	75125.3	71899.9	39996.9	66099.9	40903.5	43945.5	40735.3	41436.7		852.88	44017.2	42956	31131.6	40593.8	31706.6	32602.2		851.43	32430.3	32423.2	26744.2	26943.7	31575.7	26909.8	27149.6	26821.3		851.03	26107.4	27449.6	24411.2	27015.6	24503.6	24659.1	24504.8		853.13	57691.4	55986.8	36245.2	52466.1	38669.9	36777.5	36600.4	36399.2
853.63	73625	70446.7	39932.9	64856.9	40827.9	43705.9	40650.6	41355.3		852.83	42826.8	42357.2	31101.7	40068.2	31669.7	32516.4		851.38	31828.3	32012	26725.8	26920.6	31179.9	26889.4	27123.3	26802.2		850.98	26027.9	27303.8	24405.8	26876.3	24497.1	24649.3	24498.6		853.08	56446.5	54989.2	36202.3	51573.9	38539.1	36746.5	36548.8	36354.8
853.58	72100.8	69022.4	39871.6	63630.3	40755	43480.2	40569.4	41276.9		852.78	42217.1	41786.1	31074.5	39566.3	31633.5	32436.7		851.33	31129.9	31639.2	26709.3	26899.5	30822.1	26870.9	27099.2	26785		850.93	26252.1	27169.1	24400.7	26747.9	24490.8	24639.9	24492.7		853.03	55066.7	54035.4	36161.8	50720.1	38415.7	36717.6	36499.9	36312.8
853.53	70494.7	67633.9	39812.9	62427.9	40685.1	43267.8	40491.6	41201.4		852.73	41366.3	41240.8	31048.7	39086.8	31600.2	32361.3		851.28	30739.7	31302.2	26695	26880.8	30499.6	26854.6	27077.4	26770		850.88	26110.5	27043.2	24394.9	26628.2	24483.9	24629.8	24486		852.98	54149.3	53125.1	36123.9	49904.8	38299.5	36690.9	36454	36273.4
853.48	69050.5	66285.2	39757	61254.7	40618.2	43067.7	40417.4	41129.1		852.68	40634.1	40723.1	31024.7	38631.3	31568.4	32290.7		851.23	30698.7	30996.6	26682	26863.4	30208.2	26839.6	27057.1	26756.3		850.83	25610.8	26926.5	24389.5	26517.5	24477.4	24620.3	24479.8		852.93	52859.9	52259.2	36087.8	49129.2	38189.3	36664.9	36410.1	36235.9
853.43	67863	64983.4	39703.7	60118.2	40554	42879.5	40346.5	41059.6		852.63	40822.1	40231.6	31002.5	38199.1	31538.5	32224.4		851.18	30287.6	30719.2	26669	26846.3	29944.5	26824.7	27037.1	26742.6		850.78	25435	26819.1	24385.7	26416.1	24472.5	24612.4	24475.2		852.88	51695.3	51437.1	36054.3	48392.9	38085.7	36639.4	36369	36200.8
853.38	66773	63729.4	39652.4	59020.2	40492.1	42701.6	40278.4	40992.4		852.58	40123.6	39763.8	30979.7	37787.8	31510.5	32159.9		851.13	29680	30468.1	26657.3	26830.6	29706.7	26811.1	27018.6	26730.2		850.73	25395.9	26719.3	24382.4	26322.1	24468.1	24605.2	24471.1		852.83	50522.2	50657.8	36023	47695.4	37987.9	36615.7	36330.4	36168.1
853.33	65271.5	62525.1	39603.1	57963.3	40432.2	42533.4	40212.8	40927.4		852.53	39562.7	39321.2	30958.5	37398.9	31482	32099.3		851.08	29486.5	30241.4	26647.5	26816.9	29493	26799.5	27002.2	26719.8		850.68	25393.8	26626.2	24379.2	26234.6	24463.8	24598.2	24467.1		852.78	49296.3	49920.4	35993.9	47036	37895.8	36593.5	36294.4	36137.7
853.28	63523.9	61372.6	39556.3	56950.1	40375.2	42375.1	40150.4	40865.3		852.48	39267.5	38902.2	30938.5	37031.2	31455.2	32041.9		851.03	29416.6	30035.3	26638.3	26804	29299.6	26788.5	26986.5	26710		850.63	25560.8	26538.8	24376	26152.8	24459.6	24591.2	24463.2		852.73	48320.3	49222.9	35967.3	46413.2	37809.2	36572.4	36260.9	36109.7
853.23	62081.3	60271.6	39512.7	55981.2	40321.5	42226.2	40091.8	40806.5		852.43	38699.3	38506.5	30919.2	36684.5	31429.7	31987.1		850.98	29233.6	29847.2	26629.3	26791.4	29123.8	26777.8	26971.2	26700.3		850.58	25566.4	26456.2	24372.3	26075.6	24454.9	24583.9	24458.7		852.68	47301.8	48565.4	35942.6	45827	37727.5	36551.9	36229.7	36083.6
853.18	61042.9	59224.2	39471.6	55058.9	40270.5	42086.2	40036.2	40750.6		852.38	37798.8	38133.4	30901.1	36358.1	31404.9	31935.3		850.93	28974.3	29675.9	26620.9	26779.5	28964.5	26767.6	26956.7	26691.3		850.53	25513.3	26378.4	24368.5	26003.1	24450.1	24576.6	24454.2		852.63	46651.3	47945.8	35919.8	45275.5	37650.5	36532.6	36200.6	36059.5
853.13	60000.5	58227.9	39432.3	54181.3	40221.5	41953.7	39983	40696.7		852.33	37285.4	37782.7	30885.1	36052.2	31381.5	31887.3		850.88	28715.6	29519.5	26613.3	26768.5	28819.8	26758.3	26943.1	26683.1		850.48	25370.9	26305	24364.9	25934.9	24445.6	24569.5	24449.9		852.58	45726.9	47361.7	35898.4	44756.7	37577.2	36514.5	36172.9	36036.7
853.08	58580.8	57282	39394.9	53348.2	40174.6	41828.2	39932.1	40644.9		852.28	37037	37452.7	30870.3	35765.1	31360.3	31841.9		850.83	28442.3	29376.6	26606.5	26758.4	28688.3	26749.8	26930.5	26675.7		850.43	25290.2	26236.2	24361.8	25871.1	24441.4	24563	24446		852.53	44620.8	46812.3	35878.7	44270	37508.2	36496.4	36147.3	36015.7
853.03	57455.1	56386.1	39359.9	52559.6	40130.2	41710	39884.2	40595.9		852.23	36956.3	37141.4	30856	35495	31340.2	31798.4		850.78	27999.9	29245.7	26600.6	26749.2	28568.5	26742.2	26918.9	26669.1		850.38	25072.1	26171.3	24358.8	25811.1	24437.6	24556.8	24442.3		852.48	44355	46295.8	35861.2	43813.8	37443.4	36478.9	36124.1	35996.9
852.98	56490.2	55537.5	39327	51813.3	40088.1	41598.1	39838.8	40549.1		852.18	36808.9	36848.4	30841.8	35241.4	31320.8	31756.5		850.73	28053.5	29126	26596	26741.6	28459.6	26736	26908.9	26664		850.33	24985.1	26110.4	24356.6	25755.1	24434.4	24551.3	24439.4		852.43	44145.2	45810.3	35844.2	43386	37381.3	36462.7	36101.5	35978.6
852.93	55255.2	54736.3	39295.7	51109.6	40047.8	41492.2	39795.5	40504.2		852.13	36606.8	36572.4	30828	35003.3	31301.7	31716.1		850.68	28338	29015.1	26591.3	26733.9	28359.2	26729.7	26898.8	26658.7		850.28	25362.8	26052.9	24354.6	25702.3	24431.5	24546.2	24436.7		852.38	43306.8	45353.4	35827.6	42984.7	37321.5	36447.2	36079.5	35960.8
852.88	54015	53980.5	39266.7	50446.8	40009.8	41392.3	39754.8	40461.7		852.08	36291.2	36312.7	30814.6	34780	31282.9	31677.4		850.63	28383.3	28911.1	26585.7	26725.4	28265.5	26722.5	26887.9	26652.5		850.23	25385.4	25996.9	24351.5	25651	24427.4	24540	24432.9		852.33	42580.6	44924.9	35812.6	42609.6	37265.1	36431.8	36059.2	35944.6
852.83	52832.2	53268.4	39239.8	49823.6	39974.3	41298.2	39716.7	40421.6		852.03	35763.6	36068.6	30801.9	34571	31264.7	31640.4		850.58	28153.7	28813.9	26579.9	26716.7	28178.4	26715.2	26877	26646.1		850.18	25430.8	25943.6	24348.2	25602.3	24423.3	24533.7	24428.9		852.28	42121.6	44523	35799.1	42259.2	37211.9	36417.7	36040.6	35929.8
852.78	51393.9	52598.1	39215.1	49238.4	39940.9	41209.4	39681.1	40383.9		851.98	35288	35839.5	30790.3	34375.6	31247.2	--		850.53	27783.3	28723.7	26574.8	26708.9	28098	26708.5	26866.9	26640.4		850.13	25247.7	25892.6	24344.8	25555.7	24419	24527.4	24424.8		852.23	41883.2	44145.3	35786.4	41931.2	37161.2	36403.9	36023	35915.9
852.73	50630.2	51967.6	39192.9	48689.4	39910.3	41126.2	39648.4	40348.9		851.93	35612	35624.9	30779.9	34193.6	31231	--		850.48	28175.3	28640.3	26570.9	26702.3	28024.2	26703.1	26858.2	26635.9		850.08	24991	25844.5	24342	25511.9	24415.3	24521.7	24421.3		852.18	41339.2	43790.9	35774.2	41624.6	37112.4	36390.3	36006	35902.5
852.68	49902.4	51375.3	39172.1	48175.2	39881.2	41047.3	39617.4	40315.6		851.88	34825.9	35422	30768.7	34022	31215.9	--		850.43	27708	28560.7	26565.7	26694.6	27954	26696.5	26848.2	26630.2		850.03	24859.1	25799.2	24339.9	25471	24412.5	24516.9	24418.6		852.13	40771	43458.4	35763.1	41338.2	37066.2	36377.3	35990.3	35890.2
852.63	49106.7	50818.5	39152.5	47693.4	39853.5	40972.4	39588	40283.7		851.83	34403.8	35232.4	30759.3	33862.7	31200.1	--		850.38	27499.8	28487.3	26562	26688.4	27889.6	26691.3	26839.9	26626		849.98	24909.7	25756.3	24338.3	25432.3	24410	24512.5	24416.4		852.08	40779.1	43146.6	35753	41071	37022.4	36364.2	35975.7	35879
852.58	48412.4	50295.5	39134.4	47242.4	39827.4	40901.3	39560.4	40253.4		851.78	34444	35054.7	30750.8	33714.1	31186.2	--		850.33	27263	28418.7	26559	26682.9	27829.9	26686.9	26832.4	26622.4		849.93	24777.4	25715.2	24336.5	25395.2	24407.4	24508.1	24413.9		852.03	40583.3	42853.1	35743	40820.5	36979.9	36351.5	35961.3	35867.8
852.53	47605.2	49804.4	39117.5	46820.4	39802.6	40833.8	39534.3	40224.5		851.73	34043.1	34886.7	30742.3	33574.3	31173.4	--		850.28	27681.5	28354.6	26556.7	26678.3	27774.5	26683.2	26825.7	26619.6		849.88	24797.3	25676.2	24335.1	25360.2	24405.2	24504.1	24411.9		851.98	39976.4	42576.6	35733.3	40585.7	36939	36339.6	35947.4	35857
852.48	46745.9	49343	39102.1	46425.7	39779.4	40769.9	39509.9	40197.2		851.68	33627.1	34729.2	30734.6	33444	31160.4	--		850.23	27423.1	28292.6	26553	26672.3	27721	26678.2	26817.8	26615.4		849.83	24660.9	25638.8	24333.6	25326.8	24403	24500.1	24409.8		851.93	39706.4	42317.6	35724.8	40366.8	36900.4	36327.9	35934.7	35847.4
852.43	45785.5	48910.8	39088.2	46057.6	39757.9	40709.6	39487.3	40171.7		851.63	33757	34581.4	30727.9	33322.6	31148.5	--		850.18	27509.9	28234.6	26550.2	26667.3	27671.4	26674	26810.7	26612.1		849.78	24501.8	25603.3	24332.6	25295.2	24401.2	24496.6	24408.2		851.88	39649.3	42073.9	35716.8	40162	36863.4	36316.2	35922.8	35838.3
852.38	45235	48505.9	39075.9	45714.4	39738.2	40653	39466.8	40148.1		851.58	33826.6	34441.4	30720.9	33208.1	31137.6	--		850.13	27215.4	28179.3	26547.1	26662	27624.2	26669.6	26803.5	26608.5		849.73	24728.8	25569.7	24332.1	25265.4	24399.9	24493.6	24407		851.83	39116.6	41844	35709	39969.8	36827.6	36304.7	35911	35829.4
852.33	44668.7	48125.7	39064.7	45393.8	39719.6	40599.1	39447.4	40125.6		851.53	33442.9	34308.9	30713.7	33100.1	31126.4	--		850.08	27147.8	28127.7	26545	26657.8	27580.5	26666.1	26797.4	26605.8		849.68	24878.2	25536.8	24330.8	25236.2	24397.9	24490	24405.2		851.78	38925.2	41627.9	35702.1	39790.1	36793.9	36293.9	35900.4	35821.5
852.28	44540	47768.8	39054.5	45094.4	39702.1	40548	39429.4	40104.3		851.48	33034	34184	30707.3	32999.2	31115.1	--		850.03	27148.6	28078.8	26543	26653.7	27539.3	26662.9	26791.5	26603.3		849.63	24839.7	25504.7	24329.1	25207.8	24395.5	24486	24402.9		851.73	38963.2	41423.8	35695.7	39621.4	36761.4	36283.6	35890.2	35814
852.23	44270.8	47432.6	39044.6	44813.7	39685	40498.7	39411.7	40083.4		851.43	32872.4	34066.8	30701.9	32905	31104.7	--		849.98	27212.3	28032.2	26541	26649.8	27500.3	26659.6	26785.7	26600.9		849.58	24534.6	25474	24327.5	25180.6	24393.1	24482.1	24400.7		851.68	38654.9	41230.8	35689.2	39462.6	36729.8	36273.4	35880.1	35806.4
852.18	43787.6	47116.7	39035	44551.3	39668.5	40451.4	39394.8	40063.2		851.38	33009.2	33955.9	30696.9	32816.6	31095.3	--		849.93	27417.4	27987.5	26538.9	26645.7	27463.1	26656.2	26779.8	26598.2		849.53	24615.4	25445.3	24326.9	25155.5	24391.8	24479.2	24399.4		851.63	38767.3	41048.6	35683.2	39313.6	36699.6	36264	35870.7	35799.5
852.13	43576.8	46819.6	39026.4	44306	39652.9	40406.4	39379	40044		851.33	32564.5	33850.3	30691.5	32732.7	31086.4	--		849.88	27470.6	27944.2	26536	26640.9	27427	26652.1	26773.3	26594.9		849.48	24798.6	25417.5	24326	25131.1	24390.2	24476.1	24398		851.58	38607.2	40875.6	35677	39172.8	36670	36254.9	35861.1	35792.3
852.08	43230.6	46539.8	39018.1	44076.2	39637.9	40363.1	39363.7	40025.3		851.28	32566.4	33751	30687.2	32654.4	31077.2	--		849.83	26773.9	27902.7	26533	26636.1	27392.6	26647.9	26766.8	26591.4		849.43	24766.4	25390.1	24324.5	25107.2	24388	24472.5	24395.9		851.53	38251.6	40711.6	35671.2	39040.1	36641.6	36246.7	35852	35785.4
852.03	42641.6	46276.1	39010.4	43861	39623.5	40321.8	39349.2	40007.3		851.23	32247.5	33656.3	30682.8	32580.2	31069	--		849.78	26924.7	27865.1	26532.2	26633.5	27361.9	26645.9	26762.5	26590.2		849.38	24754.8	25363.8	24323.1	25084.2	24385.9	24469	24393.9		851.48	38183.9	40556.3	35666	38915.1	36614.5	36238.2	35843.6	35779.2
851.98	42198.1	46027.7	39003.8	43659.5	39610.3	40282.7	39336.1	39990.6		851.18	31982.7	33567	30679.2	32510.6	31060.9	--		849.73	27285.3	27828.6	26531	26630.5	27332.3	26643.5	26757.8	26588.4		849.33	24736.4	25338.5	24321.7	25062.1	24383.9	24465.6	24392		851.43	38254.3	40408.8	35661	38797.1	36588.3	36230	35835.4	35773.2
851.93	42160.4	45793.8	38998	43471.1	39598	40245.7	39323.8	39974.8		851.13	32082.3	33482.4	30676.2	32445.3	31053.6	--		849.68	27377.5	27792.6	26528.5	26626.3	27302.9	26639.9	26752	26585.5		849.28	24609.5	25314.1	24320.4	25040.9	24381.9	24462.3	24390.2		851.38	38193.7	40268.2	35655.8	38685.1	36562.7	36221.7	35827.2	35767.1
851.88	41850.5	45572.5	38992.2	43293.7	39585.9	40209.8	39311.9	39959.3		851.08	31971	33401.5	30672.9	32383	31046.9	--		849.63	27277.3	27757.7	26525.8	26621.9	27274.5	26636	26746	26582.3		849.23	24679.8	25290.9	24319.5	25020.9	24380.4	24459.4	24388.7		851.33	37826	40134.3	35650.7	38578.8	36537.8	36213.4	35819.1	35761.1
851.83	41579	45363.3	38987	43127.2	39574.4	40175.5	39300.6	39944.4		851.03	31651.3	33324.4	30669.9	32324.1	31040.1	--		849.58	26982.7	27724.5	26523.3	26617.8	27247.7	26632.5	26740.4	26579.5		849.18	24758.8	25268.3	24318.4	25001.4	24378.6	24456.4	24387		851.28	37711.1	40007	35646.3	38478.6	36514.3	36205.4	35811.9	35755.8
851.78	41714.4	45165.3	38982.3	42970.5	39563.5	40142.7	39290	39930.2		850.98	32338.5	33251.4	30667.6	32268.7	31033.5	--		849.53	27084.8	27693.5	26521.9	26614.8	27223	26629.9	26735.8	26577.5		849.13	24601.1	25246.3	24317	24982.3	24376.6	24453.1	24385.1		851.23	37620.8	39885.6	35642.2	38383.4	36491.6	36197	35804.9	35750.7
851.73	41737.9	44976.8	38977.3	42822.1	39552.5	40110.6	39279.3	39915.8		850.93	31885.9	33179.9	30663.8	32214.4	31027.8	--		849.48	27211.7	27663.4	26520	26611.4	27199	26627	26730.9	26575.3		849.08	24287.8	25225.4	24316.1	24964.5	24375.1	24450.4	24383.7		851.18	37309.1	39769.6	35638.2	38293	36469.6	36189.2	35798.2	35745.8
851.68	41261.3	44797.7	38972.3	42681.9	39541.5	40079.4	39268.8	39901.5		850.88	31561.7	33112.5	30660.9	32163.5	31020.4	--		849.43	27170.9	27634	26517.8	26607.7	27175.6	26623.6	26725.7	26572.6		849.03	24668.2	25206.2	24316.2	24948.2	24374.6	24448.7	24383.3		851.13	37156.8	39659.2	35634.9	38207.4	36448.8	36182	35792.2	35741.6
851.63	40889.5	44628	38968.2	42550.1	39531.4	40050	39259.2	39888.2		850.83	31788	33048.5	30658.8	32115.8	31014.2	--		849.38	26796.5	27605.8	26515.7	26604.1	27153.3	26620.5	26720.6	26570		848.98	24839.2	25186.4	24315.1	24931.3	24372.9	24445.8	24381.7		851.08	36779.8	39553.7	35631.9	38126.1	36428.9	36174.5	35786.5	35737.7
851.58	41059.9	44467	38964.7	42425.7	39522.1	40022	39250.4	39875.8		850.78	31513.9	32986.5	30656.2	32069.6	31008.8	--		849.33	26653.4	27579.9	26514.8	26601.7	27133.2	26618.5	26716.8	26568.7		848.93	24745.3	25166.7	24313.4	24914.5	24370.6	24442.4	24379.5		851.03	36988.8	39453.2	35629.6	38049.1	36410.2	36166.6	35781.7	35734.5
851.53	41141.6	44313.1	38960.8	42307.4	39512.6	39994.6	39241.5	39863.1		850.73	31392.1	32927.6	30654.2	32026	31002.9	--		849.28	26883.5	27555.3	26514.3	26599.9	27114.3	26617	26713.6	26567.9		848.88	24866.9	25148	24312.1	24898.5	24368.7	24439.3	24377.7		850.98	36856.5	39356.3	35626.8	37975.1	36391.6	36159.6	35776.4	35730.9
851.48	41109.3	44165.8	38956.9	42194.8	39503	39967.7	39232.5	39850.4		850.68	31817.1	32871.2	30652.5	31984.5	30997.6	--		849.23	27155.2	27531	26513.1	26597.3	27095.5	26614.8	26709.6	26566.2		848.83	24864.9	25129.4	24310.3	24882.6	24366.4	24435.9	24375.4		850.93	36929.8	39263.4	35624.4	37904.5	36373.7	36152.6	35771.5	35727.6
851.43	41051.4	44025.1	38952.9	42087.8	39493.5	39941.6	39223.8	39837.8		850.63	31484	32815.9	30649.8	31943.8	30992.7	--		849.18	26742.8	27506.6	26511.1	26593.9	27076.5	26611.8	26704.9	26563.8		848.78	24615.3	25111.3	24308.6	24867.2	24364.1	24432.5	24373.2		850.88	36969.9	39174	35621.8	37836.8	36356.1	36145.2	35766.6	35724.1
851.38	40794.9	43890.5	38949.1	41986	39484.2	39916.4	39215.2	39825.6		850.58	31432.1	32763.5	30647.9	31905.5	30986.8	--		849.13	26736.8	27484.3	26510.3	26591.9	27059.6	26610	26701.5	26562.6		848.73	24566.3	25094.5	24307.6	24853.1	24362.6	24430	24371.7		850.83	36875.5	39087.9	35619.1	37771.8	36338.9	36138.7	35761.5	35720.6
851.33	40677.6	43762.1	38945.8	41889.3	39475.5	39892.3	39207.2	39813.8		850.53	31254.4	32713.1	30646	31868.9	30981.8	--		849.08	26932.6	27462.9	26509.6	26589.9	27043.4	26608.3	26698.2	26561.5		848.68	24618.5	25078.5	24306.8	24839.6	24361.2	24427.6	24370.5		850.78	37081.6	39005.1	35616.6	37709.7	36322.3	36132.3	35756.8	35717.2
851.28	40412.1	43639.1	38942.6	41797.3	39467.1	39869.1	39199.6	39802.4		850.48	31439.3	32664.8	30644.6	31834.1	30976.9	--		849.03	26856.1	27441.5	26508.2	26587.2	27027.2	26606	26694.2	26559.7		848.63	24801.6	25062.7	24305.8	24826.4	24359.7	24425.1	24369		850.73	36796.3	38924.7	35613.6	37649.5	36305.7	36126	35751.6	35713.5
851.23	40401.9	43521.3	38939.9	41709.8	39459.2	39846.9	39192.6	39791.6		850.43	31453.7	32617.8	30642.8	31800.2	30972.5	--		848.98	26931.1	27421.1	26507.1	26584.9	27011.8	26603.9	26690.6	26558.2		848.58	24661.3	25046.7	24304.3	24813	24357.6	24422	24367		850.68	36596.9	38847.9	35611.2	37592.2	36290	36119.2	35747.1	35710.3
851.18	40619.4	43408.4	38937.3	41626.1	39451.3	39825.3	39185.6	39780.9		850.38	31528.1	32572.4	30640.9	31767.6	30967.6	--		848.93	26493.1	27401.2	26505.7	26582.3	26996.8	26601.6	26686.8	26556.4		848.53	24559.8	25031.7	24303.1	24800.4	24356	24419.4	24365.4		850.63	36734.1	38774.1	35609.3	37537.6	--	36112.9	35743	35707.5
851.13	40407.8	43299.4	38934.2	41545.7	39443.2	39804	39178.4	39770		850.33	31508.2	32528.3	30638.8	31736	30962.8	--		848.88	26636.8	27383.2	26505.8	26581.2	26600	26600.8	26684.5	26556.1		848.48	24915.8	25017.4	24302.3	24788.5	24354.6	24417.1	24364.1		850.58	36992.2	38702.6	35607	37484.7	--	36107.1	35738.7	35704.5
851.08	40170.1	43194.8	38931.5	41469	39435.5	39783.6	39171.7	39759.5		850.28	31335.2	32485.8	30636.8	31705.5	30957.8	--		848.83	26725.4	27365.4	26505.3	26579.7	--	26599.4	26681.7	26555.3		848.43	24933.8	25002.3	24300.4	--	24352.2	24413.8	24361.7		850.53	36563.4	38633	35604.3	37433.3	--	36101.1	35733.9	35700.9
851.03	40202.9	43094.6	38929.3	41395.9	39428.4	39064.1	39165.4	39749.5		850.23	30915.3	32444.9	30635.2	31676.6	30952.9	--		848.78	26875.4	27347.9	26504.6	26577.8	--	26597.8	26678.7	26554.2		848.38	24714.2	24987.6	24298.4	--	24349.7	24410.4	24359.3		850.48	36592.5	38566.4	35602.3	37384.6	--	36094.8	35730	35698.2
850.98	40372.3	42997.8	38927	41325.6	39421.2	--	39159.3	39739.6		850.18	30897	32406.4	30634.6	31649.6	30948.5	--		848.73	27077.1	27330.5	26503.4	26575.6	--	26595.8	26675.2	26552.7		848.33	24751.9	24974	24297.1	--	24347.9	24407.7	24357.5		850.43	36817	38502	35600.4	37337.5	--	36088.6	35726.1	35695.5
850.93	40270	42904.3	38924.3	41257.9	39413.8	--	39152.9	39729.5		850.13	31050.2	32369.2	30634	31623.7	30945	--		848.68	26613.8	27312.9	26501.6	26572.7	--	26593	26671.2	26550.4		848.28	24718.3	24960.6	24295.7	--	24346	24404.9	24355.7		850.38	36428.2	38439.3	35597.9	37291.7	--	36082.7	35721.8	35692.3
850.88	39968.2	42814.2	38921.9	41193	39406.6	--	39146.7	39719.7		850.08	31017.2	32332.8	30633	31598.3	30941.6	--		848.63	26777.2	27297.3	26501.2	26571.2	--	26591.8	26668.7	26549.7		848.23	24662.5	24947.6	24294.3	--	24344.2	24402.2	24353.9		850.33	36344.4	38379.3	35596.3	37248.3	--	36076.6	35718.3	35689.9
850.83	39766.1	42727.8	38920	41131.1	39400.1	--	39141.2	39710.5		850.03	31102.2	32297.6	30632.1	31573.9	30938	--		848.58	26889.4	27281.7	26500.3	26569.3	--	26590.1	26665.6	26548.5		848.18	24390	24935.1	24293.2	--	24342.5	24399.8	24352.3		850.28	36390.3	38321.4	35594.8	37206.5	--	36071	35715	35687.7
850.78	40056.4	42644.7	38918.4	41071.8	39393.9	--	39136.2	39701.8		849.98	31047.1	32263.3	30631	31550.1	30934.4	--		848.53	26917.8	27266.1	26499	26567.1	--	26588	26662.3	26546.8		848.13	24608.9	24923.8	24292.9	--	24341.8	24398.2	24351.6		850.23	36639.3	38265.1	35593.2	37166.1	--	36065.8	35711.7	35685.3
850.73	40267.2	42563.8	38916.4	41014.2	39387.3	--	39130.7	39692.6		849.93	30862.2	32230.2	30630	31527.3	30930.6	--		848.48	27086.3	27250.9	26497.7	26564.8	--	26585.8	26658.9	26545.1		848.08	24619.4	24912.1	24291.9	--	24340.3	24395.9	24350.2		850.18	36427.5	38210.1	35591.1	37126.5	--	36060.6	35707.8	35682.5
850.68	39902.4	42485.2	38913.9	40958.4	39380.4	--	39124.9	39683.2		849.88	31060.5	32198.5	30629.5	31505.6	30927	--		848.43	26965.7	27235.6	26495.8	26561.9	--	26583.1	26655	26542.9		848.03	24215.3	24900.7	24290.9	--	24338.8	24393.7	24348.7		850.13	36181.6	38157.1	35589.4	37088.7	--	36055.2	35704.5	35680.2
850.63	39606.9	42409.8	38912.1	40905.3	39374.2	--	39119.8	39674.5		849.83	30768.4	32167.2	30628.5	31484.2	30923.9	--		848.38	26867.8	27221	26494.3	26559.5	--	26580.8	26651.5	26541		847.98	24152	24890.7	24291.1	--	24338.6	24392.7	24348.6		850.08	36353.8	38106.2	35588.2	37052.6	--	36049.8	35701.7	35678.3
850.58	39744.4	42337.3	38910.8	40854.6	39368.7	--	39115.3	39666.4		849.78	30958.8	32137.6	30628.2	31464.2	30920.4	--		848.33	26972.8	27207.2	26493.1	26557.3	--	26578.8	26648.3	26539.5		847.93	24396.6	24881.3	24291.5	--	24338.6	24391.9	24348.6		850.03	36526.1	38056.5	35586.7	37017.3	--	36044.8	35698.5	35676
850.53	40019.1	42266.9	38909.3	40805.4	39362.9	--	39110.7	39658.2		849.73	30894.8	32108.4	30627.4	31444.4	30917.5	--		848.28	27116.6	27193.3	26491.5	26554.9	--	26576.5	26644.9	26537.6		847.88	24716.9	24871.4	24291.2	--	24337.9	24390.4	24347.9		849.98	36441	38007.9	35584.8	36982.8	--	36039.6	35695.1	35673.5
850.48	40089.1	42198.1	38907.3	40757.3	39356.6	--	39105.6	39649.5		849.68	30895.7	32080.2	30626.8	31425.4	30914.3	--		848.23	27095.8	27179.4	26489.5	26552	--	26573.7	26641	26535.2		847.83	24419	24860.7	24289.9	--	24336.1	24388	24346.1		849.93	36393.4	37960.8	35583.1	36949.5	--	36034.3	35691.8	35671.1
850.43	40204.7	42131.4	38905.1	40710.9	39350.3	--	39100.5	39640.8		849.63	30844.3	32052.8	30626.2	31406.9	30911.2	--		848.18	26703.3	27165.8	26487.5	26549.2	--	26571	26637.2	26533		847.78	24192.4	24851.2	24289.5	--	24335.3	24386.4	24345.3		849.88	36485.9	37915.2	35581.5	36917.4	--	36029.4	35688.7	35668.8
850.38	39762	42066.5	38902.8	40665.7	39343.9	--	39095.2	39632		849.58	30958.5	32026.3	30625.7	31389.2	30908.1	--		848.13	26707	27153.8	26486.8	26547.6	--	26569.5	26634.7	26531.9		847.73	24486.3	24842.6	24289.8	--	24335.2	24385.6	24345.2		849.83	36270.8	37870.7	35579.7	36886.1	--	36023.9	35685.4	35666.3
850.33	39552	42004.2	38901.2	40622.8	39338.3	--	39090.8	39624		849.53	31287	32000.3	30624.9	31371.8	30905.2	--		848.08	26528.3	27142.2	26486.1	26546.1	--	26568.1	26632.2	26530.9		847.68	24645.2	24833.3	24289.2	--	24334.1	24383.9	24344.2		849.78	36092.9	37827.8	35578.3	36856.2	--	36019.2	35682.5	35664.3
850.28	39411.8	41944.3	38900	40581.8	39333.1	--	39086.8	39616.6		849.48	31398.1	31974.2	30623.4	31354.1	30902.1	--		848.03	26368.6	27131.4	26486	26545.2	--	26567.2	26630.4	26530.5		847.63	24670.5	24823.8	24288	--	24332.6	24381.7	24342.7		849.73	36078.2	37786.4	35577.2	36827.5	--	36015.1	35680.1	35662.6
850.23	39465.1	41886.2	38899.1	40542.2	39328.2	--	39083.2	39609.4		849.43	30998	31948.5	30621.6	31336.6	30898.2	--		847.98	26726	27121.4	26486.4	26544.7	--	26566.9	26629	26530.5		847.58	24476.3	24814.4	24286.8	--	24331	24379.4	24341.2		849.68	36270.6	37746.3	35576.2	36799.8	--	36010.8	35677.7	35661
850.18	39335.2	41829.8	38898.1	40504	39323.3	--	39079.5	39602.2		849.38	31192.7	31924.5	30620.7	31320.6	30894.1	--		847.93	26721.2	27110.5	26485.6	26543.2	--	26565.4	26626.6	26529.4		847.53	24575.4	24805.8	24286.2	--	24330	24377.8	24340.2		849.63	36227.7	37706.8	35574.8	36772.5	--	36006.3	35674.9	35658.9
850.13	39254.2	41775.3	38897.3	40467.2	39318.7	--	39076.1	39595.4		849.33	31144.1	31900.6	30619.4	31304.6	30891	--		847.88	26748.9	27099.9	26484.8	26541.7	--	26564	26624.2	26528.4		847.48	24580.1	24797	24285.3	--	24328.7	24375.9	24338.9		849.58	36086.3	37668.5	35573.5	36746	--	36002	35672.3	35657
850.08	39621	41722.5	38896.6	40431.7	39314.3	--	39072.8	39588.8		849.28	31276.1	31877.4	30618.1	31289.2	30887.4	--		847.83	26910	27089.5	26484	26540.1	--	26562.4	26621.7	26527.2		847.43	24594.1	24788.5	24284.4	--	24327.4	24373.9	24337.6		849.53	36216.8	37631.4	35572.5	36720.7	--	35997.8	35669.9	35655.4
850.03	39590.8	41670.5	38895.3	40396.6	39309.2	--	39069	39581.5		849.23	30779.9	31854.5	30616.6	31273.9	30884	--		847.78	26708.3	27078.8	26482.6	26538	--	26560.4	26618.7	26525.5		847.38	24333.4	24780	24283.4	--	24326	24372	24336.3		849.48	36274.4	37595	35571.2	36695.7	--	35993.2	35667.4	35653.5
849.98	39167.1	41619.9	38894	40362.7	39304.3	--	39065.3	39574.4		849.18	30791.1	31833.3	30616.2	31260.1	30880.2	--		847.73	26595.7	27069	26481.9	26536.5	--	26559	26616.4	26524.5		847.33	24308.2	24772.6	24283.3	--	24325.5	24370.8	24335.8		849.43	36123.8	37559.5	35569.8	36671.4	--	35988.7	35664.7	35651.4
849.93	39439.3	41571.6	38893.5	40330.6	39300.2	--	39062.4	39568.2		849.13	30632.7	31812.7	30615.8	31246.7	30877.7	--		847.68	26448.3	27059.7	26481.5	26535.5	--	26557.9	26614.5	26523.8		847.28	24681.5	24765.4	24283.2	--	24325.1	24369.8	24335.3		849.38	36415.8	37525.2	35568.7	36648.1	--	35984.5	35662.3	35649.7
849.88	39615.8	41524.1	38892.5	40299	39295.6	--	39059.1	39561.5		849.08	30773.7	31792.9	30615.8	31234.1	30875.1	--		847.63	26602.5	27051.2	26481.6	26534.9	--	26557.4	26613.1	26523.7		847.23	24658.4	24757.2	24281.9	--	24323.5	24367.6	24333.7		849.33	36035.7	37491.2	35567	36624.8	--	35981	35659.4	35647.4
849.83	39507.2	41477.5	38891.2	40268	39290.7	--	39055.4	39554.6		849.03	31146.3	31773.4	30615.4	31221.5	30873	--		847.58	26718.2	27042.4	26481.2	26533.8	--	26556.4	26611.3	26523		847.18	24374.7	24749.2	24280.8	--	24321.9	24365.5	24332.2		849.28	35755.7	37458.8	35566.1	36603	--	35977.1	35657.3	35645.9
849.78	39639.5	41432.4	38890.1	40238.2	39286.1	--	39052.1	39547.9		848.98	30991.3	31753.4	30614.2	30650	30870.5	--		847.53	26648.6	27033.4	26480.5	26532.4	--	26555	26609	26521.9		847.13	24223.9	24742.3	24280.5	--	24321.3	24364.3	24331.5		849.23	35898.4	37427.7	35565.7	36582.3	--	35973	35655.8	35645
849.73	39931.2	41388.2	38888.7	40208.9	39281.3	--	39048.5	39541.1		848.93	30627.5	31734.3	30613.3	--	30867.2	--		847.48	26644.5	27024.8	26479.9	26531.2	--	26553.8	26607	26521.1		847.08	24396	24736	24280.6	--	24321.1	24363.6	24331.4		849.18	36035.3	37397.1	35565	36561.9	--	35968.6	35653.9	35643.7
849.68	39915.3	41344.6	38886.8	40180	39276	--	39044.4	39533.8		848.88	30668.6	31716.5	30613.3	--	30864.3	--		847.43	26792.8	27016.5	26479.4	26530	--	26552.6	26605.1	26520.3		847.03	24097.7	24729.3	24280.3	--	24320.4	24362.3	24330.7		849.13	35942.4	37367.1	35564.1	36541.7	--	35964.4	35651.9	35642.2
849.63	39597.8	41302.2	38885	40151.9	39270.8	--	39040.4	39526.6		848.83	30777.1	31699	30613.2	--	30862.3	--		847.38	26750.9	27007.8	26478.4	26528.4	--	26551	26602.7	26519		846.98	24377	24723.7	24280.8	--	24320.6	24362	24330.9		849.08	35903.2	37337.9	35563.3	36522.3	--	35960.6	35650	35640.9
849.58	39523.1	41261.3	38883.7	40125.2	39266.2	--	39037.1	39520		848.78	30820.4	31681.7	30612.8	--	30860.2	--		847.33	26964.1	26999.5	26477.5	26526.9	--	26549.5	26600.5	26517.8		846.93	24746.8	24717.4	24280.5	--	24320	24360.9	24330.3		849.03	36109.6	37309.5	35562.7	36503.6	--	35957	35648.3	35639.7
849.53	39505.2	41221.7	38882.5	40099.4	39261.8	--	39033.9	39513.6		848.73	30704.4	31664.7	30612.3	--	30857.8	--		847.28	26934.7	26990.6	26475.9	26524.7	--	26547.3	26597.5	26516		846.88	24669.3	24710	24279.1	--	24318.2	24358.6	24328.5		848.98	36089.9	37281.4	35561.6	35700	--	35953.3	35646.1	35638
849.48	39581.7	41183	38881.4	40074.2	39257.4	--	39030.7	39507.3		848.68	31107	31648.4	30612.1	--	30855.4	--		847.23	26475.9	26982	26474.4	26522.6	--	26545.3	26594.7	26514.2		846.83	24526.5	24703	24277.8	--	24316.6	24356.5	24326.9		848.93	35937.2	37253.9	35560.5	--	--	35950	35644	35636.4
849.43	40008.3	41145.2	38880.1	40049.7	39252.9	--	39027.5	39500.9		848.63	30921.1	31631.6	30610.9	--	30853.2	--		847.18	26626.2	26975	26474.4	26522	--	26544.7	26593.4	26514		846.78	24429.8	24696.5	24277.1	--	24315.5	24354.9	24325.8		848.88	35639.4	37227.4	35559.8	--	--	35947.3	35642.2	35635.1
849.38	39800	41107.5	38878	40025	39247.7	--	39023.5	39493.9		848.58	30715.4	31615.5	30610.2	--	30850.2	--		847.13	26400.3	26967.8	26473.9	26521	--	26543.6	26591.7	26513.2		846.73	24488.2	24690.5	24276.6	--	24314.7	24353.6	24325		848.83	35879	37202.2	35559.6	--	--	35944.2	35641.1	35634.4
849.33	39281.6	41071.1	38876.4	40001.4	39242.9	--	39020	39487.2		848.53	30466.9	31600.3	30610	--	30847.6	--		847.08	26184.5	26961.3	26474.2	26520.6	--	26543.3	26590.6	26513.2		846.68	24511.9	24684.4	24275.9	--	24313.7	24352.2	24324		848.78	35939.1	37177	35558.9	--	--	35940.3	35639.4	35633.3
849.28	39284.9	41036.4	38875.6	39979.3	39239.1	--	39017.4	39481.6		848.48	30669.4	31586	30610.3	--	30845.5	--		847.03	26301.1	26955.8	26475.1	26521	--	26543.7	26590.3	26513.9		846.63	24640.7	24678.3	24275.2	--	24312.7	24350.7	24323		848.73	36158.1	37152.3	35558.2	--	--	35937.2	35637.7	35632
849.23	39241.7	41002.6	38874.9	39957.8	39235.4	--	39014.8	39476		848.43	30777.6	31571.6	30610.2	--	30844	--		846.98	26276.3	26950	26475.7	26521	--	26543.7	26589.7	26514.2		846.58	24487.5	24672	24274	--	24311.2	24348.8	24321.5		848.68	36071.2	37127.7	35557	--	--	35934.2	35635.6	35630.3
849.18	39053.6	40969.7	38874.2	39936.9	39231.7	--	39012.4	39470.5		848.38	31044.6	31557.2	30609.8	--	30842	--		846.93	26467.6	26944.4	26476.3	26521.2	--	26543.8	26589.1	26514.6		846.53	24459.9	24666.2	24273.4	--	24310.2	24347.3	24320.5		848.63	35863.7	37103.8	35556	--	--	35930.2	35633.6	35628.7
849.13	39038.4	40937.9	38873.9	39916.9	39228.4	--	39010.3	39465.4		848.33	30612	31542.6	30608.8	--	30839.9	--		846.88	26859.3	26938.3	26476.3	26520.7	--	26543.2	26588	26514.3		846.48	24463.6	24660.6	24272.8	--	24309.3	24346	24319.7		848.58	35776.7	37080.9	35555.3	--	--	35926.2	35632.1	35627.6
849.08	39132.6	40906.8	38873.6	39897.6	39225.2	--	39008.3	39460.5		848.28	30725.1	31529.2	30608.8	--	30837.1	--		846.83	26759.8	26931.1	26475.1	26518.9	--	26541.5	26585.6	26512.9		846.43	24219.2	24655.1	24272.2	--	24308.4	24344.7	24318.8		848.53	35833.5	37058.7	35554.9	--	--	35922.9	35630.7	35626.7
849.03	39501.3	40876.4	38873.1	38878.5	39221.8	--	39006.2	39455.4		848.23	30908.6	31515.9	30608.5	--	30835.3	--		846.78	26707.4	26924.4	26474.2	26517.5	--	26540	26583.5	26511.7		846.38	24427.5	24650.5	24272.3	--	24308.3	24344.1	24318.6		848.48	35703.7	37036.7	35554.3	--	--	35919.8	35629.3	35625.6
848.98	39639.9	40845.9	38872	--	39217.8	--	39003.4	39449.7		848.18	31109.7	31502.5	30607.8	--	30833.3	--		846.73	26790.5	26917.9	26473.4	26516.2	--	26538.7	26581.6	26510.7		846.33	24617.5	24645.3	24271.8	--	24307.5	24342.9	24317.8		848.43	35388.1	37015.6	35554	--	--	35917	35628.1	35624.8
848.93	39461.9	40815.8	38870.6	--	39213.6	--	39000.3	39443.7		848.13	31260.8	31488.9	30606.6	--	30830.9	--		846.68	26708.6	26911.3	26472.4	26514.7	--	26537.2	26579.5	26509.4		846.28	24387.8	24639.6	24270.8	--	24306.2	24341.1	24316.5		848.38	35597.5	36995.6	35554.4	--	--	35914	35627.6	35624.7
848.88	39343	40786.8	38869.5	--	39209.8	--	38997.7	39438.2		848.08	31519.9	31475.2	30605.1	--	30828	--		846.63	26872.1	26905	26471.6	26513.5	--	26535.9	26577.6	26508.4		846.23	23896.1	24634.8	24270.4	--	24305.5	24340.1	24315.8		848.33	36029.9	36975.5	35554.3	--	--	35910.5	35626.7	35624.1
848.83	39147.5	40758.6	38868.6	--	39206.2	--	38995.2	39432.9		848.03	30771.7	31461.1	30603	--	30824.9	--		846.58	26983.1	26898.4	26470.3	26511.7	--	26534.1	26575.3	26506.9		846.18	24061.6	24631.5	24271.6	--	24306.4	24340.6	24316.7		848.28	35659.8	36955.1	35553.3	--	--	35907	35624.9	35622.7
848.78	39184	40731.4	38868.1	--	39202.9	--	38993.2	39428.1		847.98	30525.5	31449	30602.6	--	30821.1	--		846.53	26808.8	26891.5	26468.7	26509.6	--	26532	26572.5	26505		846.13	24451.7	24627.8	24272.2	--	24306.8	24340.5	24317.1		848.23	35587.3	36935.8	35553.1	--	--	35903.8	35623.8	35622
848.73	39313.2	40704.7	38867.6	--	39199.7	--	38991.1	39423.2		847.93	30789.2	31437.8	30602.8	--	30819.1	--		846.48	26862.2	26885.2	26467.6	26508	--	26530.4	26570.4	26503.7		846.08	24506.3	24623	24271.7	--	24306	24339.3	24316.2		848.18	36156.2	36917	35553.1	--	--	35900.8	35623	35621.5
848.68	39090.9	40678.3	38866.7	--	39196.2	--	38988.8	39418.1		847.88	31093.9	31426.2	30602.3	--	30817.6	--		846.43	26605.9	26878.9	26466.3	26506.3	--	26528.6	26568.1	26502.2		846.03	24445.6	24618.1	24270.9	--	24304.9	24337.9	24315.2		848.13	36120.1	36897.5	35551.8	--	--	35898.2	35621	35619.8
848.63	39027.3	40652.9	38866.3	--	39193.2	--	38987	39413.5		847.83	30757.8	31414.1	30601.2	--	30815.6	--		846.38	26678.9	26873.5	26465.8	26505.4	--	26527.7	26566.6	26501.5		845.98	24587.5	24613.5	24270.4	--	24304.1	24336.8	24314.4		848.08	35804.1	36878.5	35550.7	--	--	35895.5	35619.1	35618.2
848.58	39019.8	40628.2	38866	--	39190.3	--	38985.3	39409		847.78	30483.5	31403	30600.8	--	30812.9	--		846.33	26728.7	26867.9	26465.2	26504.3	--	26526.5	26565	26500.6		845.93	24555.1	24608.4	24269.4	--	24302.9	24335.1	24313.1		848.03	35717.6	36860.5	35550.2	--	--	35892.5	35617.8	35617.2
848.53	39142.9	40604	38865.8	--	39187.5	--	38983.6	39404.6		847.73	30091.1	31392.8	30601.1	--	30810.9	--		846.28	26459.1	26862.3	26464.3	26503	--	26525.2	26563.1	26499.5		845.88	24249.7	24603.6	24268.5	--	24301.7	24333.6	24312		847.98	35558.6	36843	35549.9	--	--	35890	35616.7	35616.5
848.48	39361.3	40580.1	38865.3	--	39184.4	--	38981.7	39400		847.68	30654.4	31383.7	30602.3	--	30809.7	--		846.23	26241	26857.7	26464.3	26502.6	--	26524.7	26562.2	26499.3		845.83	24179.1	24599.8	24268.5	--	24301.5	24333	24311.7		847.93	35710.8	36826.2	35549.8	--	--	35887.6	35616	35616
848.43	39337.8	40556.3	38864.4	--	39181	--	38979.4	39395.1		847.63	30613.6	31373.5	30602.2	--	30809.3	--		846.18	26288.9	26853.8	26465	26502.9	--	26525	26561.9	26499.8		845.78	24401.2	24596.3	24268.8	--	24301.5	24332.7	24311.8		847.88	35968.4	36809.4	35549.5	--	--	35884.8	35614.9	35615.2
848.38	39302.1	40533.1	38863.5	--	39177.7	--	38977.3	39390.2		847.58	30838.8	31363.6	30602.2	--	30807.7	--		846.13	27030.9	26849.9	26465.6	26503.1	--	26525.1	26561.5	26500.2		845.73	24152.9	24592.1	24268.4	--	24300.9	24331.7	24311.1		847.83	35997.1	36792.4	35548.7	--	--	35881.6	35613.4	35614
848.33	39305.9	40510.3	38862.7	--	39174.5	--	38975.2	39385.5		847.53	30811.3	31353.4	30601.6	--	30806.2	--		846.08	27038.5	26843.7	26463.8	26500.8	--	26522.8	26558.8	26498.1		845.68	24268.1	24588.8	24268.8	--	24301	24331.5	24311.2		847.78	35815.5	36775.7	35547.8	--	--	35878.9	35611.8	35612.6
848.28	39228.2	40488	38861.9	--	39171.2	--	38973.1	39380.8		847.48	30368.9	31343.4	30601.1	--	30804.1	--		846.03	26914.6	26837.5	26461.9	26498.6	--	26520.5	26556	26496		845.63	24394.2	24585.2	24268.8	--	24300.7	24330.9	24310.9		847.73	35763	36759.7	35547.3	--	--	35876.5	35610.6	35611.7
848.23	39328.2	40466.3	38861.2	--	39168.2	--	38971.1	39376.3		847.43	30413.7	31334.7	30601.7	--	30802.2	--		845.98	26755.4	26831.7	26460.5	26496.7	--	26518.6	26553.7	26494.4		845.58	24533.3	24581.3	24268.4	--	24300.1	24329.9	24310.3		847.68	35535.1	36744.1	35546.8	--	--	35874	35609.4	35610.8
848.18	39471.5	40444.9	38860.4	--	39165	--	38969	39371.6		847.38	30660.4	31326	30602.1	--	30801.3	--		845.93	26849.9	26826.6	26459.5	26495.4	--	26517.2	26551.8	26493.2		845.53	24635.8	24577	24267.5	--	24299	24328.5	24309.2		847.63	35646.7	36729.2	35546.8	--	--	35871.7	35608.8	35610.4
848.13	39051.4	40423.6	38859.3	--	39161.6	--	38966.7	39366.7		847.33	30452.8	31316.9	30602	--	30800.3	--		845.88	26666.4	26821.3	26458.2	26493.8	--	26515.5	26549.7	26491.7		845.48	24486.6	24572.4	24266.4	--	24297.6	24326.8	24307.8		847.58	35798.7	36714.4	35546.7	--	--	35869.2	35607.9	35609.8
848.08	38608.5	40403.4	38858.9	--	39158.9	--	38965.2	39362.6		847.28	30605.1	31308.5	30602.3	--	30798.7	--		845.83	26728.9	26816.6	26457.6	26492.7	--	26514.5	26548.1	26490.8		845.43	24345.8	24568.4	24265.7	--	24296.7	24325.6	24306.8		847.53	35579.4	36699.6	35546.1	--	--	35867	35606.8	35608.9
848.03	38726.6	40384.5	38859.4	--	39157.1	--	38964.4	39359.4		847.23	30368	31299.9	30602.3	--	30797.6	--		845.78	26539.4	26811.7	26456.7	26491.5	--	26513.2	26546.4	26489.8		845.38	24406	24564.9	24265.4	--	24296.2	24324.8	24306.3		847.48	35485.1	36685.5	35546.1	--	--	35865	35606.1	35608.4
847.98	38901.7	40365.7	38859.6	--	39155.1	--	38963.5	39356		847.18	30557.1	31292	30602.8	--	30796.2	--		845.73	26673.8	26807.6	26456.4	26490.8	--	26512.5	26545.3	26489.3		845.33	24395.1	24561.2	24265	--	24295.5	24323.8	24305.6		847.43	35741	36671.9	35546.2	--	--	35862.4	35605.6	35608.2
847.93	39052.1	40347	38859.5	--	39152.8	--	38962.3	39352.3		847.13	30810	31283.9	30602.9	--	30795.4	--		845.68	26645	26803.1	26455.7	26489.8	--	26511.3	26543.8	26488.4		845.28	24407.5	24557.6	24264.6	--	24294.9	24322.9	24305		847.38	35949.2	36658	35545.8	--	--	35860	35604.6	35607.4
847.88	39194.7	40328.4	38859.2	--	39150.2	--	38960.8	39348.4		847.08	30665.6	31275.3	30602.5	--	30794.2	--		845.63	26270.5	26798.7	26455.1	26488.8	--	26510.3	26542.3	26487.6		845.23	24814	24554	24264.1	--	24294.2	24321.9	24304.3		847.33	35703	36643.9	35545	--	--	35857.6	35603.2	35606.2
847.83	39086.4	40309.9	38858.6	--	39147.4	--	38959.1	39344.3		847.03	30443.6	31267.2	30602.3	--	30792.3	--		845.58	26128	26795.7	26455.7	26489.1	--	26510.5	26542.1	26488		845.18	24661.8	24549.2	24262.4	--	24292.3	24319.7	24302.3		847.28	35575.5	36630.6	35544.7	--	--	35855.2	35602.2	35605.5
847.78	38669.6	40291.9	38858.2	--	39144.8	--	38957.6	39340.3		846.98	30929.7	31259.7	30602.7	--	30790.9	--		845.53	26655.3	26793.1	26456.8	26489.8	--	26511.2	26542.4	26488.8		845.13	24371.8	24545	24261.2	--	24290.8	24317.9	24300.8		847.23	35639.4	36617.8	35544.6	--	--	35853.1	35601.6	35605
847.73	38738.3	40275	38858.5	--	39143.1	--	38956.9	39337.2		846.93	30696	31251.3	30601.9	--	30789.9	--		845.48	26861.4	26788.9	26456.1	26488.8	--	26510.2	26541	26488		845.08	24389.1	24541.6	24260.8	--	24290.2	24317	24300.3		847.18	35559.6	36605.1	35544.4	--	--	35851.2	35600.8	35604.4
847.68	39176.2	40258.3	38858.7	--	39141.2	--	38956.1	39334		846.88	30631	31243.6	30601.7	--	30787.8	--		845.43	26595	26784.1	26454.8	26487.2	--	26508.5	26538.9	26486.5		845.03	24287.4	24538.3	24260.4	--	24289.6	24316.1	24299.6		847.13	35643.9	36592.8	35544.4	--	--	35848.4	35600.2	35604
847.63	39378	40241.2	38858.1	--	39138.5	--	38954.4	39330.1		846.83	30688	31236.1	30601.6	--	30786.3	--		845.38	26571.4	26780.2	26454.4	26486.4	--	26507.6	26537.7	26485.9		844.98	24628.9	24535.4	24260.3	--	24289.3	24315.6	24299.3		847.08	35510.2	36580.5	35544.2	--	--	35845.2	35599.5	35603.5
847.58	39376	40223.9	38857.2	--	39135.5	--	38952.5	39325.8		846.78	30925.3	31228.6	30601.4	--	30785	--		845.33	26597.1	26776.5	26454	26485.7	--	26506.8	26536.5	26485.3		844.93	24692.2	24531.4	24259.2	--	24287.9	24313.9	24297.9		847.03	35442.6	36568.7	35544.3	--	--	35842.3	35599	35603.2
847.53	39414.8	40207	38856.2	--	39132.5	--	38950.5	39321.5		846.73	30672.7	31220.8	30600.7	--	30783.5	--		845.28	26673.7	26772.7	26453.5	26485	--	26506	26535.3	26484.7		844.88	24257.8	24527.2	24257.8	--	24286.4	24312.1	24296.3		846.98	35736.8	36557.2	35544.5	--	--	35839.5	35598.7	35603
847.48	39344.9	40190.3	38855.2	--	39129.5	--	38948.5	39317.2		846.68	30793.9	31213.6	30600.5	--	30781.5	--		845.23	26600.4	26768.7	26452.8	26483.9	--	26504.9	26533.9	26483.8		--	--	--	--	--	--	--	--		846.93	35610.2	36545.4	35544.1	--	--	35837.4	35597.7	35602.2
847.43	39408.5	40174.1	38854.3	--	39126.6	--	38946.7	39313.1		846.63	30525.3	31206.3	30600.1	--	30780.1	--		845.18	26989.8	26765	26452.3	26483.2	--	26504.1	26532.7	26483.1		--	--	--	--	--	--	--	--		846.88	35700.3	36534.1	35544	--	--	35835	35597.1	35601.8
847.38	38824.3	40157.9	38853.3	--	39123.6	--	38944.7	39308.9		846.58	30428	31199.7	30600.2	--	30778.4	--		845.13	26680	26760.1	26450.6	26481.1	--	26502	26530.3	26481.2		--	--	--	--	--	--	--	--		846.83	35646.2	36522.7	35543.6	--	--	35832.4	35596.2	35601.1
847.33	38603.9	40143.2	38853.4	--	39121.7	--	38943.8	39305.7		846.53	30379.2	31193.4	30600.6	--	30777.4	--		845.08	26583.7	26756.2	26449.9	26480.1	--	26500.9	26528.8	26480.3		--	--	--	--	--	--	--	--		846.78	35525.9	36511.7	35543.4	--	--	35830	35595.5	35600.5
847.28	38841.5	40129	38853.8	--	39120.2	--	38943.3	39303.1		846.48	30367.7	31187.4	30601.2	--	30776.6	--		845.03	26394.6	26752.8	26449.4	26479.3	--	26500.1	26527.7	26479.7		--	--	--	--	--	--	--	--		846.73	35477	36501.1	35543.5	--	--	35827.4	35595	35600.2
847.23	38714.4	40114.7	38853.9	--	39118.4	--	38942.4	39300		846.43	30726.8	31181.5	30601.7	--	30775.9	--		844.98	26449.6	26749.9	26449.6	26479.2	--	--	--	--		--	--	--	--	--	--	--	--		846.68	35880.9	36490.7	35543.6	--	--	35824.8	35594.7	35600
847.18	38525	40100.9	38854.1	--	39116.7	--	38941.8	39297.1		846.38	30614.4	31175	30601.4	--	30775.3	--		--	--									--	--	--	--	--	--	--	--		846.63	36108.3	36479.8	35542.9	--	--	35822.7	35593.5	35599
847.13	38797.1	40087.7	38854.7	--	39115.5	--	38941.5	39294.7		846.33	30674.5	31168.7	30601.4	--	30773.8	--		--	--									--	--	--	--	--	--	--	--		846.58	35976.6	36468.5	35541.8	--	--	35821	35591.9	35597.5
847.08	39322	40074.2	38854.8	--	39113.7	--	38940.7	39291.8		846.28	30804.7	31162.5	30601.2	--	30772.7	--		--	--									--	--	--	--	--	--	--	--		846.53	35930.5	36457.7	35540.9	--	--	35819	35590.5	35596.3
847.03	39137.2	40060.1	38854	--	39111	--	38939	39287.9		846.23	30712.9	31156	30600.7	--	30771.3	--		--	--									--	--	--	--	--	--	--	--		846.48	35623.5	36447.1	35540.2	--	--	35816.9	35589.3	35595.2
846.98	38968.8	40046.4	38853.4	--	39108.7	--	38937.7	39284.5		846.18	30750.2	31149.8	30600.5	--	30769.7	--		--	--									--	--	--	--	--	--	--	--		846.43	35740.2	36437.4	35540	--	--	35814.1	35588.7	35594.7
846.93	39348.4	40033.3	38853.2	--	39106.7	--	38936.6	39281.3		846.13	30752.2	31143.7	30600.1	--	30768.3	--		--	--									--	--	--	--	--	--	--	--		846.38	35873.4	36427.5	35539.6	--	--	35811.2	35587.8	35593.9
846.88	39498	40019.8	38852.3	--	39104	--	38934.9	39277.5		846.08	30398	31137.7	30599.8	--	30766.9	--		--	--									--	--	--	--	--	--	--	--		846.33	35758.1	36417.6	35538.9	--	--	35808.8	35586.7	35592.9
846.83	39154.5	40006.2	38851.2	--	39101.1	--	38932.9	39273.5		846.03	30663.3	31132.5	30600.2	--	30765.5	--		--	--									--	--	--	--	--	--	--	--		846.28	35892.2	36408	35538.5	--	--	35807	35585.8	35592.2
846.78	39043.6	39993.4	38850.6	--	39098.8	--	38931.6	39270.1		845.98	30565.9	31126.9	30600.1	--	30764.8	--		--	--									--	--	--	--	--	--	--	--		846.23	35873.4	36398.2	35537.8	--	--	35804.9	35584.7	35591.2
846.73	38719.8	39981	38850.3	--	39096.7	--	38930.4	39266.9		845.93	30756.8	31121.5	30600.2	--	30763.6	--		--	--									--	--	--	--	--	--	--	--		846.18	35639.1	36388.7	35537.1	--	--	35802.9	35583.5	35590.2
846.68	38734.4	39969.4	38850.5	--	39095.3	--	38929.9	39264.4		845.88	30421.9	31115.8	30599.8	--	30762.6	--		--	--									--	--	--	--	--	--	--	--		846.13	35435	36379.8	35536.9	--	--	35801.2	35582.9	35589.6
846.63	39037.3	39958	38850.7	--	39093.8	--	38929.3	39261.8		845.83	30142.7	31111	30600.2	--	30761.2	--		--	--									--	--	--	--	--	--	--	--		846.08	35633.1	36371.5	35537.1	--	--	35798.7	35582.7	35589.5
846.58	39235.1	39946.2	38850.4	--	39091.8	--	38928.2	39258.8		845.78	30534.3	31106.9	30601.3	--	30760.6	--		--	--									--	--	--	--	--	--	--	--		846.03	35673.7	36362.8	35536.9	--	--	35795.9	35582.1	35589
846.53	38834.6	39934.2	38849.7	--	39089.4	--	38926.8	39255.4		845.73	30860.6	31101.9	30601.4	--	30760.6	--		--	--									--	--	--	--	--	--	--	--		845.98	36029	36354.3	35536.6	--	--	35793.5	35581.4	35588.4
846.48	38742	39923.1	38849.7	--	39087.8	--	38926.1	39252.7		845.68	30561.3	31096.3	30600.8	--	30759.7	--		--	--									--	--	--	--	--	--	--	--		845.93	36112.7	36345.1	35535.6	--	--	35791.1	35580	35587.2
846.43	38799.6	39912.4	38849.9	--	39086.4	--	38925.6	39250.3		845.63	30878.1	31091.5	30600.9	--	30758.1	--		--	--									--	--	--	--	--	--	--	--		845.88	35855	36335.9	35534.5	--	--	35788.9	35578.5	35585.7
846.38	39063.9	39901.8	38850	--	39084.9	--	38924.9	39247.8		845.58	30611	31086	30600.3	--	30757.2	--		--	--									--	--	--	--	--	--	--	--		845.83	35545.3	36327.3	35533.8	--	--	35787.2	35577.4	35584.8
846.33	39529	39890.8	38849.6	--	39082.9	--	38923.9	39244.8		845.53	30472.2	31081.2	30600.3	--	30755.5	--		--	--									--	--	--	--	--	--	--	--		845.78	35669.9	36319.5	35533.8	--	--	35785.3	35577	35584.4
846.28	39596.3	39879.2	38848.4	--	39080.2	--	38921.9	39240.9		845.48	30736.8	31076.8	30600.6	--	30754.5	--		--	--									--	--	--	--	--	--	--	--		845.73	35677.6	36311.6	35533.6	--	--	35783.1	35576.4	35583.9
846.23	39682.5	39867.6	38847	--	39077.2	--	38919.9	39237		845.43	30705	31071.8	30600.2	--	30753.8	--		--	--									--	--	--	--	--	--	--	--		845.68	35551.5	36303.7	35533.3	--	--	35781	35575.7	35583.3
846.18	39690.5	39856	38845.5	--	39074.2	--	38917.7	39233		845.38	30588.1	31067	30600	--	30752.6	--		--	--									--	--	--	--	--	--	--	--		845.63	35957.8	36296.3	35533.2	--	--	35778.8	35575.3	35583
846.13	39470.7	39844.6	38843.9	--	39071.1	--	38915.5	39229		845.33	30668.1	31062.5	30600	--	30751.4	--		--	--									--	--	--	--	--	--	--	--		845.58	36067.1	36288.1	35532.4	--	--	35776.6	35574.1	35581.8
846.08	39190	39833.7	38842.8	--	39068.5	--	38913.7	39225.3		845.28	30445.4	31058	30599.9	--	30750.5	--		--	--									--	--	--	--	--	--	--	--		845.53	35903.9	36279.8	35531.3	--	--	35774.8	35572.6	35580.5
846.03	39226.4	39823.4	38842.2	--	39066.3	--	38912.4	39222.3		845.23	30225.1	31054	30600.2	--	30749.3	--		37873.1	39141.2									--	--	--	--	--	--	--	--		845.48	35901.1	36271.9	35530.6	--	--	35772.8	35571.5	35579.4
845.98	39310.9	39813.3	38841.5	--	39064.2	--	38911.1	39219.1		845.18	30433.8	31050.5	30601.1	--	30748.8	--		37867.4	39182.1									--	--	--	--	--	--	--	--		845.43	35798.4	36264.2	35529.8	--	--	35770.4	35570.4	35578.4
845.93	38982.3	39803.1	38840.6	--	39061.8	--	38909.6	39215.9		845.13	30661.2	31046.7	30601.5	--	30748.7	--		37862.4	39225.3									--	--	--	--	--	--	--	--		845.38	35583.6	36256.7	35529.3	--	--	35767.8	35569.6	35577.6
845.88	38826.8	39793.6	38840.3	--	39060.1	--	38908.7	39213.2		845.08	30624.6	31042.4	30601.3	--	30748.2	--		37856.1	39268.9									--	--	--	--	--	--	--	--		845.33	35694.4	36249.8	35529.2	--	--	35765.5	35569.1	35577.2
845.83	38855	39784.6	38840.4	--	39058.7	--	38908.1	39210.9		845.03	30358.8	31038.2	30601.3	--	30747.1	--		37849.6	39314.1									--	--	--	--	--	--	--	--		845.28	35807.5	36242.8	35528.8	--	--	35763.6	35568.4	35576.6
845.78	39208.3	39775.7	38840.3	--	39057.3	--	38907.5	39208.5		844.98	30757.8	31034.7	30601.9	--	30746.2	--		37843.3	39361.3									--	--	--	--	--	--	--	--		845.23	35803.9	36235.6	35528.3	--	--	35762.2	35567.5	35575.8
845.73	39070.5	39766.2	38839.7	--	39055.2	--	38906.2	39205.6		844.93	30838.5	31030.4	30601.5	--	30745.9	--		37836.2	39409.3									--	--	--	--	--	--	--	--		845.18	35860.5	36228.6	35527.7	--	--	35760.4	35566.6	35575
845.68	38928.6	39757.2	38839.2	--	39053.4	--	38905.2	39202.8		844.88	30910.2	31025.9	30601	--	30744.6	--		37829.5	39459.6									--	--	--	--	--	--	--	--		845.13	35841.9	36221.5	35527.1	--	--	35758	35565.7	35574.1
845.63	39061.2	39748.5	38839.1	--	39051.9	--	38904.5	39200.4		844.83	30902.4	31021.3	30600.2	--	30743.2	--		37823	39511.8									--	--	--	--	--	--	--	--		845.08	35658.8	36214.5	35526.4	--	--	35755.5	35564.7	35573.2
845.58	39009.4	39739.7	38838.7	--	39050.1	--	38903.5	39197.8		844.78	30683.4	31016.8	30599.5	--	30741.6	--		37816.4	39565.7									--	--	--	--	--	--	--	--		845.03	35779.6	36208	35526.2	--	--	35753.8	35564.1	35572.6
845.53	39066.7	39731.1	38838.4	--	39048.4	--	38902.6	39195.2		844.73	30622.2	31012.8	30599.3	--	30740	--		37809.1	39620.6									--	--	--	--	--	--	--	--		844.98	35983.1	36201.4	35525.7	--	--	35751.8	35563.3	35571.9
845.48	38843.7	39722.5	38838	--	39046.7	--	38901.7	39192.6		844.68	30680.5	31009	30599.3	--	30739	--		37801.2	39676.7									--	--	--	--	--	--	--	--		844.93	36054.1	36194.4	35524.8	--	--	35749.4	35562.1	35570.7
845.43	38707.4	39714.4	38837.9	--	39045.3	--	38901.1	39190.4		844.63	30814.8	31005.2	30599.1	--	30738.1	--		37793.2	39734.2									--	--	--	--	--	--	--	--		844.88	35974	36187.3	35523.7	--	--	35747.6	35560.7	35569.4
845.38	38980.2	39706.8	38838.2	--	39044.3	--	38900.8	39188.4		844.58	30637.8	31001	30598.6	--	30737.1	--		37784.4	39792.6									--	--	--	--	--	--	--	--		844.83	35708.7	36180.6	35522.8	--	--	35745.8	35559.5	35568.2
845.33	39192.5	39698.7	38837.9	--	39042.7	--	38900	39186		844.53	30555.3	30997.4	30598.5	--	30735.8	--		37775.8	39852.8									--	--	--	--	--	--	--	--		844.78	35544.3	36174.4	35522.4	--	--	35743.9	35558.8	35567.6
845.28	39058	39690.3	38837.3	--	39040.8	--	38898.8	39183.3		844.48	30557.8	30994	30598.6	--	30734.8	--		37766.6	39914									--	--	--	--	--	--	--	--		844.73	35693.7	36168.6	35522.4	--	--	35741.8	35558.5	35567.3
845.23	39117.8	39682.3	38836.9	--	39039.1	--	38897.9	39180.8		844.43	30442	30990.6	30598.7	--	30734.1	--		37757.3	39976.4									--	--	--	--	--	--	--	--		844.68	36005.2	36162.6	35522	--	--	35739.8	35557.8	35566.7
845.18	38993.4	39674.3	38836.4	--	39037.3	--	38896.9	39178.2		844.38	30691.9	30987.5	30599.1	--	30733.4	--		37748.1	40040.2									--	--	--	--	--	--	--	--		844.63	36037	36156	35521.1	--	--	35737.9	35556.6	35565.5
845.13	39038.8	39666.7	38836.1	--	39035.8	--	38896.1	39175.8		844.33	30683.3	30984	30598.8	--	30733	--		37739.1	40105.4									--	--	--	--	--	--	--	--		844.58	35705.8	36149.5	35520	--	--	35736.6	35555.3	35564.2
845.08	39300.9	39659	38835.7	--	39034.2	--	38895.2	39173.4		844.28	30387.7	30980.4	30598.7	--	30732	--		37729	40170.5									--	--	--	--	--	--	--	--		844.53	35815.6	36143.7	35519.7	--	--	35735.1	35554.6	35563.6
845.03	39096.4	39651	38834.9	--	39032.1	--	38893.9	39170.5		844.23	30461.1	30977.6	30599.1	--	30731	--		37718.7	40236.4									--	--	--	--	--	--	--	--		844.48	36020.4	36137.8	35519.1	--	--	35733.5	35553.7	35562.8
844.98	39160.8	39643.4	38834.4	--	39030.4	--	38892.9	39168		844.18	30628.7	30974.7	30599.5	--	30730.7	--		37708.9	40303.3									--	--	--	--	--	--	--	--		844.43	35738.4	36131.5	35518.1	--	--	35732	35552.5	35561.6
844.93	39316.8	39635.8	38833.8	--	39028.6	--	38891.8	39165.4		844.13	30798.5	30971.5	30599.4	--	30730.2	--		37698.6	40370.2									--	--	--	--	--	--	--	--		844.38	35758.4	36125.8	35517.6	--	--	35730.3	35551.7	35560.9
844.88	39268.3	39628	38832.9	--	39026.5	--	38890.5	39162.5		844.08	30403.9	30967.8	30598.9	--	30729.4	--		37688.4	40437.4									--	--	--	--	--	--	--	--		844.33	35769.5	36120.2	35517.1	--	--	35728.8	35551	35560.2
844.83	39366.5	39620.4	38832.1	--	39024.5	--	38889.2	39159.8		844.03	31022.3	30965.2	30599.4	--	30728.2	--		37678.7	40505.2									--	--	--	--	--	--	--	--		844.28	35928.4	36114.6	35516.6	--	--	35727.6	35550.2	35559.4
844.78	39166.2	39612.8	38831.2	--	39022.4	--	38887.8	39156.9		843.98	30598.4	30961.1	30598.4	--	30727.9			37667.9	40571.4									--	--	--	--	--	--	--	--		844.23	35837.4	36108.8	35515.8	--	--	35725.9	35549.1	35558.4
844.73	38487.1	39605.5	38830.5	--	39020.6	--	38886.7	39154.3		--	--				30726.2			37656.2	40636									--	--	--	--	--	--	--	--		844.18	35851.3	36103.2	35515.2	--	--	35724	35548.2	35557.5
844.68	38531.4	39599.6	38831.2	--	39020.1	--	38886.9	39153		--	--				--			37643.8	40698.8									--	--	--	--	--	--	--	--		844.13	35514.6	36097.6	35514.5	--	--	--	35547.3	35556.6
844.63	38980.1	39593.7	38831.7	--	39019.5	--	38886.9	39151.7		--	--				--			37630.6	40759.2									--	--	--	--	--	--	--	--		844.08	35638.9	36092.8	35514.5	--	--	--	35547.1	35556.4
844.58	38892.2	39587.1	38831.4	--	39018.1	--	38886.2	39149.5		--	--				--			37618.2	40818.8									--	--	--	--	--	--	--	--		844.03	35671.4	36087.8	35514.2	--	--	--	35546.6	35555.9
844.53	38984.3	39580.7	38831.3	--	39016.8	--	38885.7	39147.6		--	--				--			37606.1	40876.3									--	--	--	--	--	--	--	--		843.98	35606.6	36082.8	35513.9	--	--	--	35546	35555.4
844.48	39179.9	39574.2	38831.1	--	39015.4	--	38885	39145.4		--	--				--			37593.8	40930.8									--	--	--	--	--	--	--	--		843.93	35727.7	36078	35513.8	--	--	--	35545.6	35555
844.43	39124.1	39567.4	38830.4	--	39013.7	--	38883.9	39143		--	--				--			37580.3	40980.8									--	--	--	--	--	--	--	--		843.88	35671.9	36073	35513.3	--	--	--	35544.9	35554.3
844.38	38833.3	39560.9	38829.9	--	39012.1	--	38882.9	39140.6		--	--				--			37567.1	41027.5									--	--	--	--	--	--	--	--		843.83	35491.4	36068.1	35513	--	--	--	35544.3	35553.8
844.33	39143.8	39554.9	38829.9	--	39011	--	38882.5	39138.8		--	--				--			37553.1	41069.2									--	--	--	--	--	--	--	--		843.78	35749.7	36063.7	35513	--	--	--	35544.1	35553.6
844.28	39791.9	39548.4	38829.3	--	39009.3	--	38881.5	39136.5		--	--				--			37539	41106.2									--	--	--	--	--	--	--	--		843.73	35859.4	36058.8	35512.6	--	--	--	35543.4	35552.9
844.23	39762.5	39540.8	38827.6	--	39006.5	--	38879.4	39132.9		--	--				--			37524.5	41137.6									--	--	--	--	--	--	--	--		843.68	35699.4	36053.8	35511.9	--	--	--	35542.5	35552
844.18	39243.9	39533.4	38825.8	--	39003.8	--	38877.3	39129.5							--			37509.9	41163.3									--	--	--	--	--	--	--	--		843.63	35511.5	36049.1	35511.5	--	--	--	35541.9	35551.5
844.13	38769.3	39527	38825.1	--	39002	--	38876.1	39127							--			37496.5	41184.3									--	--	--	--	--	--	--	--
844.08	38636.2	39521.5	38825.2	--	39001	--	38875.8	39125.4							--			37481.7	41197.7									--	--	--	--	--	--	--	--
844.03	38846.2	39516.3	38825.5	--	39000.3	--	38875.8	39124							--			37466	41203.4									--	--	--	--	--	--	--
843.98	38825.5	39510.8	38825.5	--	38999.3		--	39122.3										37449.7	41201.8
--	--																	37434	41193.7
--	--																	37417.6	41177.9
--	--																	37400.4	41154
--	--																	37383.1	41122.8
--	--																	37365.9	41084.9
--	--																	37348.4	41039.7
																		37330.9	40988
																		37311.9	40928.4
																		37294.1	40864.1
																		37275.2	40793.2
																		37255.3	40716.2
																		37235.5	40634.6
																		37216.2	40549.3
																		37196.9	40460.3
																		37176.6	40367.1
																		37156.5	40271.3
																		37136.4	40173.2
																		37116.6	40073.5
																		37095.9	39971.2
																		37076	39868.8
																		37055.6	39765.1
																		37034.6	39660.4
																		37013.3	39555.2
																		36991.6	39449.7
																		36969.7	39344.5
																		36947.5	39239.5
																		36924.7	39134.6
																		36902.6	39031.4
																		36881.1	38929.7
																		36860.3	38830.1
																		36839.2	38731.4
																		36818.4	38634.3
																		36797.1	38538.1
																		36777.1	38444.5
																		36756.6	38352.2
																		36737.2	38262.3
																		36717.3	38173.6
																		36697.1	38086.2
																		36677.9	38001.1
																		36658.5	37917.4
																		36640.5	37836.6
																		36623.3	37758.1
																		36606.4	37681.3
																		36589.8	37606.2
																		36573.7	37532.9
																		36557.2	37460.7
																		36542.6	37391.6
																		36528.6	37324.2
																		36515.3	37258.7
																		36502.8	37195.2
																		36490.8	37133.1
																		36479	37072.3
																		36468.9	37014
																		36459.5	36957.2
																		36450.8	36902
																		36442.7	36847.9
																		36435.4	36795.3
																		36428.6	36743.7
																		36423.1	36693.8
																		36420.1	36646.8
																		36417.6	36600.5
																		36416.7	36555.8
																		36415.8	36511.3
																		36417.2	36468.9
																		36419.4	36427.2
																		36423.2	36386.8
																		36429.7	36348.5
																		36438.3	36311.7
																		36448.3	36275.6
																		36460.2	36240.6
																		36473.6	36205.8
																		36489.1	36172
																		36507.5	36139.6
																		36528.6	36108.2
																		36552.7	36078
																		36578.8	36047.7
																		36608.4	36018.5
																		36640.5	35989.3
																		36675.7	35960.3
																		36715.1	35932.3
																		36757.9	35904.4
																		36805.2	35877.2
																		36857.3	35850.8
																		36913.4	35823.8
																		36975.3	35798
																		37041.9	35772
																		37114.7	35746.6
																		37193.7	35721.6
																		37279.1	35696.8
																		37370.4	35671.6
																		37468.5	35646.3
																		37573.9	35621.1
																		37687.4	35596.4
																		37808.9	35571.7
																		37937.1	35545.8
																		38072.7	35518.9
																		38218.3	35493.3
																		38372.8	35468
																		38536.4	35442.6
																		38707.7	35416.2
																		38887.7	35389.7
																		39075.5	35362.5
																		39272.3	35335.8
																		39476.5	35308.6
																		39687	35280.8
																		39902.6	35252
																		40122.4	35222.4
																		40345	35192.3
																		40568.6	35161.2
																		40790.4	35129.3
																		41009	35097.4
																		41221.8	35066
																		41423.1	35032.6
																		41610.3	34998
																		41779.9	34963.2
																		41928	34927.6
																		42050.4	34891
																		42143.6	34853.5
																		42205.5	34815.8
																		42232.8	34777.5
																		42222	34736.4
																		42174.6	34694.8
																		42090.8	34652.7
																		41970.1	34608.4
																		41816.7	34564
																		41632.6	34518.6
																		41421.6	34472.7
																		41187.4	34426.5
																		40932.5	34378.6
																		40662.9	34330.8
																		40381.6	34282.5
																		40091.1	34232.9
																		39794.9	34182.1
																		39497	34131.8
																		39199.8	34081.2
																		38904.9	34030.4
																		38614.1	33979.3
																		38329.2	33928.4
																		38050.1	33876.9
																		37778.2	33824.8
																		37514.8	33772.9
																		37259	33720
																		37011.2	33666.3
																		36772.3	33612.7
																		36542.9	33559.4
																		36321.9	33505.5
																		36109.3	33451.1
																		35906	33397.4
																		35711.5	33344.2
																		35524.8	33290.4
																		35345.9	33236.5
																		35174.5	33182.6
																		35010.4	33128.8
																		34852.8	33074.6
																		34701.1	33019.6
																		34554.8	32963.8
																		34413.7	32907.3
																		34279	32851.6
																		34149.9	32796.4
																		34025.8	32741.2
																		33906.2	32686
																		33791.4	32631.3
																		33680.4	32576.4
																		33572.9	32521.3
																		33467.4	32464.8
																		33364.6	32407.8
																		33264.7	32350.7
																		33168.4	32294.5
																		33073.8	32237.5
																		32981.6	32180.5
																		32893.2	32125.1
																		32806.3	32069.3
																		32722.7	32015
																		32640.7	31960.5
																		32561.4	31907.2
																		32484.6	31854.8
																		32409.1	31802.6
																		32335.9	31751.3
																		32264.9	31701.1
																		32197.3	31653.2
																		32131.4	31606.1
																		32067.7	31560.2
																		32006.3	31515.7
																		31947.4	31473
																		31891.3	31432.4
																		31837.1	31392.9
																		31785.5	31355.3
																		31736.2	31319.5
																		31689	31285.2
																		31643.3	31251.8
																		31600	31220.3
																		31557.8	31189.5
																		31518.9	31161.4
																		31481.7	31134.7
																		31446.9	31109.9
																		31414.1	31086.7
																		31381.2	31063.1
																		31350.2	31041.1
																		31320.9	31020.3
																		31292.5	31000.2
																		31265.7	30981.3
																		31241.2	30964.5
																		31218.2	30948.9
																		31196	30933.9
																		31174.2	30919
																		31153	30904.4
																		31132.4	30890.2
																		31112.8	30876.8
																		31094.6	30864.6
																		31077.6	30853.5
																		31060.2	30841.6
																		31044.6	30831.5
																		31030.3	30822.4
																		31016	30813.2
																		31002.8	30804.8
																		30990.7	30797.5
																		30978.4	30789.8
																		30966.1	30782
																		30954.9	30775.1
																		30944.7	30769
																		30935	30763.4
																		30925.1	30757.5
																		30916.4	30752.5
																		30907.7	30747.6
																		30899.9	30743.4
																		30892.9	30739.8
																		30885.7	30736
																		30878.8	30732.5
																		30872.8	30729.6
																		30865.3	30725.2
																		30858.9	30721.9
																		30853.4	30719.2
																		30847.4	30716.1
																		30842.1	30713.6
																		30837.2	30711.4
																		30831.4	30708.2
																		30826.5	30705.8
																		30821.7	30703.5
																		30817.4	30701.6
																		30812.7	30699.3
																		30808.1	30697
																		30803.3	30694.4
																		30798.7	30692
																		30794.5	30689.9
																		30791.4	30688.8
																		30788.3	30687.8
																		30785	30686.4
																		30781.8	30685
																		30778.4	30683.5
																		30775.2	30682.2
																		30772.5	30681.2
																		30769.3	30679.8
																		30767	30679.1
																		30764.1	30677.9
																		30761.5	30676.9
																		30759	30675.9
																		30756.5	30675
																		30753.9	30673.8
																		30750.5	30671.9
																		30747	30669.8
																		30744.3	30668.5
																		30741.3	30666.8
																		30738.4	30665.3
																		30735.2	30663.4
																		30733.2	30662.7
																		30731.2	30661.9
																		30729.7	30661.5
																		30727.8	30660.8
																		30725	30659.3
																		30722.7	30658
																		30721.2	30657.7
																		30719.7	30657.2
																		30718	30656.5
																		30716.1	30655.7
																		30714.6	30655.2
																		30712.1	30653.8
																		30710.2	30652.7
																		30708.7	30652.2
																		30707.8	30652.2
																		30706.4	30651.8
																		30704.8	30651.1
																		30702.7	30649.8
																		30701.5	30649.5
																		30700.1	30649
																		30698.3	30648
																		30696.1	30646.5
																		30693.5	30644.7
																		30690.4	30642.3
																		30688.9	30641.7
																		30688.1	30641.6
																		30686.7	30640.9
																		30684.6	30639.5
																		30683.3	30638.9
																		30682.6	30638.9
																		30682.9	30639.8
																		30681.8	30639.4
																		30680.9	30639.2
																		30679.5	30638.4
																		30678.1	30637.6
																		30677.8	30637.9
																		30677.4	30638.1
																		30676.5	30637.8
																		30676	30637.9
																		30675.2	30637.6
																		30675	30637.9
																		30674.3	30637.8
																		30673.1	30637.1
																		30672.2	30636.7
																		30671.8	30636.9
																		30670.3	30635.9
																		30669.4	30635.5
																		30668.6	30635.2
																		30667.7	30634.8
																		30666.3	30633.8
																		30665.5	30633.4
																		30664.4	30632.8
																		30663.9	30632.8
																		30663.7	30633
																		30663.5	30633.3
																		30663.5	30633.6
																		30662.5	30633.1
																		30661.9	30632.9
																		30661.2	30632.5
																		30660.1	30631.9
																		30659.3	30631.4
																		30658.3	30630.9
																		30657.4	30630.3
																		30657.4	30630.6
																		30656.7	30630.3
																		30656.2	30630.2
																		30655.3	30629.6
																		30655.2	30629.9
																		30655.8	30630.8
																		30655.4	30630.7
																		30654.3	30630
																		30653.9	30629.9
																		30652.8	30629.1
																		30652.3	30628.9
																		30652.1	30629
																		30651.3	30628.5
																		30650.6	30628.1
																		30650.2	30628
																		30649.6	30627.7
																		30649.5	30627.9
																		30649.9	30628.6
																		30649.9	30628.8
																		30649.3	30628.5
																		30648.9	30628.3
																		30649	30628.7
																		30648.2	30628.2
																		30647.3	30627.5
																		30646.2	30626.6
																		30645.1	30625.8
																		30644.5	30625.4
																		30644	30625.2
																		30643.5	30624.9
																		30642.6	30624.2
																		30642.2	30624
																		30641.9	30624
																		30641.6	30623.9
																		30641.6	30624.2
																		30641.1	30623.8
																		30640.5	30623.5
																		30640.7	30623.8
																		30640.7	30624
																		30640.3	30623.8
																		30639.5	30623.2
																		30639.6	30623.5

## Sheet: Figure 2c
Binding Energy (eV)	00-022	Binding Energy (eV)	03-018	Binding Energy (eV)	03-019	Binding Energy (eV)	NiAlO
144.13	7313.09	143.38	6169.58	143.83	5936.67	143.68	7868.17
144.08	7292.24	143.33	6419.43	143.78	5661.03	143.63	7865.25
144.03	7395.72	143.28	6327.41	143.73	5727.26	143.58	7911.57
143.98	7492.1	143.23	6369.42	143.68	5532.31	143.53	8045.1
143.93	7460.24	143.18	6417.25	143.63	5578.03	143.48	7960.14
143.88	7419.38	143.13	6514.79	143.58	5806.89	143.43	7867.74
143.83	7408.93	143.08	6232.55	143.53	5814.15	143.38	7838.99
143.78	7381.1	143.03	6169.72	143.48	5742.13	143.33	7830.78
143.73	7514.18	142.98	6424.65	143.43	5562.47	143.28	8016.13
143.68	7528.69	142.93	6589.84	143.38	5602.61	143.23	8115.01
143.63	7525.36	142.88	6477.07	143.33	5480.78	143.18	8029.08
143.58	7382.62	142.83	6289.81	143.28	5438.39	143.13	7937.33
143.53	7340.9	142.78	6332.6	143.23	5421.28	143.08	7913.68
143.48	7505.99	142.73	6255.59	143.18	5597.64	143.03	7879.22
143.43	7598.29	142.68	6084.14	143.13	5770.64	142.98	7952.88
143.38	7610.88	142.63	6322.66	143.08	5658.68	142.93	8001.08
143.33	7588.24	142.58	6291.42	143.03	5602.64	142.88	7982.39
143.28	7627.04	142.53	6253.8	142.98	5657.85	142.83	8104.45
143.23	7806.6	142.48	6140.64	142.93	5735.73	142.78	8142.58
143.18	7658.73	142.43	6185.85	142.88	5641.08	142.73	7974.58
143.13	7652.44	142.38	6151.97	142.83	5392.68	142.68	7988.95
143.08	7626.25	142.33	6275.42	142.78	5469.87	142.63	8184.92
143.03	7520.02	142.28	6345.59	142.73	5452.49	142.58	8125.65
142.98	7514.01	142.23	6394.62	142.68	5418.79	142.53	8042.98
142.93	7349.17	142.18	6229.38	142.63	5615.81	142.48	8061.76
142.88	7334.8	142.13	6349.04	142.58	5592.12	142.43	7990.41
142.83	7453.8	142.08	6176.24	142.53	5456.06	142.38	7880.81
142.78	7547.32	142.03	6452.53	142.48	5478	142.33	7819.13
142.73	7578.07	141.98	6333.88	142.43	5373.41	142.28	7913.04
142.68	7654.37	141.93	6276.51	142.38	5482.97	142.23	7773.37
142.63	7718.61	141.88	6468.84	142.33	5505.55	142.18	7684.6
142.58	7656.56	141.83	6536.83	142.28	5472.8	142.13	7796.74
142.53	7640.44	141.78	6377.79	142.23	5630.75	142.08	7907.38
142.48	7496.18	141.73	6077.75	142.18	5593.16	142.03	8047.27
142.43	7393.16	141.68	6171.98	142.13	5483.56	141.98	8122.51
142.38	7435.17	141.63	6045.29	142.08	5362.73	141.93	8017.77
142.33	7399.68	141.58	6254.17	142.03	5426.66	141.88	7897.68
142.28	7660.29	141.53	6248.11	141.98	5353.72	141.83	8007.62
142.23	7768.93	141.48	5990.83	141.93	5447.55	141.78	8062.81
142.18	7634.19	141.43	6165.36	141.88	5651.53	141.73	7948.79
142.13	7446.9	141.38	6596.04	141.83	5601.84	141.68	7972.28
142.08	7485.5	141.33	6394.28	141.78	5818.99	141.63	7928.18
142.03	7620.93	141.28	6200.54	141.73	5529.7	141.58	7860.9
141.98	7492.02	141.23	6036.99	141.68	5397.12	141.53	7867.24
141.93	7496.1	141.18	6400.38	141.63	5371.79	141.48	7904.64
141.88	7414.87	141.13	6434.23	141.58	5421.76	141.43	7988.41
141.83	7415.88	141.08	6246.21	141.53	5425.23	141.38	8063.74
141.78	7373.21	141.03	6270.2	141.48	5584.28	141.33	8020.23
141.73	7442.21	140.98	6185.56	141.43	5666.2	141.28	7866.2
141.68	7490.12	140.93	6204.2	141.38	5563.2	141.23	7797.96
141.63	7388.37	140.88	6098.4	141.33	5427.17	141.18	7896.62
141.58	7424.6	140.83	6222.66	141.28	5539.91	141.13	7860.25
141.53	7394.05	140.78	6432.46	141.23	5480.1	141.08	7905.42
141.48	7373.67	140.73	6278.76	141.18	5538.22	141.03	8010.67
141.43	7295.56	140.68	6280.03	141.13	5460.93	140.98	7905.71
141.38	7383.76	140.63	6222.24	141.08	5290.64	140.93	7922.24
141.33	7633.35	140.58	6116.52	141.03	5363.73	140.88	7888.27
141.28	7593.63	140.53	6347.39	140.98	5527.04	140.83	7889
141.23	7456.93	140.48	6361.56	140.93	5512.94	140.78	7894.62
141.18	7614.21	140.43	6395.34	140.88	5380.88	140.73	7982.93
141.13	7607.68	140.38	6341.68	140.83	5363	140.68	7960.66
141.08	7516.91	140.33	6043.14	140.78	5520.28	140.63	7943.85
141.03	7468.46	140.28	6071.34	140.73	5507.6	140.58	7991.79
140.98	7415.42	140.23	6174.38	140.68	5369.43	140.53	8096.2
140.93	7303.9	140.18	6287.85	140.63	5578.57	140.48	8003.84
140.88	7241.54	140.13	6192.91	140.58	5364.66	140.43	8036.64
140.83	7287.77	140.08	5993.72	140.53	5418.98	140.38	8139.3
140.78	7440.83	140.03	5887.16	140.48	5443.66	140.33	8012.74
140.73	7453.44	139.98	6123.09	140.43	5504.65	140.28	7857.34
140.68	7364.24	139.93	6167.86	140.38	5286.76	140.23	7997.65
140.63	7374.47	139.88	6213.37	140.33	5407.32	140.18	8029.56
140.58	7409.67	139.83	6272.49	140.28	5494.39	140.13	7814.16
140.53	7380.67	139.78	5989.63	140.23	5238.51	140.08	7740.62
140.48	7384.42	139.73	6164.77	140.18	5242.55	140.03	7822.2
140.43	7433.32	139.68	6256.14	140.13	5508.7	139.98	7946.97
140.38	7522.54	139.63	6346.43	140.08	5402.8	139.93	7991.54
140.33	7542.19	139.58	5989.45	140.03	5318.01	139.88	7896.7
140.28	7371.59	139.53	6027.88	139.98	5416.21	139.83	7725.41
140.23	7225.37	139.48	5957.89	139.93	5329.83	139.78	7733.44
140.18	7228.94	139.43	5994.85	139.88	5345.9	139.73	7738.43
140.13	7167.74	139.38	6227.86	139.83	5421.76	139.68	7793.22
140.08	7142.44	139.33	6208.22	139.78	5318.56	139.63	7918.61
140.03	7279.13	139.28	5962.53	139.73	5352.83	139.58	7798.84
139.98	7371.62	139.23	6213.44	139.68	5434.58	139.53	7816.63
139.93	7332.94	139.18	6353.09	139.63	5492.79	139.48	7890.03
139.88	7270.69	139.13	6127.01	139.58	5329.32	139.43	7909.14
139.83	7320.54	139.08	6193.86	139.53	5128.86	139.38	7861.03
139.78	7275.44	139.03	6119.8	139.48	5354.68	139.33	7837.89
139.73	7448.19	138.98	6244.35	139.43	5487.25	139.28	7974.09
139.68	7563.24	138.93	6254.02	139.38	5277.13	139.23	7940.32
139.63	7585.46	138.88	6191.53	139.33	5280.89	139.18	7831.18
139.58	7541.17	138.83	6426.17	139.28	5398.78	139.13	7713.83
139.53	7575.5	138.78	6090.7	139.23	5641.67	139.08	7813.97
139.48	7500.13	138.73	6004.07	139.18	5430.15	139.03	8038.04
139.43	7359.18	138.68	6146.23	139.13	5392.54	138.98	8134.39
139.38	7226.19	138.63	6069.77	139.08	5370.09	138.93	8237.75
139.33	7299.57	138.58	6004.6	139.03	5276.49	138.88	8152.32
139.28	7407.36	138.53	5869.08	138.98	5220.66	138.83	8195.12
139.23	7651.58	138.48	5970.79	138.93	5358.37	138.78	8200.26
139.18	7711.91	138.43	6203.92	138.88	5290.37	138.73	7922.56
139.13	7542.58	138.38	6085.54	138.83	5371.98	138.68	7920.9
139.08	7424.49	138.33	5975.5	138.78	5406.39	138.63	7877.24
139.03	7373.35	138.28	5980.72	138.73	5371.19	138.58	7680.82
138.98	7308.06	138.23	6044.75	138.68	5321.89	138.53	7822.82
138.93	7430.14	138.18	6172.1	138.63	5149.99	138.48	7883.3
138.88	7452.52	138.13	6164.78	138.58	5187.12	138.43	7912.08
138.83	7264.11	138.08	6230.05	138.53	5354.93	138.38	7936.16
138.78	7181.1	138.03	6144.07	138.48	5565.28	138.33	7879.21
138.73	7334.1	137.98	6254.42	138.43	5563.85	138.28	7904.52
138.68	7464.14	137.93	6089.32	138.38	5516.14	138.23	7840.7
138.63	7395.87	137.88	6391.41	138.33	5358.03	138.18	7868.87
138.58	7307.23	137.83	6299.54	138.28	5382.92	138.13	7898.75
138.53	7525.09	137.78	6260.1	138.23	5320.57	138.08	7848.13
138.48	7517.25	137.73	6027.94	138.18	5419.57	138.03	7812.5
138.43	7448.55	137.68	6219.66	138.13	5606.07	137.98	7834.48
138.38	7430.75	137.63	6415.31	138.08	5226.32	137.93	7945.91
138.33	7394.44	137.58	6305.53	138.03	5350.68	137.88	8014.19
138.28	7337.96	137.53	6340.51	137.98	5329.65	137.83	7877.99
138.23	7329.8	137.48	6524.06	137.93	5342.13	137.78	7939.93
138.18	7336.47	137.43	6217.96	137.88	5557.25	137.73	7928.4
138.13	7199.8	137.38	6188.79	137.83	5705.61	137.68	7803.76
138.08	7185.85	137.33	6137.86	137.78	5749.86	137.63	7873.59
138.03	7325.24	137.28	6127.77	137.73	5685.94	137.58	7833.02
137.98	7438.91	137.23	6220.39	137.68	5538.66	137.53	7738.92
137.93	7427.68	137.18	6311.51	137.63	5440.02	137.48	7784.81
137.88	7370.33	137.13	6364	137.58	5573.25	137.43	7921.51
137.83	7371.41	137.08	6425.38	137.53	5668.45	137.38	7881.14
137.78	7420.17	137.03	6467.07	137.48	5637.94	137.33	7688.55
137.73	7337.74	136.98	6408.49	137.43	5560.62	137.28	7727.15
137.68	7465.07	136.93	6271.98	137.38	5601.17	137.23	7670.86
137.63	7581.72	136.88	6279.33	137.33	5457.36	137.18	7487.55
137.58	7549.72	136.83	6296.78	137.28	5463.52	137.13	7543.49
137.53	7186.01	136.78	6470.5	137.23	5728.18	137.08	7786.49
137.48	7210.68	136.73	6577.49	137.18	5824.21	137.03	7908.88
137.43	7341.65	136.68	6420.16	137.13	5497	136.98	7847.72
137.38	7396.32	136.63	6581.82	137.08	5555.7	136.93	7837.14
137.33	7567.92	136.58	6450.96	137.03	5654.94	136.88	7734.56
137.28	7593.7	136.53	6552.25	136.98	5716.95	136.83	7636.48
137.23	7438.97	136.48	6554.66	136.93	5989.16	136.78	7680.3
137.18	7311.27	136.43	6453.96	136.88	6011.18	136.73	7723.74
137.13	7254.11	136.38	6886.1	136.83	6051.65	136.68	7738.5
137.08	7392.26	136.33	6597.21	136.78	6019.2	136.63	7888.09
137.03	7364.81	136.28	6860.31	136.73	5991.34	136.58	7870.69
136.98	7379.48	136.23	7109.28	136.68	6175.59	136.53	7816.01
136.93	7497.12	136.18	7030.3	136.63	6040.9	136.48	7767.18
136.88	7514.76	136.13	6880.28	136.58	6115.2	136.43	7846.73
136.83	7485.72	136.08	6834.66	136.53	6249.33	136.38	7958.03
136.78	7425.82	136.03	7134.95	136.48	6516.45	136.33	7946.62
136.73	7489.87	135.98	7048.88	136.43	6680.52	136.28	7882.91
136.68	7716.19	135.93	7204.16	136.38	6839.39	136.23	7748.38
136.63	7528.18	135.88	7438.49	136.33	6751.62	136.18	7680.1
136.58	7330.81	135.83	7495.22	136.28	6913.42	136.13	7710.33
136.53	7364.96	135.78	7695.69	136.23	6975.85	136.08	7697.99
136.48	7594.32	135.73	7943.5	136.18	7214.37	136.03	7807.47
136.43	7750.26	135.68	7993.98	136.13	7500.67	135.98	7904.23
136.38	7705.67	135.63	7753.89	136.08	7562.41	135.93	7816.55
136.33	7875.66	135.58	7939.32	136.03	7574.03	135.88	7947.37
136.28	7870.69	135.53	8323.5	135.98	7990.18	135.83	7969.98
136.23	7787.24	135.48	8535.14	135.93	7990	135.78	7797.62
136.18	7627.2	135.43	8756.13	135.88	8196.04	135.73	7615.92
136.13	7670.54	135.38	9012.38	135.83	8407.47	135.68	7674.61
136.08	7750.46	135.33	9146.26	135.78	8676.7	135.63	7811.61
136.03	8022	135.28	9209.23	135.73	9219.93	135.58	7886.26
135.98	8110.71	135.23	9170.8	135.68	9353.68	135.53	7945.72
135.93	8034.47	135.18	9489.11	135.63	9603.47	135.48	7908.94
135.88	8041.37	135.13	9585.56	135.58	10168.5	135.43	7766.35
135.83	8346.47	135.08	9924.41	135.53	10702.3	135.38	7777.28
135.78	8463.67	135.03	9883.88	135.48	10712.7	135.33	7806.7
135.73	8395.5	134.98	10301	135.43	11104.5	135.28	7664.03
135.68	8429.07	134.93	10781.5	135.38	11101.1	135.23	7596.28
135.63	8759.58	134.88	10926.2	135.33	11577.2	135.18	7658.92
135.58	8865.28	134.83	11058.5	135.28	12066.9	135.13	7604.66
135.53	8947.25	134.78	11259.3	135.23	12509.6	135.08	7538.93
135.48	9199.69	134.73	11432.1	135.18	13084.7	135.03	7624.19
135.43	9114.55	134.68	11594.7	135.13	13367.2	134.98	7621.46
135.38	9145.12	134.63	11894.3	135.08	13276.4	134.93	7673.6
135.33	9433.78	134.58	11775	135.03	13655.6	134.88	7813.21
135.28	9654.4	134.53	12042.5	134.98	14193.9	134.83	7719.56
135.23	9776.92	134.48	12303	134.93	14609	134.78	7630.53
135.18	9855.09	134.43	12296.3	134.88	14708	134.73	7715.68
135.13	10108.3	134.38	12481.2	134.83	14638.1	134.68	7860.47
135.08	10341	134.33	12801.4	134.78	15120.8	134.63	7805.37
135.03	10390.1	134.28	12796.2	134.73	15528.2	134.58	7557.24
134.98	10743.2	134.23	13010.2	134.68	16003.1	134.53	7675.9
134.93	10985.3	134.18	13244.3	134.63	16567.4	134.48	7736.22
134.88	11034.9	134.13	13249.2	134.58	16348	134.43	7628.89
134.83	11133	134.08	13379.1	134.53	16280.6	134.38	7627.84
134.78	11213.7	134.03	13316.1	134.48	16802	134.33	7633.32
134.73	11434	133.98	13150.4	134.43	16824.7	134.28	7596.94
134.68	11732.1	133.93	13461.2	134.38	17385.1	134.23	7590.68
134.63	12192.8	133.88	13457.1	134.33	16979.4	134.18	7548.22
134.58	12219.3	133.83	13588.8	134.28	17433.5	134.13	7545.24
134.53	12270	133.78	13622.5	134.23	17350.4	134.08	7517.88
134.48	12542.4	133.73	13855.7	134.18	17089.7	134.03	7554.72
134.43	12472.2	133.68	13627.5	134.13	17207.4	133.98	7512.64
134.38	12664.1	133.63	13644.9	134.08	17151.6	133.93	7567.32
134.33	12934.6	133.58	13549.6	134.03	16634	133.88	7595.73
134.28	13134.9	133.53	13322.3	133.98	17028.8	133.83	7454.05
134.23	13040.5	133.48	13348	133.93	16609.6	133.78	7535.08
134.18	13059.9	133.43	13136.9	133.88	16606.4	133.73	7619.88
134.13	13286.6	133.38	13007.2	133.83	16729.8	133.68	7502.97
134.08	13441.3	133.33	13250.4	133.78	16386	133.63	7528.13
134.03	13575.9	133.28	13080.5	133.73	16123.4	133.58	7742.59
133.98	13347.8	133.23	12941.3	133.68	15778.4	133.53	7708.55
133.93	13314.6	133.18	12620	133.63	15378.9	133.48	7497.65
133.88	13374.6	133.13	12257.1	133.58	15449.8	133.43	7539.15
133.83	13318.5	133.08	11815.6	133.53	14696.9	133.38	7623.08
133.78	13381.1	133.03	11983.9	133.48	14693.4	133.33	7473.31
133.73	13363.5	132.98	12071.1	133.43	14324.9	133.28	7488.24
133.68	13159.9	132.93	11764.5	133.38	14026.5	133.23	7414.73
133.63	13371.6	132.88	11469.7	133.33	13671.2	133.18	7258.27
133.58	13251.7	132.83	11417.3	133.28	13123.7	133.13	7335.28
133.53	12896.8	132.78	11444.8	133.23	12988.5	133.08	7506.86
133.48	13255.6	132.73	10999.7	133.18	12549.8	133.03	7536.99
133.43	13160.8	132.68	10635.9	133.13	12327	132.98	7498.51
133.38	13222.8	132.63	10491.5	133.08	12151.5	132.93	7451.7
133.33	12940.9	132.58	10502.2	133.03	11494.2	132.88	7604.66
133.28	12337.7	132.53	10248.7	132.98	10854.3	132.83	7754.89
133.23	12175.6	132.48	9899.7	132.93	10687.8	132.78	7779.34
133.18	12231.4	132.43	9552.01	132.88	10866.7	132.73	7563.43
133.13	12350	132.38	9704.47	132.83	10487.1	132.68	7512.09
133.08	12167.7	132.33	9526.41	132.78	10099.8	132.63	7397.95
133.03	11663.6	132.28	9233.16	132.73	9842.47	132.58	7272.09
132.98	11602.2	132.23	9312.78	132.68	9428.71	132.53	7345.24
132.93	11397.6	132.18	9277.91	132.63	8969.25	132.48	7503.27
132.88	11237.8	132.13	9034.43	132.58	8913.31	132.43	7605.19
132.83	10868.3	132.08	8536.34	132.53	8641.91	132.38	7372.23
132.78	10583.1	132.03	8114.75	132.48	7998.96	132.33	7384.33
132.73	10564.1	131.98	8250.06	132.43	8226.02	132.28	7569.05
132.68	10432.7	131.93	8347.38	132.38	7905.36	132.23	7544.02
132.63	10094.1	131.88	7862.03	132.33	7668.51	132.18	7445.32
132.58	9782.67	131.83	7804.08	132.28	7433.38	132.13	7560.68
132.53	9728.4	131.78	7922.87	132.23	7629.74	132.08	7641.34
132.48	9736.06	131.73	7760.26	132.18	7665.83	132.03	7446.55
132.43	9549.48	131.68	7526.65	132.13	7488.79	131.98	7419.7
132.38	9416.44	131.63	7353.86	132.08	7304.36	131.93	7393.8
132.33	9223.7	131.58	7315.45	132.03	7072.65	131.88	7306.43
132.28	8876.8	131.53	7284.68	131.98	6743.27	131.83	7226.52
132.23	8746.61	131.48	7280.26	131.93	6652.75	131.78	7210.57
132.18	8637.58	131.43	7066.97	131.88	6719.98	131.73	7336.68
132.13	8499.01	131.38	7058.53	131.83	6805.37	131.68	7267.52
132.08	8405.91	131.33	6849.37	131.78	6645.89	131.63	7202.54
132.03	8035.42	131.28	6647.12	131.73	6572.81	131.58	7201.03
131.98	7859.28	131.23	6541.93	131.68	6580.35	131.53	7163.14
131.93	7940.57	131.18	6524.91	131.63	6362.78	131.48	7232.58
131.88	8059.24	131.13	6763.19	131.58	6038.31	131.43	7408.19
131.83	7947.34	131.08	6754.25	131.53	6120.12	131.38	7532.24
131.78	7742.57	131.03	6584.43	131.48	6336.36	131.33	7484.75
131.73	7650.46	130.98	6652.17	131.43	6196.21	131.28	7448.77
131.68	7536.71	130.93	6661.92	131.38	6069.37	131.23	7415.49
131.63	7558.67	130.88	6439.62	131.33	6037.4	131.18	7202.69
131.58	7548.23	130.83	6451.11	131.28	6026.95	131.13	7175.8
131.53	7487.75	130.78	6634.88	131.23	6039.06	131.08	7104.94
131.48	7443.01	130.73	6563.96	131.18	6115.45	131.03	7137.03
131.43	7401.82	130.68	6374.02	131.13	5982.92	130.98	7274.29
131.38	7273.01	130.63	6294.8	131.08	6078.96	130.93	7327.29
131.33	7202.54	130.58	6455.34	131.03	6196	130.88	7299.65
131.28	7170.71	130.53	6262.26	130.98	6072.17	130.83	7323.44
131.23	7079.38	130.48	6357.47	130.93	6025.28	130.78	7361.53
131.18	7145.53	130.43	6528.4	130.88	6002.31	130.73	7200.38
131.13	7143.54	130.38	6435.24	130.83	6254.4	130.68	7180.91
131.08	7241.48	130.33	6493.92	130.78	6289.94	130.63	7262.35
131.03	7223.25	130.28	6371.53	130.73	6384.87	130.58	7479.51
130.98	7060.25	130.23	6481.13	130.68	6393.41	130.53	7454.28
130.93	7032.21	130.18	6395.24	130.63	6625.96	130.48	7401.83
130.88	7051.24	130.13	6419.64	130.58	6693.52	130.43	7379.48
130.83	6865.42	130.08	6336.07	130.53	6679.82	130.38	7180.89
130.78	6664.7	130.03	6277.9	130.48	6660.88	130.33	7227.96
130.73	6777.45	129.98	6514.83	130.43	6766.45	130.28	7261.73
130.68	6992.06	129.93	6408.49	130.38	6923.28	130.23	7187.75
130.63	6951.95	129.88	6490.36	130.33	7183.96	130.18	7177.39
130.58	6885.87	129.83	6417.73	130.28	7209.35	130.13	7204.62
130.53	7140	129.78	6537.18	130.23	6986.08	130.08	7178.85
130.48	7104.19	129.73	6526.43	130.18	7066.11	130.03	7118.27
130.43	7076.99	129.68	6421.34	130.13	7082.84	129.98	7116.29
130.38	6892.75	129.63	6298.55	130.08	7521.36	129.93	7211.41
130.33	6752.61	129.58	6406.98	130.03	7373.23	129.88	7104.4
130.28	6823.44	129.53	6414.99	129.98	7422.94	129.83	7030.72
130.23	6896.1	129.48	6345.7	129.93	7660.42	129.78	7200.85
130.18	7013.09	129.43	6469.71	129.88	7849.35	129.73	7285.66
130.13	7100.85	129.38	6342.28	129.83	7815.93	129.68	7207.54
130.08	6947.79	129.33	6327.22	129.78	7571.03	129.63	7196.85
130.03	7035.99	129.28	6234.24	129.73	7592.16	129.58	7180.35
129.98	7269.28	129.23	6242.62	129.68	7990.99	129.53	7111.1
129.93	7234.27	129.18	6247.69	129.63	7730.06	129.48	6925.3
129.88	7043.89	129.13	6322.39	129.58	7670.77	129.43	6992.31
129.83	6861.74	129.08	6266.41	129.53	7899.63	129.38	7095.23
129.78	6777.81	129.03	6213.69	129.48	8014.75	129.33	7034.51
129.73	6905.88	128.98	6211.91	129.43	8002.73	129.28	7047.57
129.68	6970.02	128.93	6207.31	129.38	7867.7	129.23	7222.61
129.63	6916.53	128.88	6202.59	129.33	7820.17	129.18	7261.52
129.58	6799.85	128.83	5968.51	129.28	7475.21	129.13	7165.24
129.53	6735.31	128.78	6200.55	129.23	7682.9	129.08	7130.5
129.48	6837.17	128.73	6078.42	129.18	7584.11	129.03	7230.88
129.43	6831.31	128.68	5824.35	129.13	7670.83	128.98	7193.45
129.38	6789.2	128.63	6056.76	129.08	7422.44	128.93	7139.08
129.33	6738.77	128.58	5893.51	129.03	7134.16	128.88	7040.88
129.28	6892.18	128.53	5733.42	128.98	7129.4	128.83	7059.46
129.23	6946.67	128.48	5677.99	128.93	6846.53	128.78	7253.32
129.18	6876.11	128.43	5667.18	128.88	6434.56	128.73	7245.57
129.13	6991.39	128.38	5815.34	128.83	6121.95	128.68	7059.04
129.08	6873.5	128.33	5725.98	128.78	6179.75	128.63	7112.02
129.03	6583.11	128.28	5626.86	128.73	6224.25	128.58	7028.6
128.98	6582.66	128.23	5772.75	128.68	6183.72	128.53	7053.1
128.93	6816.77	128.18	5636.66	128.63	6035.94	128.48	7222.41
128.88	6841.77	128.13	5594.89	128.58	5959.73	128.43	7077.43
128.83	6633.82	128.08	5612.36	128.53	5844.34	128.38	7136.46
128.78	6692.56	128.03	5410.83	128.48	5427.47	128.33	7261.6
128.73	6624.75	127.98	5686.72	128.43	5345.2	128.28	7195.59
128.68	6451.81	127.93	5646.4	128.38	5370.18	128.23	7132.74
128.63	6468.58	127.88	5434.07	128.33	5269.62	128.18	7228.41
128.58	6488.87	127.83	5373.11	128.28	5278.63	128.13	7204.47
128.53	6590.35	127.78	5482.12	128.23	5168.93	128.08	7257.22
128.48	6666.61	127.73	5630.63	128.18	5020.66	128.03	7284.08
128.43	6694.8	127.68	5476.55	128.13	4893.27	127.98	7147.91
128.38	6778.78	127.63	5555.38	128.08	4643.58	127.93	6922.69
128.33	6754.01	127.58	5344.97	128.03	4997.53	127.88	6862.96
128.28	6798.42	127.53	5144.7	127.98	5017.15	127.83	7082.2
128.23	6602.1	127.48	5364.44	127.93	4820.76	127.78	7168.18
128.18	6454.83	127.43	5479.06	127.88	4801.32	127.73	7126.37
128.13	6531.81	127.38	5523.71	127.83	4822.74	127.68	7152.55
128.08	6539.66	127.33	5426.09	127.78	4810.98	127.63	7192.6
128.03	6586.88	127.28	5372.75	127.73	4853.64	127.58	7135.43
127.98	6638.18	127.23	5211.1	127.68	4813.86	127.53	7120.37
127.93	6596.61	127.18	5430.89	127.63	4862.69	127.48	7229.85
127.88	6480.06	127.13	5370.53	127.58	4725.28	127.43	7231.11
127.83	6421.03	127.08	5387.07	127.53	4840.67	127.38	7173.54
127.78	6373.34	127.03	5433.63	127.48	4644.66	127.33	6988.71
127.73	6446.24	126.98	5206.49	127.43	4614.77	127.28	6908.3
127.68	6583.39	126.93	5223.99	127.38	4737.64	127.23	7002.27
127.63	6588.62	126.88	5231.79	127.33	4792.46	127.18	7177.15
127.58	6623.08	126.83	5536.42	127.28	4673.05	127.13	7122.3
127.53	6457.69	126.78	5148.06	127.23	4747.88	127.08	7115.17
127.48	6442.52	126.73	5287.28	127.18	4533	127.03	7106.19
127.43	6449.45	126.68	5078.7	127.13	4599.33	126.98	7028.54
127.38	6558.96	126.63	5310.55	127.08	4652.14	126.93	6890.73
127.33	6604.2	126.58	5365.14	127.03	4822.97	126.88	6781.43
127.28	6525.12	126.53	5383.65	126.98	4707.73	126.83	6919.52
127.23	6554.87	126.48	5341.65	126.93	4634.94	126.78	7304.09
127.18	6624.32	126.43	5298.77	126.88	4613.67	126.73	7407.75
127.13	6551.23	126.38	5289.22	126.83	4611.98	126.68	7344.88
127.08	6309.39	126.33	5340.42	126.78	4576.26	126.63	7329.27
127.03	6243.65	126.28	5202.49	126.73	4472.87	126.58	7203.37
126.98	6487.57	126.23	5330.27	126.68	4474.94	126.53	7088.98
126.93	6580.57	126.18	5100.3	126.63	4676.65	126.48	7024.08
126.88	6442.89	126.13	5334.75	126.58	4715.28	126.43	7100.7
126.83	6385.34	126.08	5487.8	126.53	4586.8	126.38	7137.97
126.78	6433.69	126.03	5609.25	126.48	4529.22	126.33	7141.74
126.73	6427.18	125.98	5546.1	126.43	4589.6	126.28	7219.85
126.68	6413.55	125.93	5311.98	126.38	4718.09	126.23	7239.11
126.63	6410.4	125.88	5219.17	126.33	4469.31	126.18	7135.84
126.58	6343.34	125.83	5398.3	126.28	4771.32	126.13	7155.15
126.53	6365.64	125.78	5402.13	126.23	4599.01	126.08	7219.12
126.48	6402.03	125.73	5267.84	126.18	4474.16	126.03	7267.43
126.43	6487.14	125.68	5439.93	126.13	4327.17	125.98	7285.08
126.38	6513.81	125.63	5501.16	126.08	4513.29	125.93	7387.7
126.33	6605.75	125.58	5399.08	126.03	4572.77	125.88	7383.13
126.28	6654.27	125.53	5285.66	125.98	4641.79	125.83	7182.93
126.23	6696.83	125.48	5513.5	125.93	4545.11	125.78	7172.42
126.18	6662.87	125.43	5226.58	125.88	4493.27	125.73	7258.05
126.13	6626.85	125.38	5303.75	125.83	4521.99	125.68	7202.43
126.08	6648.43	125.33	5300.82	125.78	4581.34	125.63	7175.28
126.03	6528.89	125.28	5223.39	125.73	4541.08	125.58	7192.79
125.98	6629.88	125.23	5259.3	125.68	4730.27	125.53	7406.64
125.93	6731.41	125.18	5237.42	125.63	4609.54	125.48	7516.95
125.88	6621.15	125.13	5372.39	125.58	4531.79	125.43	7382.7
125.83	6667.42	125.08	5478.63	125.53	4471.2	125.38	7287.37
125.78	6660.67	125.03	5433.4	125.48	4595.77	125.33	7413.05
125.73	6799.15	124.98	5466.98	125.43	4801.8	125.28	7382.83
125.68	6581.09	124.93	5476.77	125.38	4545.83	125.23	7250.64
125.63	6402.92	124.88	5442.91	125.33	4619.51	125.18	7414.3
125.58	6648.12	124.83	5340.15	125.28	4512.45	125.13	7454.37
125.53	6764.69	124.78	5576.95	125.23	4524.43	125.08	7213.51
125.48	6706.1	124.73	5471.9	125.18	4483.25	125.03	7363.15
125.43	6844.38	124.68	5513.06	125.13	4776.28	124.98	7504.58
125.38	6707.18	124.63	5414.68	125.08	4708.01	124.93	7317.46
125.33	6554.8	124.58	5458.25	125.03	4528.15	124.88	7197.6
125.28	6561.54	124.53	5553.81	124.98	4545.39	124.83	7187.51
125.23	6705.03	124.48	5530.63	124.93	4523.98	124.78	7285.55
125.18	6854.25	--	--	124.88	4450.47	124.73	7488.95
125.13	6904.86	--	--	124.83	4678.09	124.68	7549.75
125.08	6857.18	--	--	124.78	4685.32	124.63	7547.21
125.03	6703.2	--	--	124.73	4694.74	124.58	7735.9
124.98	6668.44	--	--	124.68	4617.28	124.53	7787.06
124.93	6665.3	--	--	124.63	4611.03	124.48	7656.28
124.88	6856.26	--	--	124.58	4590.29	--	--
124.83	6714.54	--	--	124.53	4610.45	--	--
124.78	6644.65	--	--	124.48	4586.48	--	--
124.73	6796.74	--	--	--	--	--	--
124.68	6812.35	--	--	--	--	--	--
124.63	6740.39	--	--	--	--	--	--
124.58	6671.76	--	--	--	--	--	--
124.53	6803.7	--	--	--	--	--	--
124.48	6977.94	--	--	--	--	--	--
--	--	--	--	--	--	--	--
--	--	--	--	--	--	--	--
--	--	--	--	--	--	--	--
--	--	--	--	--	--	--	--
--	--	--	--	--	--	--	--
--	--	--	--	--	--	--	--
--	--	--	--	--	--	--	--
--	--	--	--	--	--	--	--
--	--	--	--	--	--	--	--
--	--	79.98	5602.34	--	--	--	--
--	--	79.93	5398.3	--	--	--	--
--	--	79.88	5425.98	--	--	--	--
--	--	79.83	5729.48	--	--	--	--
--	--	79.78	5851.97	--	--	--	--
--	--	79.73	5613.94	--	--	--	--
--	--	79.68	5689.13	--	--	79.98	6774.86
--	--	79.63	5802.84	--	--	79.93	6774.86
--	--	79.58	5727.83	--	--	79.88	6781.8
--	--	79.53	5874.84	79.98	4984.26	79.83	6769.21
--	--	79.48	5777.16	79.93	4980.74	79.78	6680.61
--	--	79.43	5698.15	79.88	5096.5	79.73	6741.72
--	--	79.38	5800.15	79.83	5026.9	79.68	6820.72
--	--	79.33	5883.29	79.78	4870.3	79.63	6975.39
--	--	79.28	5704.75	79.73	4924.25	79.58	6916.58
79.98	6427.5	79.23	5733.29	79.68	5094.53	79.53	6656.35
79.93	6534.63	79.18	5858.92	79.63	5178.35	79.48	6647.43
79.88	6503.15	79.13	5718.86	79.58	5179.97	79.43	6679.72
79.83	6576.32	79.08	5697.82	79.53	5218.98	79.38	6549.05
79.78	6666.19	79.03	5582.63	79.48	5198.57	79.33	6556.36
79.73	6493.56	78.98	5600.86	79.43	5125.83	79.28	6654.55
79.68	6475.45	78.93	5514.24	79.38	5002.41	79.23	6487.45
79.63	6629.4	78.88	5623.62	79.33	5262.92	79.18	6525.34
79.58	6543.73	78.83	5524.6	79.28	5181.95	79.13	6665.2
79.53	6537.77	78.78	5597.44	79.23	5151.98	79.08	6707.04
79.48	6723.5	78.73	5662.63	79.18	5005	79.03	6664.44
79.43	6531.49	78.68	5627.22	79.13	5141.98	78.98	6654.52
79.38	6403.85	78.63	5694.26	79.08	5128.84	78.93	6621.54
79.33	6368.49	78.58	5547.85	79.03	5145.2	78.88	6771.37
79.28	6483.22	78.53	5536.67	78.98	4955.34	78.83	6734.27
79.23	6587.76	78.48	5378.99	78.93	5076.7	78.78	6549.16
79.18	6702.71	78.43	5538.67	78.88	4985.86	78.73	6696.97
79.13	6567.62	78.38	5627.53	78.83	5115.84	78.68	6802.48
79.08	6418.07	78.33	5584.69	78.78	5114.68	78.63	6738.69
79.03	6410.07	78.28	5765.98	78.73	4970.12	78.58	6667.81
78.98	6301.76	78.23	5503.2	78.68	5033.68	78.53	6700.8
78.93	6355.06	78.18	5742.66	78.63	5028.52	78.48	6673.05
78.88	6451.34	78.13	5666.22	78.58	4856.5	78.43	6746.81
78.83	6290.5	78.08	5549.96	78.53	5001.44	78.38	6659.69
78.78	6447.61	78.03	5582.11	78.48	5131.05	78.33	6737.63
78.73	6691.46	77.98	5649.56	78.43	4822.86	78.28	6962.74
78.68	6698.01	77.93	5453.03	78.38	5043.94	78.23	6840.13
78.63	6536.29	77.88	5632.79	78.33	4956.18	78.18	6579.21
78.58	6419.43	77.83	5789.44	78.28	4895.51	78.13	6763.54
78.53	6377.6	77.78	5924.58	78.23	4886.2	78.08	6843.42
78.48	6516.54	77.73	5712.02	78.18	5002.41	78.03	6839.02
78.43	6504.04	77.68	5543.78	78.13	4934.16	77.98	6817.31
78.38	6485.97	77.63	5780.08	78.08	4938.81	77.93	6876.84
78.33	6502.53	77.58	5785.88	78.03	5089.11	77.88	6743.95
78.28	6590.73	77.53	5836.14	77.98	5081.48	77.83	6547.49
78.23	6627.24	77.48	5763.08	77.93	5024.82	77.78	6675.8
78.18	6556.3	77.43	5751.97	77.88	5080.77	77.73	7075.76
78.13	6598.32	77.38	5691.55	77.83	5154.81	77.68	7110.47
78.08	6790.93	77.33	5933.58	77.78	5329.64	77.63	6763.55
78.03	6798.58	77.28	5911.92	77.73	5197.5	77.58	6634.97
77.98	6674.18	77.23	5948.52	77.68	5124.92	77.53	6860.04
77.93	6708.58	77.18	5830.19	77.63	4981.36	77.48	7050.56
77.88	6629.71	77.13	6039.12	77.58	5098.46	77.43	7076.4
77.83	6347.08	77.08	6026.99	77.53	5063.82	77.38	7072.82
77.78	6339.05	77.03	6278.66	77.48	5167.54	77.33	7040.94
77.73	6679.27	76.98	6113.47	77.43	5064.24	77.28	7009.05
77.68	6886.8	76.93	6105.34	77.38	5034.48	77.23	7000.83
77.63	6698.3	76.88	6144.84	77.33	5033.28	77.18	7161
77.58	6601.89	76.83	6267.8	77.28	5135.25	77.13	7225.66
77.53	6659.89	76.78	6012.19	77.23	5124.59	77.08	7149.94
77.48	6662.5	76.73	5873.66	77.18	5247.35	77.03	7098.65
77.43	6573.51	76.68	6063.98	77.13	5181.18	76.98	7261.28
77.38	6633.72	76.63	6500.23	77.08	5303.76	76.93	7345.77
77.33	6591	76.58	6636.1	77.03	5333.3	76.88	7205.52
77.28	6840.5	76.53	6472.18	76.98	5118.03	76.83	7138.75
77.23	6788.04	76.48	6427.82	76.93	5339.78	76.78	7159.59
77.18	6749.08	76.43	6729.91	76.88	5295.86	76.73	7363.22
77.13	7000.82	76.38	6595.33	76.83	5307.47	76.68	7473.76
77.08	7092.73	76.33	6716.09	76.78	5443.02	76.63	7519.27
77.03	7049.22	76.28	6621.49	76.73	5530.28	76.58	7406.88
76.98	6999.11	76.23	6612.11	76.68	5345.49	76.53	7399.53
76.93	6998.11	76.18	6855.55	76.63	5488.08	76.48	7342.58
76.88	7060.17	76.13	7182.44	76.58	5646.75	76.43	7476.99
76.83	7242.42	76.08	7495.6	76.53	5866.83	76.38	7570.12
76.78	7307.47	76.03	7182.12	76.48	5947.9	76.33	7677.74
76.73	7267.23	75.98	7240.48	76.43	5877.33	76.28	7820.69
76.68	7331.37	75.93	7295.36	76.38	5854.28	76.23	7946.8
76.63	7571.38	75.88	7515.37	76.33	6057.58	76.18	7986.6
76.58	7462.71	75.83	7456.79	76.28	6119.81	76.13	8077.77
76.53	7393.85	75.78	7534.9	76.23	6245.86	76.08	8130.29
76.48	7600.35	75.73	7731.77	76.18	6209.67	76.03	8389.07
76.43	7812.88	75.68	8120.9	76.13	6489.36	75.98	8638.96
76.38	7703.25	75.63	7949.83	76.08	6643.86	75.93	8915.08
76.33	7643.63	75.58	7958.72	76.03	6571.02	75.88	9028.9
76.28	7908.49	75.53	8117.09	75.98	6767.91	75.83	8912.07
76.23	7944.67	75.48	8322.26	75.93	6615.41	75.78	9052.1
76.18	7869.14	75.43	8561.7	75.88	6708.11	75.73	9076.46
76.13	8050.06	75.38	8875.98	75.83	6714.88	75.68	9042.91
76.08	8402.36	75.33	8867.03	75.78	7159.65	75.63	9287.7
76.03	8574.02	75.28	8770.25	75.73	7351.19	75.58	9572.64
75.98	8832.82	75.23	8972.58	75.68	7557.17	75.53	9704.06
75.93	8919.93	75.18	9566.39	75.63	7468.89	75.48	10104.1
75.88	8983.11	75.13	9206.39	75.58	7376.48	75.43	10483.1
75.83	8980.43	75.08	9182.06	75.53	7824.32	75.38	10430.8
75.78	9133.75	75.03	9463.98	75.48	7717.94	75.33	10483.3
75.73	9189.9	74.98	9690.54	75.43	7815.7	75.28	10767.6
75.68	9426.83	74.93	9829.91	75.38	7819.8	75.23	11058.3
75.63	9802.34	74.88	9948.12	75.33	8022.03	75.18	11418.9
75.58	9998.83	74.83	10180.4	75.28	7980.51	75.13	11556.8
75.53	9992.74	74.78	9935.22	75.23	8022.92	75.08	11849.1
75.48	10357.8	74.73	10105.4	75.18	7842.53	75.03	11999.6
75.43	10678.5	74.68	10285.4	75.13	7983.28	74.98	12191.4
75.38	10736	74.63	10195.6	75.08	8108.88	74.93	12310.4
75.33	10895.8	74.58	10228.2	75.03	8180.5	74.88	12423.2
75.28	11143.3	74.53	10366.4	74.98	7993.83	74.83	12706.1
75.23	11439.7	74.48	10746.2	74.93	8094.6	74.78	12771.1
75.18	11643.9	74.43	10352.8	74.88	7881.14	74.73	12827.5
75.13	11725.9	74.38	10610.3	74.83	7644.63	74.68	13050.6
75.08	11802.4	74.33	10281.9	74.78	7480.26	74.63	13156.7
75.03	12122.8	74.28	10446.9	74.73	7522.2	74.58	13225.7
74.98	12262.5	74.23	10603.8	74.68	7776.41	74.53	13630.9
74.93	12170	74.18	10428.5	74.63	7730.13	74.48	13933.8
74.88	12308.3	74.13	10388.4	74.58	7560.63	74.43	13774.8
74.83	12829	74.08	10420.2	74.53	7455.42	74.38	13814.6
74.78	13120.5	74.03	10163.2	74.48	7515.62	74.33	14260.7
74.73	12948	73.98	10177	74.43	7274.09	74.28	14218.7
74.68	12915	73.93	10116.5	74.38	7237.2	74.23	13948.3
74.63	13235	73.88	10189.7	74.33	7134.09	74.18	14001.9
74.58	13180.7	73.83	10296.7	74.28	7127.51	74.13	14054.5
74.53	13023.1	73.78	10063.8	74.23	7034.34	74.08	13948.1
74.48	13267.3	73.73	10241.2	74.18	6784.16	74.03	13781.6
74.43	13661	73.68	9924.54	74.13	6773.62	73.98	13969.1
74.38	13911.6	73.63	10159.7	74.08	6600.8	73.93	13867
74.33	13955.5	73.58	9893.6	74.03	6740.55	73.88	13690.8
74.28	13662.9	73.53	9670.38	73.98	6594.09	73.83	13539.6
74.23	13755.4	73.48	9511.31	73.93	6558.27	73.78	13515.3
74.18	13620.1	73.43	9739.72	73.88	6653.87	73.73	13733.3
74.13	13579.2	73.38	9343.44	73.83	6472.2	73.68	13840.8
74.08	13519.8	73.33	9326.27	73.78	6436.29	73.63	13621.1
74.03	13292.5	73.28	9296.1	73.73	6378.24	73.58	13274.6
73.98	13262.6	73.23	9466.52	73.68	6463.66	73.53	13034.9
73.93	13246.5	73.18	9460.01	73.63	6438.21	73.48	12951.7
73.88	13201.7	73.13	8966.23	73.58	6423.57	73.43	12893.8
73.83	12937.9	73.08	9186.84	73.53	6307.58	73.38	12769.2
73.78	12784.5	73.03	8872.52	73.48	6635.25	73.33	12564.6
73.73	12607.4	72.98	8736.98	73.43	6631.55	73.28	12360.4
73.68	12707.9	72.93	8422.28	73.38	6322.31	73.23	12067.8
73.63	12471.7	72.88	8485.7	73.33	6047.79	73.18	11927
73.58	12095.4	72.83	8609.42	73.28	6293.32	73.13	11971.6
73.53	11946.9	72.78	8587.61	73.23	6147.51	73.08	11924.8
73.48	11612.6	72.73	8459.62	73.18	6044.44	73.03	11673.4
73.43	11276.6	72.68	8410.44	73.13	6352.64	72.98	11479.6
73.38	11365.9	72.63	8447.39	73.08	6386.54	72.93	11420
73.33	11498.6	72.58	8087.1	73.03	6286.04	72.88	11341.8
73.28	11279.3	72.53	8092.04	72.98	6179.24	72.83	11181.8
73.23	10785.1	72.48	8271.77	72.93	6078.27	72.78	11316.7
73.18	10468.2	72.43	8286.65	72.88	6255.34	72.73	11331.6
73.13	10419.5	72.38	8235.06	72.83	6427.13	72.68	11174.8
73.08	10442.3	72.33	8111.18	72.78	6346.18	72.63	11040.6
73.03	10590.9	72.28	7926.29	72.73	6175.4	72.58	10765.9
72.98	10482.4	72.23	7848.8	72.68	6286.82	72.53	10586.1
72.93	10438.9	72.18	8091.77	72.63	6355.65	72.48	10414.4
72.88	10434.4	72.13	7955.9	72.58	6115.71	72.43	10318.4
72.83	10235.8	72.08	7936.08	72.53	6225.4	72.38	10233.5
72.78	10064.5	72.03	7801.08	72.48	6064.85	72.33	10316.6
72.73	10005.9	71.98	7898.33	72.43	6202.48	72.28	10496.5
72.68	9870.94	71.93	7651.73	72.38	6363.63	72.23	10436.3
72.63	9530.65	71.88	7916.65	72.33	6423.1	72.18	10123.9
72.58	9597.09	71.83	8099.87	72.28	6313.56	72.13	10157.6
72.53	9862.53	71.78	7771.68	72.23	6320.79	72.08	10273.9
72.48	9747.56	71.73	7774.16	72.18	6302.86	72.03	10059.6
72.43	9422.33	71.68	7719.71	72.13	6151.58	71.98	9937.87
72.38	9350.61	71.63	7629.77	72.08	6230.04	71.93	10136.9
72.33	9595.61	71.58	7833.44	72.03	6451.47	71.88	10114.4
72.28	9355.88	71.53	7928.96	71.98	6345.06	71.83	9974.54
72.23	9181.53	71.48	8017.3	71.93	6378.18	71.78	9946.07
72.18	9232.05	71.43	7745.3	71.88	6380.79	71.73	9864.87
72.13	9236.01	71.38	8048.26	71.83	6386.49	71.68	9777.15
72.08	9266.43	71.33	8236.48	71.78	6306.48	71.63	9679.12
72.03	9180.96	71.28	8364.18	71.73	6254	71.58	9759.4
71.98	9431.65	71.23	8125.74	71.68	6337.24	71.53	10091
71.93	9513.63	71.18	7953.37	71.63	6465.57	71.48	10186.7
71.88	9451.25	71.13	8213.04	71.58	6652.28	71.43	10008.6
71.83	9295.42	71.08	8197.19	71.53	6560.39	71.38	10048.3
71.78	9196.15	71.03	8213.4	71.48	6712.13	71.33	10273
71.73	9457.18	70.98	8091.25	71.43	6792.15	71.28	10244.4
71.68	9493.12	--	--	71.38	6561.39	71.23	10214.5
71.63	9536.87	--	--	71.33	6681.96	71.18	10317
71.58	9596.35	--	--	71.28	6602.6	71.13	10308.3
71.53	9583.69	--	--	71.23	6633.93	71.08	10363.9
71.48	9409.21	--	--	71.18	6625.22	71.03	10599.4
71.43	9332.35	--	--	71.13	6717.64	--	--
71.38	9391.94	--	--	71.08	6747.16	--	--
71.33	9458.57	--	--	71.03	6778.43	--	--
71.28	9592.33	--	--	--	--	--	--
71.23	9584.92	--	--	--	--	--	--
71.18	9872.21	--	--	--	--	--	--
71.13	9736.01	--	--	--	--	--	--
71.08	9715.31	--	--	--	--	--	--
71.03	9852.24	--	--	--	--	--	--
--	--	--	--	--	--	--	--
--	--	--	--	--	--	--	--
--	--	--	--	--	--	--	--
--	--	--	--	--	--	--	--
--	--	--	--	--	--	--	--
--	--	--	--	--	--	--	--
--	--	--	--	--	--	--	--
--	--	--	--	--	--	--	--
--	--	--	--	--	--	--	--
--	--	--	--	--	--	--	--
--	--	--	--	--	--	--	--
--	--	--	--	--	--	--	--
--	--	--	--	--	--	--	--
--	--	--	--	--	--	--	--
--	--	--	--	--	--	--	--
--	--	--	--	--	--	--	--
--	--	--	--	--	--	--	--
--	--	--	--	--	--	--	--
--	--	--	--	--	--	--	--
--	--	--	--	--	--	--	--
--	--	--	--	--	--	--	--
--	--	--	--	--	--	--	--
--	--	--	--	--	--	--	--
--	--	--	--	--	--	--	--
--	--	--	--	--	--	--	--
--	--	--	--	--	--	--	--
--	--	--	--	--	--	--	--
--	--	--	--	--	--	--	--
--	--	--	--	--	--	--	--
--	--	--	--	--	--	--	--
--	--	--	--	--	--	--	--
--	--	--	--	--	--	--	--
--	--	--	--	--	--	--	--
--	--	--	--	--	--	--	--
--	--	--	--	--	--	--	--
--	--	--	--	--	--	--	--
--	--	--	--	--	--	--	--
--	--	--	--	--	--	--	--
--	--	--	--	--	--	--	--
--	--	--	--	--	--	--	--
--	--	--	--	--	--	--	--
--	--	--	--	--	--	--	--
--	--	--	--	--	--	--	--
--	--	--	--	--	--	--	--
--	--	--	--	--	--	--	--
--	--	--	--	--	--	--	--
--	--	--	--	--	--	--	--
--	--	--	--	--	--	--	--
--	--	--	--	--	--	--	--
--	--	--	--	--	--	--	--
--	--	--	--	--	--	--	--
--	--	--	--	--	--	--	--
--	--	--	--	--	--	--	--
--	--	--	--	--	--	--	--
--	--	--	--	--	--	--	--
--	--	--	--	--	--	--	--
--	--	--	--	--	--	--	--
--	--	--	--	--	--	--	--
--	--	--	--	--	--	--	--
--	--	--	--	--	--	--	--
--	--	--	--	--	--	--	--
--	--	--	--	--	--	--	--
--	--	--	--	--	--	--	--
--	--	--	--	--	--	--	--
--	--	--	--	--	--	--	--
--	--	--	--	--	--	--	--
--	--	--	--	--	--	--	--
--	--	--	--	--	--	--	--
--	--	--	--	--	--	--	--
--	--	--	--	--	--	--	--
--	--	--	--	--	--	--	--
--	--	--	--	--	--	--	--
--	--	--	--	--	--	--	--
--	--	--	--	--	--	--	--
--	--	--	--	--	--	--	--
--	--	--	--	--	--	--	--
--	--	--	--	--	--	--	--
--	--	--	--	--	--	--	--
--	--	--	--	--	--	--	--
--	--	--	--	--	--	--	--
--	--	--	--	--	--	--	--
--	--	--	--	--	--	--	--
--	--	--	--	--	--	--	--
--	--	--	--	--	--	--	--
--	--	--	--	--	--	--	--
--	--	--	--	--	--	--	--
--	--	--	--	--	--	--	--
--	--	--	--	--	--	--	--
--	--	--	--	--	--	--	--
--	--	--	--	--	--	--	--
--	--	--	--	--	--	--	--
--	--	--	--	--	--	--	--
--	--	--	--	--	--	--	--
--	--	--	--	--	--	--	--
--	--	--	--	--	--	--	--
--	--	--	--	--	--	--	--
--	--	--	--	--	--	--	--
--	--	--	--	--	--	--	--
--	--	--	--	--	--	--	--
--	--	--	--	--	--	--	--
--	--	--	--	--	--	--	--
--	--	--	--	--	--	--	--
--	--	--	--	--	--	--	--
--	--	--	--	--	--	--	--
--	--	--	--	--	--	--	--
--	--	--	--	--	--	--	--
--	--	--	--	--	--	--	--
--	--	--	--	--	--	--	--
--	--	--	--	--	--	--	--
--	--	--	--	--	--	--	--
--	--	--	--	--	--	--	--
--	--	--	--	--	--	--	--
--	--	--	--	--	--	--	--
--	--	--	--	--	--	--	--
--	--	--	--	--	--	--	--
--	--	--	--	--	--	--	--
--	--	--	--	--	--	--	--
--	--	--	--	--	--	--	--

## Sheet: Figure 2d
Binding Energy (eV)	NiAlO	Binding Energy (eV)	00-022	Binding Energy (eV)	03-018	Binding Energy (eV)	03-019
--	--	--	--	79.98	4168.62	--	--
--	--	--	--	79.93	3998.58	--	--
--	--	--	--	79.88	4021.65	--	--
--	--	--	--	79.83	4274.57	--	--
--	--	--	--	79.78	4376.64	--	--
--	--	--	--	79.73	4178.28	--	--
79.98	6158.96	--	--	79.68	4240.94	--	--
79.93	6115.39	--	--	79.63	4335.7	--	--
79.88	6165.27	--	--	79.58	4273.19	--	--
79.83	6153.83	--	--	79.53	4395.7	79.98	3320.22
79.78	6073.28	--	--	79.48	4314.3	79.93	3317.28
79.73	6128.84	--	--	79.43	4248.46	79.88	3413.75
79.68	6200.65	--	--	79.38	4333.46	79.83	3355.75
79.63	6341.26	--	--	79.33	4402.74	79.78	3225.25
79.58	6287.8	--	--	79.28	4253.96	79.73	3270.21
79.53	6051.23	79.98	5388.64	79.23	4277.74	79.68	3412.11
79.48	6043.12	79.93	5486.03	79.18	4382.43	79.63	3481.96
79.43	6072.47	79.88	5457.41	79.13	4265.72	79.58	3483.31
79.38	5953.68	79.83	5523.93	79.08	4248.18	79.53	3515.82
79.33	5960.33	79.78	5605.63	79.03	4152.19	79.48	3498.81
79.28	6049.59	79.73	5448.69	78.98	4167.38	79.43	3438.19
79.23	5897.68	79.68	5432.23	78.93	4095.2	79.38	3335.34
79.18	5932.13	79.63	5572.18	78.88	4186.35	79.33	3552.43
79.13	6059.27	79.58	5494.3	78.83	4103.83	79.28	3484.96
79.08	6097.31	79.53	5488.88	78.78	4164.53	79.23	3459.98
79.03	6058.58	79.48	5657.73	78.73	4218.86	79.18	3337.5
78.98	6049.56	79.43	5483.17	78.68	4189.35	79.13	3451.65
78.93	6019.58	79.38	5367.14	78.63	4245.22	79.08	3440.7
78.88	6155.79	79.33	5334.99	78.58	4123.21	79.03	3454.33
78.83	6122.06	79.28	5439.29	78.53	4113.89	78.98	3296.12
78.78	5953.78	79.23	5534.33	78.48	3982.49	78.93	3397.25
78.73	6088.15	79.18	5638.83	78.43	4115.56	78.88	3321.55
78.68	6184.07	79.13	5516.02	78.38	4189.61	78.83	3429.87
78.63	6126.08	79.08	5380.06	78.33	4153.91	78.78	3428.9
78.58	6061.65	79.03	5372.79	78.28	4304.98	78.73	3308.43
78.53	6091.64	78.98	5274.33	78.23	4086	78.68	3361.4
78.48	6066.41	78.93	5322.78	78.18	4285.55	78.63	3357.1
78.43	6133.46	78.88	5410.31	78.13	4221.85	78.58	3213.75
78.38	6054.26	78.83	5264.09	78.08	4124.97	78.53	3334.53
78.33	6125.12	78.78	5406.92	78.03	4151.76	78.48	3442.54
78.28	6329.76	78.73	5628.6	77.98	4207.97	78.43	3185.72
78.23	6218.3	78.68	5634.55	77.93	4044.19	78.38	3369.95
78.18	5981.1	78.63	5487.54	77.88	4193.99	78.33	3296.82
78.13	6148.67	78.58	5381.3	77.83	4324.53	78.28	3246.26
78.08	6221.29	78.53	5343.27	77.78	4437.15	78.23	3238.5
78.03	6217.29	78.48	5469.58	77.73	4260.02	78.18	3335.34
77.98	6197.55	78.43	5458.22	77.68	4119.82	78.13	3278.47
77.93	6251.67	78.38	5441.79	77.63	4316.73	78.08	3282.34
77.88	6130.86	78.33	5456.85	77.58	4321.57	78.03	3407.59
77.83	5952.26	78.28	5537.03	77.53	4363.45	77.98	3401.23
77.78	6068.91	78.23	5570.22	77.48	4302.57	77.93	3354.02
77.73	6432.51	78.18	5505.73	77.43	4293.31	77.88	3400.64
77.68	6464.06	78.13	5543.93	77.38	4242.96	77.83	3462.34
77.63	6148.68	78.08	5719.03	77.33	4444.65	77.78	3608.03
77.58	6031.79	78.03	5725.98	77.28	4426.6	77.73	3497.92
77.53	6236.4	77.98	5612.89	77.23	4457.1	77.68	3437.43
77.48	6409.6	77.93	5644.16	77.18	4358.49	77.63	3317.8
77.43	6433.09	77.88	5572.46	77.13	4532.6	77.58	3415.38
77.38	6429.84	77.83	5315.53	77.08	4522.49	77.53	3386.52
77.33	6400.85	77.78	5308.23	77.03	4732.22	77.48	3472.95
77.28	6371.86	77.73	5617.52	76.98	4594.56	77.43	3386.87
77.23	6364.39	77.68	5806.18	76.93	4587.78	77.38	3362.07
77.18	6510	77.63	5634.82	76.88	4620.7	77.33	3361.07
77.13	6568.78	77.58	5547.17	76.83	4723.17	77.28	3446.04
77.08	6499.95	77.53	5599.9	76.78	4510.16	77.23	3437.16
77.03	6453.32	77.48	5602.27	76.73	4394.72	77.18	3539.46
76.98	6601.16	77.43	5521.37	76.68	4553.32	77.13	3484.32
76.93	6677.97	77.38	5576.11	76.63	4916.86	77.08	3586.47
76.88	6550.47	77.33	5537.27	76.58	5030.08	77.03	3611.08
76.83	6489.77	77.28	5764.09	76.53	4893.48	76.98	3431.69
76.78	6508.72	77.23	5716.4	76.48	4856.52	76.93	3616.48
76.73	6693.84	77.18	5680.98	76.43	5108.26	76.88	3579.88
76.68	6794.33	77.13	5909.84	76.38	4996.11	76.83	3589.56
76.63	6835.7	77.08	5993.39	76.33	5096.74	76.78	3702.52
76.58	6733.53	77.03	5953.84	76.28	5017.91	76.73	3775.23
76.53	6726.85	76.98	5908.28	76.23	5010.09	76.68	3621.24
76.48	6675.07	76.93	5907.37	76.18	5212.96	76.63	3740.07
76.43	6797.26	76.88	5963.79	76.13	5485.37	76.58	3872.29
76.38	6881.93	76.83	6129.47	76.08	5746.33	76.53	4055.69
76.33	6979.76	76.78	6188.61	76.03	5485.1	76.48	4123.25
76.28	7109.72	76.73	6152.03	75.98	5533.73	76.43	4064.44
76.23	7224.36	76.68	6210.34	75.93	5579.47	76.38	4045.23
76.18	7260.55	76.63	6428.53	75.88	5762.81	76.33	4214.65
76.13	7343.43	76.58	6329.74	75.83	5713.99	76.28	4266.51
76.08	7391.17	76.53	6267.14	75.78	5779.08	76.23	4371.55
76.03	7626.43	76.48	6454.86	75.73	5943.14	76.18	4341.39
75.98	7853.6	76.43	6648.07	75.68	6267.42	76.13	4574.47
75.93	8104.62	76.38	6548.41	75.63	6124.86	76.08	4703.22
75.88	8208.09	76.33	6494.21	75.58	6132.27	76.03	4642.52
75.83	8101.88	76.28	6734.99	75.53	6264.24	75.98	4806.59
75.78	8229.18	76.23	6767.88	75.48	6435.22	75.93	4679.51
75.73	8251.33	76.18	6699.22	75.43	6634.75	75.88	4756.76
75.68	8220.83	76.13	6863.69	75.38	6896.65	75.83	4762.4
75.63	8443.36	76.08	7183.96	75.33	6889.19	75.78	5133.04
75.58	8702.4	76.03	7340.02	75.28	6808.54	75.73	5292.66
75.53	8821.87	75.98	7575.29	75.23	6977.15	75.68	5464.31
75.48	9185.51	75.93	7654.48	75.18	7471.99	75.63	5390.74
75.43	9530.09	75.88	7711.92	75.13	7171.99	75.58	5313.73
75.38	9482.52	75.83	7709.48	75.08	7151.72	75.53	5686.93
75.33	9530.3	75.78	7848.86	75.03	7386.65	75.48	5598.28
75.28	9788.77	75.73	7899.91	74.98	7575.45	75.43	5679.75
75.23	10053	75.68	8115.3	74.93	7691.59	75.38	5683.17
75.18	10380.8	75.63	8456.67	74.88	7790.1	75.33	5851.69
75.13	10506.2	75.58	8635.3	74.83	7983.67	75.28	5817.09
75.08	10771.9	75.53	8629.76	74.78	7779.35	75.23	5852.43
75.03	10908.7	75.48	8961.65	74.73	7921.16	75.18	5702.11
74.98	11083.1	75.43	9253.2	74.68	8071.19	75.13	5819.4
74.93	11191.3	75.38	9305.43	74.63	7996.35	75.08	5924.07
74.88	11293.8	75.33	9450.75	74.58	8023.48	75.03	5983.75
74.83	11551	75.28	9675.69	74.53	8138.65	74.98	5828.19
74.78	11610.1	75.23	9945.15	74.48	8455.19	74.93	5912.17
74.73	11661.4	75.18	10130.8	74.43	8127.37	74.88	5734.28
74.68	11864.2	75.13	10205.4	74.38	8341.9	74.83	5537.19
74.63	11960.6	75.08	10274.9	74.33	8068.27	74.78	5400.22
74.58	12023.4	75.03	10566.2	74.28	8205.72	74.73	5435.17
74.53	12391.7	74.98	10693.2	74.23	8336.49	74.68	5647.01
74.48	12667.1	74.93	10609.1	74.18	8190.38	74.63	5608.44
74.43	12522.5	74.88	10734.8	74.13	8156.96	74.58	5467.19
74.38	12558.7	74.83	11208.2	74.08	8183.51	74.53	5379.52
74.33	12964.3	74.78	11473.2	74.03	7969.33	74.48	5429.68
74.28	12926.1	74.73	11316.4	73.98	7980.86	74.43	5228.41
74.23	12680.3	74.68	11286.4	73.93	7930.4	74.38	5197.67
74.18	12729	74.63	11577.3	73.88	7991.42	74.33	5111.74
74.13	12776.8	74.58	11527.9	73.83	8080.57	74.28	5106.26
74.08	12680.1	74.53	11384.6	73.78	7886.51	74.23	5028.62
74.03	12528.7	74.48	11606.6	73.73	8034.3	74.18	4820.13
73.98	12699.2	74.43	11964.5	73.68	7770.45	74.13	4811.35
73.93	12606.4	74.38	12192.4	73.63	7966.45	74.08	4667.33
73.88	12446.2	74.33	12232.3	73.58	7744.67	74.03	4783.79
73.83	12308.7	74.28	11966.3	73.53	7558.65	73.98	4661.74
73.78	12286.6	74.23	12050.4	73.48	7426.09	73.93	4631.89
73.73	12484.8	74.18	11927.4	73.43	7616.43	73.88	4711.56
73.68	12582.5	74.13	11890.2	73.38	7286.2	73.83	4560.17
73.63	12382.8	74.08	11836.2	73.33	7271.89	73.78	4530.24
73.58	12067.8	74.03	11629.5	73.28	7246.75	73.73	4481.87
73.53	11849.9	73.98	11602.4	73.23	7388.77	73.68	4553.05
73.48	11774.3	73.93	11587.7	73.18	7383.34	73.63	4531.84
73.43	11721.6	73.88	11547	73.13	6971.86	73.58	4519.64
73.38	11608.4	73.83	11307.2	73.08	7155.7	73.53	4422.98
73.33	11422.4	73.78	11167.7	73.03	6893.77	73.48	4696.04
73.28	11236.7	73.73	11006.7	72.98	6780.82	73.43	4692.96
73.23	10970.7	73.68	11098.1	72.93	6518.57	73.38	4435.26
73.18	10842.7	73.63	10883.4	72.88	6571.42	73.33	4206.49
73.13	10883.3	73.58	10541.3	72.83	6674.52	73.28	4411.1
73.08	10840.7	73.53	10406.3	72.78	6656.34	73.23	4289.59
73.03	10612.2	73.48	10102.4	72.73	6549.68	73.18	4203.7
72.98	10436	73.43	9796.95	72.68	6508.7	73.13	4460.53
72.93	10381.8	73.38	9878.12	72.63	6539.49	73.08	4488.78
72.88	10310.7	73.33	9998.76	72.58	6239.25	73.03	4405.03
72.83	10165.3	73.28	9799.35	72.53	6243.37	72.98	4316.03
72.78	10287.9	73.23	9350.1	72.48	6393.14	72.93	4231.89
72.73	10301.5	73.18	9061.97	72.43	6405.54	72.88	4379.45
72.68	10158.9	73.13	9017.73	72.38	6362.55	72.83	4522.61
72.63	10036.9	73.08	9038.45	72.33	6259.32	72.78	4455.15
72.58	9787.18	73.03	9173.54	72.28	6105.24	72.73	4312.83
72.53	9623.74	72.98	9074.93	72.23	6040.67	72.68	4405.68
72.48	9467.68	72.93	9035.36	72.18	6243.14	72.63	4463.04
72.43	9380.39	72.88	9031.29	72.13	6129.92	72.58	4263.09
72.38	9303.18	72.83	8850.77	72.08	6113.4	72.53	4354.5
72.33	9378.77	72.78	8694.99	72.03	6000.9	72.48	4220.71
72.28	9542.26	72.73	8641.76	71.98	6081.94	72.43	4335.4
72.23	9487.59	72.68	8519.04	71.93	5876.44	72.38	4469.69
72.18	9203.55	72.63	8209.68	71.88	6097.21	72.33	4519.25
72.13	9234.15	72.58	8270.08	71.83	6249.89	72.28	4427.97
72.08	9339.88	72.53	8511.39	71.78	5976.4	72.23	4433.99
72.03	9145.06	72.48	8406.87	71.73	5978.47	72.18	4419.05
71.98	9034.43	72.43	8111.21	71.68	5933.09	72.13	4292.98
71.93	9215.4	72.38	8046.01	71.63	5858.14	72.08	4358.37
71.88	9194.88	72.33	8268.74	71.58	6027.87	72.03	4542.89
71.83	9067.76	72.28	8050.8	71.53	6107.47	71.98	4454.22
71.78	9041.88	72.23	7892.3	71.48	6181.08	71.93	4481.82
71.73	8968.06	72.18	7938.23	71.43	5954.42	71.88	4483.99
71.68	8888.32	72.13	7941.83	71.38	6206.88	71.83	4488.74
71.63	8799.2	72.08	7969.48	71.33	6363.73	71.78	4422.07
71.58	8872.18	72.03	7891.78	71.28	6470.15	71.73	4378.33
71.53	9173.62	71.98	8119.68	71.23	6271.45	71.68	4447.7
71.48	9260.68	71.93	8194.21	71.18	6127.81	71.63	4554.64
71.43	9098.73	71.88	8137.5	71.13	6344.2	71.58	4710.23
71.38	9134.82	71.83	7995.84	71.08	6330.99	71.53	4633.66
71.33	9339.13	71.78	7905.59	71.03	6344.5	71.48	4760.11
71.28	9313.12	71.73	8142.89	70.98	6242.71	71.43	4826.79
71.23	9285.89	71.68	8175.56	--	--	71.38	4634.49
71.18	9379.08	71.63	8215.34	--	--	71.33	4734.97
71.13	9371.17	71.58	8269.41	--	--	71.28	4668.83
71.08	9421.75	71.53	8257.9	--	--	71.23	4694.94
71.03	9635.78	71.48	8099.28	--	--	71.18	4687.68
--	--	71.43	8029.41	--	--	71.13	4764.7
--	--	71.38	8083.58	--	--	71.08	4789.3
--	--	71.33	8144.15	--	--	71.03	4815.36
--	--	71.28	8265.75	--	--	--	--
--	--	71.23	8259.02	--	--	--	--
--	--	71.18	8520.19	--	--	--	--
--	--	71.13	8396.37	--	--	--	--
--	--	71.08	8377.55	--	--	--	--
--	--	71.03	8502.04	--	--	--	--
--	--	--	--	--	--	--	--
--	--	--	--	--	--	--	--
--	--	--	--	--	--	--	--
--	--	--	--	--	--	--	--
--	--	--	--	--	--	--	--
--	--	--	--	--	--	--	--
--	--	--	--	--	--	--	--
--	--	--	--	--	--	--	--
--	--	--	--	--	--	--	--
--	--	--	--	--	--	--	--
--	--	--	--	--	--	--	--
--	--	--	--	--	--	--	--
--	--	--	--	--	--	--	--
--	--	--	--	--	--	--	--
--	--	--	--	--	--	--	--
--	--	--	--	--	--	--	--
--	--	--	--	--	--	--	--
--	--	--	--	--	--	--	--
--	--	--	--	--	--	--	--
--	--	--	--	--	--	--	--
--	--	--	--	--	--	--	--
--	--	--	--	--	--	--	--
--	--	--	--	--	--	--	--
--	--	--	--	--	--	--	--
--	--	--	--	--	--	--	--
--	--	--	--	--	--	--	--
--	--	--	--	--	--	--	--
--	--	--	--	--	--	--	--
--	--	--	--	--	--	--	--
--	--	--	--	--	--	--	--
--	--	--	--	--	--	--	--
--	--	--	--	--	--	--	--
--	--	--	--	--	--	--	--
--	--	--	--	--	--	--	--
--	--	--	--	--	--	--	--
--	--	--	--	--	--	--	--
--	--	--	--	--	--	--	--
--	--	--	--	--	--	--	--
--	--	--	--	--	--	--	--
--	--	--	--	--	--	--	--
--	--	--	--	--	--	--	--
--	--	--	--	--	--	--	--
--	--	--	--	--	--	--	--
--	--	--	--	--	--	--	--
--	--	--	--	--	--	--	--
--	--	--	--	--	--	--	--
--	--	--	--	--	--	--	--
--	--	--	--	--	--	--	--
--	--	--	--	--	--	--	--
--	--	--	--	--	--	--	--
--	--	--	--	--	--	--	--
--	--	--	--	--	--	--	--
--	--	--	--	--	--	--	--
--	--	--	--	--	--	--	--
--	--	--	--	--	--	--	--
--	--	--	--	--	--	--	--
--	--	--	--	--	--	--	--
--	--	--	--	--	--	--	--
--	--	--	--	--	--	--	--
--	--	--	--	--	--	--	--
--	--	--	--	--	--	--	--
--	--	--	--	--	--	--	--
--	--	--	--	--	--	--	--
--	--	--	--	--	--	--	--
--	--	--	--	--	--	--	--
--	--	--	--	--	--	--	--
--	--	--	--	--	--	--	--
--	--	--	--	--	--	--	--
--	--	--	--	--	--	--	--
--	--	--	--	--	--	--	--
--	--	--	--	--	--	--	--
--	--	--	--	--	--	--	--
--	--	--	--	--	--	--	--
--	--	--	--	--	--	--	--
--	--	--	--	--	--	--	--
--	--	--	--	--	--	--	--
--	--	--	--	--	--	--	--
--	--	--	--	--	--	--	--
--	--	--	--	--	--	--	--
--	--	--	--	--	--	--	--
--	--	--	--	--	--	--	--
--	--	--	--	--	--	--	--
--	--	--	--	--	--	--	--
--	--	--	--	--	--	--	--
--	--	--	--	--	--	--	--
--	--	--	--	--	--	--	--
--	--	--	--	--	--	--	--
--	--	--	--	--	--	--	--
--	--	--	--	--	--	--	--
--	--	--	--	--	--	--	--
--	--	--	--	--	--	--	--
--	--	--	--	--	--	--	--
--	--	--	--	--	--	--	--
--	--	--	--	--	--	--	--
--	--	--	--	--	--	--	--
--	--	--	--	--	--	--	--
--	--	--	--	--	--	--	--
--	--	--	--	--	--	--	--
--	--	--	--	--	--	--	--
--	--	--	--	--	--	--	--
--	--	--	--	--	--	--	--
--	--	--	--	--	--	--	--
--	--	--	--	--	--	--	--
--	--	--	--	--	--	--	--
--	--	--	--	--	--	--	--
--	--	--	--	--	--	--	--
--	--	--	--	--	--	--	--
--	--	--	--	--	--	--	--
--	--	--	--	--	--	--	--
--	--	--	--	--	--	--	--
--	--	--	--	--	--	--	--
--	--	--	--	--	--	--	--
--	--	--	--	--	--	--	--
--	--	--	--	--	--	--	--
--	--	--	--	--	--	--	--
--	--	--	--	--	--	--	--
--	--	--	--	--	--	--	--
--	--	--	--	--	--	--	--

## Sheet: Figure 2e
	NiAl-P450	NiAlO	Ni-foil	NiO	NiAl-P350	NiOOH
8163.26	-0.000142289	0.000436249	0.00216	0.00249	0.00186	0.00459
8167.23	0.00106	0.000315988	0.00189	0.00225	0.00164	0.00409
8171.24	0.000803649	0.000194635	0.0017	0.00207	0.00141	0.00358
8175.24	-0.000192294	0.000732665	0.00156	0.00192	0.00125	0.00321
8179.26	0.000739713	0.00084857	0.00142	0.00169	0.00105	0.00272
8183.23	-0.000400419	0.000168492	0.00122	0.00153	0.00178	0.00233
8187.23	0.000668739	-7.87047e-05	0.00108	0.0014	0.000857191	0.00206
8191.31	-0.000347839	-0.000119625	0.000990107	0.00122	0.000656681	0.00169
8195.3	0.000540934	-0.00021446	0.000907652	0.00108	0.000699782	0.00132
8199.34	0.000446756	0.000383104	0.000791731	0.000889516	0.000474315	0.0012
8203.36	0.000274036	-0.000108047	0.000620334	0.000762597	0.000331506	0.000920364
8207.32	0.000297363	-0.000305466	0.000474175	0.00061723	0.000266902	0.000655245
8211.33	0.00019009	-0.00036693	0.000375276	0.000435384	0.000226693	0.000356009
8215.35	0.000148219	7.52872e-05	0.000242586	0.000336813	-0.00016754	0.000232157
8219.39	0.000212245	-0.000344961	5.67602e-05	0.000164945	1.62159e-05	5.23145e-05
8223.43	-0.000881873	-0.000531369	-0.000152887	2.49845e-05	0.00076329	-0.000230349
8227.44	0.000105522	-0.000576718	-0.000156857	-4.00144e-05	0.000679288	-0.000271307
8231.48	-3.74896e-05	1.59506e-05	-0.000356494	-0.000171392	0.000692867	-0.000401477
8235.47	-0.00105	-0.000495809	-0.000487994	-2.7534e-05	-0.000357479	-0.00018705
8239.47	-0.00111	-0.000128762	-0.000519836	-0.000377945	0.000409794	-0.000503668
8243.44	5.06021e-06	-0.000494047	-0.000528208	-0.000510227	-0.000517703	-0.000609724
8247.46	-5.25449e-05	-0.000515209	-0.000593354	-0.000562666	-0.000660185	-0.000683335
8251.49	5.0146e-05	-0.000487619	-0.000612599	-0.000657242	-0.00105	-0.000799131
8255.54	-0.000142549	-1.88943e-05	-0.000639057	-0.000672763	-9.45941e-05	-0.000914975
8259.5	-0.000953267	0.00024522	-0.000681642	-0.000730591	-0.000818766	-0.000911604
8263.53	4.98983e-05	-0.000320373	-0.000708646	-0.000770398	-0.000829308	-0.000983247
8267.54	-0.000872844	0.000181011	-0.000597453	-0.000796887	-0.000769341	-0.000936117
8271.5	-0.000929136	0.000372184	-0.000552028	-0.000757386	-0.001	-0.000955001
8275.5	0.000356465	-0.000164814	-0.000522716	-0.000752565	-4.69599e-05	-0.000805451
8279.55	0.000372474	-0.000250932	-0.00048978	-0.00071128	-0.000715501	-0.000603709
8283.57	0.000597343	0.000519562	-0.000443219	-0.000689724	-0.000729085	-0.000470036
8287.56	-0.00024554	0.000285286	-0.000404139	-0.000575331	-0.000627617	-0.000398665
8291.56	0.000983482	0.000361762	-0.000266867	-0.000410082	-0.000385933	-0.000222159
8295.56	0.00117	0.000598006	-0.000114669	-0.000234412	-0.000277833	3.6293e-05
8299.54	0.00144	0.000844436	0.00013172	4.9602e-06	-7.76279e-05	0.000331029
8303.54	0.00083237	0.00185	0.000537334	0.000389587	0.0002353	0.000639947
8307.56	0.00236	0.00196	0.00104	0.000883626	0.000669964	0.00115
8311.55	0.00291	0.00244	0.00186	0.00156	0.0013	0.00182
8315.6	0.00399	0.00343	0.00309	0.00255	0.00217	0.00306
8319.62	0.00529	0.00476	0.00501	0.00388	0.00343	0.00468
8320.07	0.0046	0.00492	0.0053	0.00406	0.00358	0.00489
8320.52	0.00564	0.00507	0.00559	0.00427	0.00391	0.00509
8320.98	0.00562	0.00536	0.00589	0.00446	0.00426	0.0053
8321.47	0.00603	0.00587	0.00621	0.0047	0.00464	0.00552
8321.99	0.00655	0.00609	0.00654	0.00491	0.00503	0.00575
8322.48	0.00664	0.00639	0.00687	0.00519	0.0054	0.006
8322.98	0.00712	0.00669	0.00725	0.00545	0.00578	0.00632
8323.47	0.00746	0.00695	0.00787	0.00573	0.00616	0.00665
8323.93	0.00791	0.00709	0.0085	0.00601	0.00651	0.00695
8324.43	0.00841	0.00752	0.00914	0.00634	0.00612	0.00727
8324.96	0.00888	0.00792	0.0099	0.00672	0.00634	0.00762
8325.45	0.00937	0.00832	0.01068	0.00708	0.00668	0.00795
8325.95	0.00987	0.00883	0.01153	0.00749	0.00709	0.00827
8326.44	0.01061	0.00928	0.01266	0.00794	0.00762	0.00867
8326.94	0.01165	0.00983	0.01383	0.00851	0.00819	0.00926
8327.4	0.01234	0.01035	0.01514	0.00899	0.00864	0.00972
8327.92	0.01358	0.01097	0.01702	0.0096	0.01024	0.01018
8328.43	0.01491	0.01171	0.01921	0.01032	0.01018	0.01078
8328.91	0.01636	0.01256	0.0218	0.01109	0.01179	0.01144
8329.41	0.01835	0.01349	0.02527	0.01198	0.01175	0.0122
8329.92	0.02095	0.01451	0.02937	0.01304	0.01295	0.01318
8330.38	0.02408	0.01575	0.0348	0.01412	0.01425	0.01418
8330.89	0.02803	0.01765	0.04349	0.01565	0.01597	0.01561
8331.42	0.03439	0.02001	0.05644	0.01782	0.01824	0.01747
8331.92	0.0433	0.02319	0.07671	0.02041	0.0216	0.02013
8332.42	0.0569	0.02763	0.10677	0.02452	0.02667	0.02332
8332.91	0.07616	0.03346	0.13795	0.03	0.03369	0.02812
8333.39	0.09824	0.03813	0.17673	0.03384	0.03879	0.03228
8333.89	0.1179	0.0389	0.21959	0.03535	0.04147	0.03486
8334.42	0.13331	0.03704	0.25717	0.03505	0.04088	0.03706
8334.9	0.1436	0.03623	0.28607	0.03542	0.04212	0.03626
8335.4	0.15363	0.03804	0.31132	0.03775	0.04444	0.03585
8335.89	0.16756	0.04194	0.33211	0.04257	0.04816	0.03709
8336.39	0.18772	0.0481	0.35089	0.04918	0.05491	0.03907
8336.91	0.21367	0.0568	0.36533	0.05862	0.06424	0.04198
8337.44	0.2449	0.06821	0.37888	0.07061	0.07591	0.04689
8337.95	0.27962	0.08081	0.39217	0.08268	0.08913	0.05349
8338.41	0.31302	0.09404	0.40525	0.09637	0.10234	0.06231
8338.45	0.31415	0.09525	0.40622	0.09744	0.10354	0.06315
8338.89	0.34721	0.11157	0.42126	0.11224	0.11937	0.07415
8339.44	0.38208	0.13711	0.44223	0.15016	0.14393	0.08869
8339.94	0.41264	0.16761	0.46043	0.18156	0.17364	0.10875
8340.44	0.44551	0.20686	0.47767	0.21024	0.21153	0.12889
8340.92	0.47742	0.25518	0.49308	0.25148	0.25904	0.15705
8341.43	0.51083	0.31094	0.50923	0.30162	0.31224	0.19274
8341.93	0.54474	0.36549	0.52719	0.34981	0.36379	0.24236
8342.46	0.57871	0.42114	0.54917	0.40459	0.41946	0.29539
8342.94	0.60898	0.47339	0.57222	0.45286	0.47072	0.34516
8343.46	0.63931	0.52985	0.59842	0.50805	0.5235	0.40261
8343.97	0.67087	0.5938	0.63131	0.56939	0.58733	0.46805
8344.47	0.69965	0.66642	0.66104	0.64222	0.65492	0.53159
8344.93	0.72874	0.7516	0.69251	0.72172	0.73481	0.60005
8345.45	0.7608	0.85887	0.73127	0.87302	0.84071	0.70635
8345.96	0.79558	0.96903	0.78208	0.97107	0.94683	0.75921
8346.46	0.83236	1.07649	0.80916	1.03792	1.05366	0.84237
8346.96	0.87032	1.17398	0.84368	1.12622	1.14441	0.94891
8347.42	0.90839	1.25664	0.87378	1.1988	1.22647	1.03582
8347.92	0.94491	1.34019	0.90346	1.31168	1.29922	1.13871
8348.45	0.97771	1.42368	0.92934	1.38308	1.3795	1.22523
8348.95	1.00235	1.4997	0.94786	1.43859	1.45985	1.29834
8349.45	1.02419	1.57972	0.96023	1.52166	1.54024	1.35724
8349.49	1.0251	1.58533	0.96076	1.52647	1.54504	1.36109
8349.95	1.03837	1.66145	0.96724	1.59218	1.61263	1.41402
8350.47	1.05012	1.71394	0.97052	1.64341	1.65606	1.47667
8350.92	1.05632	1.7306	0.97019	1.65709	1.67958	1.50204
8351.45	1.06148	1.70635	0.96607	1.61778	1.65981	1.53262
8351.95	1.06229	1.65406	0.96287	1.57576	1.61091	1.54655
8352.43	1.06266	1.58107	0.95927	1.52671	1.53872	1.53573
8352.93	1.06161	1.49734	0.95505	1.45528	1.46529	1.51245
8353.41	1.0592	1.41633	0.95208	1.38444	1.38862	1.46376
8353.91	1.05506	1.33757	0.95107	1.31876	1.31351	1.41089
8354.43	1.05165	1.26535	0.95283	1.25486	1.24168	1.33672
8354.91	1.0494	1.21116	0.95741	1.20379	1.19468	1.29825
8355.42	1.0459	1.16348	0.96465	1.15921	1.15099	1.24558
8355.92	1.04264	1.12539	0.97493	1.12302	1.11484	1.20352
8356.41	1.03937	1.09181	0.98622	1.08904	1.08272	1.17181
8356.89	1.03601	1.05877	0.99684	1.05183	1.05258	1.13443
8357.41	1.03261	1.02248	1.0072	1.00986	1.01897	1.09928
8357.89	1.02924	0.9864	1.01434	0.97179	0.98318	1.07178
8358.37	1.02466	0.95014	1.01798	0.93362	0.95149	1.04584
8358.89	1.02206	0.90925	1.01846	0.90541	0.91447	1.00697
8359.37	1.01854	0.87478	1.01645	0.87449	0.88074	0.98762
8359.84	1.01504	0.84687	1.01254	0.84701	0.85532	0.97282
8360.37	1.01173	0.82177	1.00746	0.82164	0.82885	0.95336
8360.89	1.00848	0.80432	1.00117	0.80367	0.81141	0.93838
8361.39	1.00581	0.79409	0.99598	0.79399	0.80471	0.92824
8361.89	1.00303	0.78992	0.99142	0.78998	0.80054	0.92269
8362.39	1.00033	0.79219	0.98694	0.79224	0.80224	0.9202
8362.86	0.99809	0.79945	0.98218	0.79968	0.80918	0.92134
8363.37	0.99454	0.81296	0.97704	0.81287	0.82112	0.92404
8363.89	0.99353	0.83114	0.9708	0.83291	0.83674	0.92883
8364.39	0.99174	0.85003	0.96405	0.85374	0.85511	0.93353
8364.88	0.98861	0.86891	0.95823	0.87293	0.87306	0.93867
8365.39	0.98655	0.88776	0.95177	0.89134	0.89071	0.94123
8365.86	0.98558	0.90219	0.94615	0.90559	0.9026	0.94209
8366.39	0.98297	0.91141	0.94157	0.91671	0.9128	0.94166
8366.91	0.97997	0.91606	0.93787	0.92129	0.91372	0.93806
8367.41	0.97663	0.916	0.93526	0.92085	0.91332	0.93435
8367.91	0.97173	0.91282	0.93341	0.91615	0.91253	0.93036
8368.45	0.9685	0.90426	0.93175	0.90785	0.90234	0.92401
8368.9	0.96433	0.89593	0.93053	0.89979	0.89353	0.9179
8369.42	0.95956	0.8867	0.92953	0.88858	0.88683	0.91014
8369.93	0.95394	0.87596	0.92924	0.87824	0.87792	0.90016
8370.43	0.95052	0.867	0.92947	0.8691	0.86897	0.89077
8370.92	0.94495	0.85877	0.93041	0.86098	0.85801	0.88421
8371.44	0.94132	0.85076	0.93217	0.85405	0.85003	0.87576
8371.91	0.93725	0.84484	0.93456	0.84817	0.8437	0.86728
8372.44	0.93299	0.83713	0.93833	0.84068	0.83939	0.85767
8372.96	0.9281	0.83058	0.94277	0.83415	0.83304	0.84938
8373.44	0.92451	0.82458	0.94763	0.82739	0.82476	0.84213
8373.95	0.92207	0.81837	0.95312	0.81809	0.8205	0.8347
8374.46	0.91855	0.81209	0.95966	0.81346	0.81197	0.82754
8374.93	0.91571	0.80684	0.96597	0.807	0.80646	0.82228
8375.45	0.91277	0.80225	0.97386	0.79918	0.80127	0.81679
8375.97	0.9102	0.7986	0.98212	0.79503	0.79709	0.81329
8376.45	0.90713	0.79629	0.98994	0.79105	0.79673	0.81107
8376.94	0.90607	0.79529	0.99826	0.7895	0.79574	0.80948
8377.44	0.90356	0.79572	1.00659	0.78864	0.79314	0.8092
8377.93	0.90317	0.79755	1.01693	0.78917	0.79384	0.80997
8378.45	0.9022	0.80078	1.0278	0.79135	0.79639	0.81252
8378.95	0.90148	0.8053	1.03433	0.79604	0.80036	0.81502
8379.45	0.90096	0.81112	1.04106	0.80141	0.80538	0.81766
8379.97	0.90005	0.81896	1.04963	0.80694	0.81434	0.82349
8380.46	0.90096	0.82589	1.05654	0.8142	0.82178	0.82951
8380.92	0.90119	0.83458	1.06244	0.82167	0.82711	0.83355
8381.44	0.90179	0.84421	1.07029	0.83372	0.83752	0.83848
8381.95	0.90244	0.85237	1.07363	0.84113	0.84666	0.84667
8382.45	0.90329	0.86171	1.07487	0.84889	0.85531	0.85329
8382.92	0.90344	0.87005	1.07508	0.85744	0.86065	0.86153
8383.41	0.90461	0.87856	1.07468	0.86629	0.86862	0.86809
8383.91	0.90686	0.8867	1.07283	0.87363	0.87907	0.87478
8384.41	0.90838	0.89456	1.06888	0.8801	0.88663	0.88305
8384.91	0.90914	0.90164	1.06485	0.88642	0.89082	0.89595
8385.42	0.91084	0.90908	1.06081	0.89254	0.89988	0.90478
8385.92	0.91371	0.91589	1.05535	0.89859	0.90658	0.91178
8386.42	0.91485	0.923	1.04869	0.90453	0.91073	0.92452
8386.88	0.91803	0.92944	1.0421	0.91036	0.91655	0.93345
8387.4	0.92054	0.93676	1.03359	0.91852	0.92432	0.94037
8387.88	0.92298	0.94471	1.02555	0.92693	0.93466	0.94877
8388.39	0.92478	0.95421	1.01708	0.93729	0.94143	0.95777
8389.43	0.93102	0.9774	1.00052	0.96101	0.96344	0.9782
8390.42	0.93826	1.00422	0.9869	0.98922	0.99138	0.99471
8391.43	0.94439	1.0309	0.97421	1.02032	1.01836	1.01255
8392.47	0.9511	1.05858	0.96311	1.05063	1.04542	1.02931
8393.44	0.95768	1.0819	0.9535	1.07901	1.06808	1.04212
8394.45	0.96455	1.10144	0.94553	1.10351	1.0879	1.05452
8394.48	0.96471	1.10197	0.94529	1.10423	1.08849	1.05496
8395.44	0.97114	1.11698	0.94191	1.1216	1.10382	1.06533
8396.45	0.97786	1.12852	0.94009	1.13677	1.1163	1.07399
8397.46	0.98443	1.13794	0.93979	1.14931	1.12374	1.08023
8398.47	0.99101	1.14466	0.94031	1.15907	1.13035	1.08395
8399.48	0.99761	1.14928	0.94061	1.16667	1.1363	1.08536
8400.47	1.00382	1.15069	0.94007	1.16878	1.13762	1.08466
8401.48	1.00985	1.14751	0.93893	1.16572	1.13785	1.08182
8402.51	1.01554	1.13944	0.93749	1.15619	1.13062	1.07815
8403.52	1.02048	1.12797	0.93628	1.14081	1.11998	1.07299
8404.51	1.02528	1.11403	0.93632	1.12352	1.1066	1.06655
8405.51	1.02864	1.09869	0.93751	1.10449	1.09185	1.05961
8406.52	1.03466	1.08232	0.94031	1.08103	1.07657	1.05245
8407.48	1.03578	1.06751	0.94408	1.0643	1.06207	1.04563
8408.49	1.03986	1.05012	0.94854	1.04458	1.04667	1.0387
8409.54	1.04199	1.03448	0.95352	1.02545	1.03092	1.03151
8410.52	1.04203	1.01892	0.958	1.00805	1.01624	1.02428
8411.5	1.04359	1.00333	0.96121	0.99128	1.00253	1.0177
8412.52	1.04332	0.98906	0.96502	0.97494	0.98872	1.01235
8413.5	1.04253	0.97581	0.96877	0.96112	0.97459	1.00758
8414.48	1.04155	0.96306	0.97371	0.94482	0.96231	1.00352
8415.51	1.04026	0.95085	0.98045	0.93417	0.95134	0.99911
8416.51	1.03874	0.9403	0.98674	0.92265	0.94085	0.99564
8417.44	1.03699	0.93201	0.99336	0.91326	0.933	0.99263
8418.45	1.03367	0.92401	1.00046	0.90494	0.92374	0.99017
8419.43	1.03229	0.91829	1.00647	0.89943	0.91966	0.98853
8420.43	1.02964	0.91421	1.01288	0.89544	0.91734	0.98712
8421.45	1.02675	0.91236	1.01964	0.89319	0.91365	0.98591
8422.46	1.02356	0.9115	1.02627	0.89316	0.91243	0.98479
8423.44	1.0198	0.91232	1.03353	0.89509	0.91361	0.98381
8424.46	1.01583	0.91408	1.04183	0.89934	0.91515	0.98225
8425.46	1.01148	0.91842	1.0504	0.90528	0.92047	0.98097
8426.46	1.00717	0.92266	1.05937	0.91257	0.92408	0.97993
8427.46	1.00297	0.92785	1.06812	0.92143	0.9288	0.97838
8428.48	0.99862	0.93351	1.07629	0.92926	0.93488	0.97715
8429.48	0.9933	0.93969	1.08353	0.93692	0.93963	0.97642
8430.51	0.9902	0.94416	1.08976	0.94416	0.94537	0.97517
8431.49	0.98513	0.94739	1.09329	0.94927	0.94849	0.97387
8432.5	0.98205	0.95049	1.09481	0.95333	0.952	0.97351
8433.51	0.97812	0.95281	1.09416	0.9563	0.95352	0.97366
8434.51	0.9743	0.95555	1.09128	0.95843	0.95584	0.97393
8435.48	0.97054	0.95691	1.08634	0.96032	0.95696	0.97434
8436.52	0.96688	0.95983	1.07912	0.96245	0.95965	0.97518
8437.5	0.96342	0.96247	1.07161	0.9647	0.9611	0.97598
8438.47	0.96031	0.9649	1.06342	0.96717	0.96579	0.97679
8439.51	0.95641	0.96853	1.05403	0.97026	0.96771	0.9776
8440.54	0.95484	0.97366	1.04449	0.97406	0.97089	0.97825
8441.51	0.95258	0.97807	1.03365	0.97878	0.97611	0.97859
8442.5	0.94997	0.98415	1.02613	0.98502	0.97953	0.97828
8443.5	0.94881	0.99102	1.0171	0.9924	0.98729	0.97766
8444.49	0.94895	0.99866	1.00877	1.00253	0.99613	0.9772
8445.48	0.94894	1.00622	1.00169	1.01036	1.00216	0.97647
8446.48	0.94908	1.01372	0.99584	1.01952	1.00729	0.97517
8447.49	0.94966	1.02055	0.9905	1.02861	1.01379	0.97312
8448.47	0.94946	1.02671	0.98514	1.03629	1.02056	0.97148
8449.46	0.95187	1.0307	0.97989	1.04037	1.02672	0.96981
8450.45	0.95271	1.0329	0.97355	1.04328	1.02772	0.96759
8451.45	0.95561	1.03302	0.96619	1.04332	1.02589	0.96572
8452.48	0.95816	1.03073	0.95762	1.04158	1.02468	0.96419
8453.47	0.96066	1.02755	0.94737	1.03825	1.02338	0.9627
8454.44	0.96241	1.02344	0.93995	1.03312	1.02166	0.9621
8455.5	0.96642	1.01768	0.93185	1.02596	1.0164	0.96197
8456.47	0.96959	1.0113	0.92533	1.01832	1.01049	0.96213
8457.46	0.97177	1.00383	0.91992	1.00919	1.00241	0.96307
8458.5	0.97618	0.99576	0.91608	0.99869	0.99361	0.96491
8459.52	0.97856	0.98717	0.91386	0.98821	0.9861	0.96742
8460.51	0.98209	0.9787	0.91343	0.97525	0.97616	0.97048
8461.52	0.98642	0.97104	0.91473	0.96517	0.9694	0.97418
8462.53	0.98898	0.96213	0.9174	0.95573	0.96239	0.97828
8463.54	0.99321	0.95498	0.92212	0.94604	0.9544	0.98287
8464.55	0.99645	0.9489	0.92676	0.93797	0.95055	0.98791
8465.54	0.99944	0.94411	0.93227	0.9317	0.94474	0.99291
8466.51	1.0026	0.9417	0.93885	0.92727	0.9399	0.99721
8467.56	1.0058	0.93999	0.94645	0.92545	0.94031	1.00165
8468.53	1.00881	0.94199	0.9531	0.92702	0.94137	1.00566
8469.53	1.01088	0.945	0.96025	0.93159	0.94589	1.00921
8470.59	1.01474	0.95194	0.96889	0.93919	0.95116	1.01274
8471.58	1.01734	0.95972	0.97434	0.94898	0.96077	1.01559
8472.54	1.0195	0.96805	0.97961	0.96036	0.96832	1.0181
8472.57	1.01851	0.96839	0.97979	0.96077	0.96854	1.01818
8473.53	1.0215	0.97793	0.98438	0.97362	0.97752	1.02023
8474.55	1.02339	0.98948	0.98747	0.98915	0.99037	1.02195
8475.52	1.02378	0.9999	0.98936	0.99955	0.99927	1.02336
8476.53	1.02609	1.00892	0.98998	1.01153	1.00667	1.02462
8477.53	1.02714	1.01716	0.98966	1.02155	1.01507	1.02576
8478.52	1.02791	1.0244	0.98827	1.02939	1.02185	1.02691
8479.52	1.02866	1.03011	0.98693	1.03493	1.02682	1.02812
8480.5	1.02905	1.03348	0.98566	1.03763	1.02989	1.02908
8481.48	1.0294	1.03482	0.98461	1.03806	1.03264	1.02999
8482.49	1.02951	1.0338	0.98522	1.03632	1.03465	1.03091
8483.52	1.02831	1.03301	0.98817	1.03254	1.03311	1.03183
8484.48	1.02914	1.03049	0.99135	1.02875	1.03064	1.03242
8485.49	1.02865	1.02736	0.99799	1.02418	1.02618	1.03278
8486.51	1.02806	1.02399	1.00604	1.01933	1.02085	1.03303
8488.54	1.02688	1.0185	1.02857	1.01178	1.01887	1.03319
8490.57	1.02448	1.01586	1.05383	1.00906	1.01283	1.03171
8490.6	1.02497	1.01587	1.05426	1.00902	1.01283	1.03165
8492.6	1.02209	1.01698	1.07574	1.01154	1.01515	1.02926
8494.56	1.0195	1.02023	1.09056	1.01755	1.01998	1.0249
8496.59	1.01673	1.02526	1.09999	1.02515	1.02371	1.02017
8498.58	1.01431	1.03016	1.10476	1.03285	1.0298	1.01454
8500.58	1.01086	1.035	1.10659	1.03989	1.0352	1.00832
8502.58	1.0079	1.03731	1.10524	1.04488	1.03799	1.00193
8504.6	1.00531	1.03768	1.09921	1.04688	1.03833	0.99609
8506.53	1.00219	1.0356	1.08881	1.04571	1.03648	0.99101
8508.57	0.99878	1.03096	1.07171	1.04112	1.02976	0.98655
8510.54	0.9949	1.02386	1.05179	1.03352	1.02414	0.98352
8512.48	0.99134	1.01566	1.02945	1.02338	1.01477	0.98224
8514.54	0.98799	1.00501	1.00318	1.01018	1.00276	0.98206
8516.51	0.98533	0.99291	0.97457	0.99484	0.99146	0.98312
8518.5	0.98217	0.97986	0.94924	0.97819	0.98089	0.98509
8520.53	0.98016	0.96602	0.92743	0.96091	0.96894	0.98767
8522.56	0.97892	0.95337	0.9112	0.94366	0.95618	0.99057
8524.55	0.97881	0.94263	0.9034	0.92999	0.94355	0.99387
8526.58	0.97958	0.93472	0.90404	0.91928	0.93437	0.9954
8528.56	0.98123	0.93078	0.91196	0.91373	0.93028	0.99657
8530.54	0.98404	0.93089	0.92467	0.91443	0.93069	0.99826
8532.57	0.98643	0.93619	0.94124	0.92077	0.93753	1.00009
8534.56	0.98945	0.94508	0.95774	0.93292	0.94709	1.00119
8536.54	0.99295	0.95703	0.97297	0.94825	0.95697	1.00223
8538.52	0.99598	0.97093	0.98566	0.96553	0.96903	1.00332
8540.51	0.99887	0.98431	0.9963	0.98258	0.98438	1.00431
8542.51	1.00134	0.99756	1.0037	0.99891	0.99851	1.00521
8544.46	1.00383	1.0086	1.00718	1.01284	1.00715	1.00603
8546.49	1.00632	1.01775	1.00793	1.0238	1.01731	1.00671
8548.49	1.00897	1.02491	1.00699	1.03207	1.02339	1.00685
8550.5	1.01042	1.02949	1.00514	1.03711	1.0288	1.007
8552.51	1.01231	1.03195	1.00291	1.03931	1.03276	1.00671
8554.53	1.01426	1.03275	1.00018	1.0391	1.03131	1.00603
8556.52	1.01499	1.03217	0.99682	1.03734	1.02924	1.00469
8558.54	1.01474	1.03042	0.99274	1.03474	1.02733	1.00275
8560.55	1.01444	1.02782	0.98802	1.03145	1.02673	1.00079
8562.51	1.01399	1.02467	0.9849	1.02829	1.02521	0.99899
8564.56	1.01222	1.02134	0.98488	1.02485	1.0201	0.997
8566.5	1.01101	1.01867	0.9892	1.02162	1.01814	0.99589
8568.5	1.00913	1.01638	0.99838	1.01891	1.01755	0.99557
8570.5	1.00831	1.01455	1.01017	1.01676	1.01377	0.99578
8572.48	1.00698	1.01295	1.02279	1.01513	1.01095	0.99647
8574.45	1.00588	1.01094	1.03382	1.01344	1.00945	0.9975
8574.5	1.00597	1.01088	1.0341	1.01339	1.0094	0.99753
8576.49	1.0051	1.00958	1.04377	1.01113	1.00771	0.99866
8578.47	1.00387	1.00751	1.05089	1.00836	1.00789	0.99968
8580.47	1.00383	1.00522	1.0561	1.00574	1.00722	1.0007
8582.5	1.00358	1.00335	1.05915	1.00299	1.00312	1.00167
8584.52	1.00233	1.00144	1.05987	1.00062	0.99994	1.00244
8586.53	1.00265	1.0001	1.05791	0.99903	0.99862	1.0037
8588.53	1.00228	0.9993	1.05318	0.99827	0.99813	1.00507
8590.54	1.00149	0.99909	1.04569	0.99844	0.99779	1.00526
8592.55	1.00156	0.99888	1.0347	0.99891	0.9994	1.00536
8594.55	1.00132	0.99868	1.02316	0.99902	1.00076	1.00582
8596.56	1.00106	0.99797	1.0105	0.9983	1.00016	1.00632
8598.55	1.00088	0.99674	0.99804	0.99612	0.99693	1.00691
8600.51	1.00017	0.9948	0.98738	0.99324	0.99556	1.00713
8602.55	0.99981	0.99227	0.97748	0.98921	0.99245	1.00778
8604.51	0.99953	0.9896	0.96965	0.9852	0.99034	1.00825
8606.51	0.99923	0.98731	0.96429	0.98187	0.98922	1.00863
8608.54	0.99884	0.98522	0.96142	0.97933	0.98513	1.00903
8610.49	0.99866	0.98389	0.96075	0.97763	0.98421	1.00941
8612.51	0.99832	0.98339	0.96145	0.97694	0.98345	1.00945
8614.53	0.99833	0.98374	0.96274	0.97735	0.98425	1.00942
8616.59	0.99896	0.98538	0.9641	0.97892	0.9856	1.00916
8618.56	1.00122	0.9891	0.96509	0.98111	0.98825	1.00966
8620.58	0.99911	0.98908	0.96588	0.98567	0.98805	1.00996
8622.6	0.99767	0.99095	0.96652	0.98911	0.98925	1.00594
8624.58	0.9976	0.99393	0.96703	0.99282	0.99224	1.00393
8626.58	0.99773	0.99768	0.96763	0.99743	0.99724	1.0022
8628.59	0.9981	1.00114	0.96853	1.00196	1.00214	1.0005
8630.6	0.99833	1.00457	0.96976	1.00658	1.00538	0.99881
8632.56	0.99847	1.00769	0.97174	1.01075	1.00647	0.9972
8635.57	0.99954	1.01145	0.97626	1.01567	1.00919	0.9948
8638.55	0.99979	1.01403	0.98152	1.01882	1.01292	0.99303
8641.58	0.99946	1.01512	0.98692	1.02023	1.01502	0.99223
8644.56	0.99952	1.01518	0.9919	1.02055	1.01648	0.99221
8647.61	0.99956	1.01438	0.99582	1.01969	1.01336	0.99264
8650.62	0.99953	1.0124	0.99895	1.01751	1.01261	0.99314
8653.64	0.9996	1.00901	1.002	1.01268	1.00821	0.99358
8656.65	0.99971	1.00428	1.00501	1.00577	1.00501	0.99403
8659.67	0.99976	0.99887	1.00849	0.99816	0.99854	0.99471
8662.65	0.99982	0.99423	1.01273	0.99139	0.99505	0.99573
8665.61	0.99976	0.99035	1.0173	0.98682	0.99031	0.9969
8668.62	0.99969	0.98858	1.02166	0.98541	0.98949	0.99812
8671.59	0.99956	0.98844	1.02333	0.98588	0.98835	0.99949
8674.57	0.99987	0.98982	1.02233	0.98772	0.99055	1.00102
8677.58	0.99996	0.99146	1.01903	0.98984	0.99116	1.00257
8680.65	0.99989	0.99329	1.01374	0.99149	0.99421	1.00398
8683.64	1.00003	0.99438	1.00739	0.99197	0.99393	1.00515
8686.67	1.00202	0.99448	1.00072	0.99158	0.99267	1.00599
8689.65	0.99928	0.99335	0.99493	0.99108	0.99443	1.00614
8692.72	0.99918	0.99383	0.99103	0.99115	0.99341	1.00573
8695.72	0.99956	0.99509	0.98977	0.99275	0.99565	1.00505
8698.68	0.99936	0.9972	0.99055	0.99573	0.9966	1.00446
8701.65	1.00012	0.99969	0.99222	0.99938	1.0002	1.00343
8704.67	0.9999	1.00242	0.99263	1.00305	1.00206	1.00174
8707.7	1.00021	1.00532	0.99093	1.00653	1.00586	1.00037
8710.7	1.00036	1.00796	0.98713	1.00984	1.00758	0.99925
8713.74	1.00104	1.01058	0.98148	1.01299	1.01189	0.99824
8716.73	1.00079	1.01276	0.9769	1.0156	1.01213	0.99758
8719.76	1.00074	1.01386	0.97497	1.0172	1.01216	0.99719
8722.78	1.00077	1.01403	0.97514	1.01734	1.01224	0.99703
8725.84	1.00076	1.01318	0.97619	1.01633	1.0138	0.99698
8728.77	1.00106	1.01156	0.97696	1.0143	1.01143	0.99705
8731.8	1.00036	1.0093	0.97797	1.01181	1.01024	0.99719
8734.77	1.00015	1.00649	0.97944	1.00846	1.00655	0.99726
8737.78	0.99974	1.00313	0.98141	1.00446	1.00446	0.99728
8740.77	0.99917	0.99952	0.98346	0.9993	1.00218	0.99736
8743.79	0.99852	0.99578	0.9858	0.99416	0.99668	0.99752
8746.84	0.99796	0.99308	0.98832	0.99	0.99448	0.99782
8749.84	0.99771	0.99125	0.99058	0.98772	0.99148	0.99823
8752.86	0.99734	0.99051	0.99309	0.98711	0.9925	0.99875
8755.85	0.99741	0.99052	0.99553	0.98832	0.99096	0.99924
8758.89	0.99797	0.99208	0.99795	0.99067	0.99116	0.99952
8761.88	0.99762	0.99367	0.99993	0.9935	0.99468	0.99982
8764.89	0.9975	0.99493	1.00178	0.99601	0.99562	1.00016
8767.83	0.99755	0.99607	1.00387	0.99762	0.99571	1.00042
8770.85	0.99799	0.99706	1.00566	0.99821	0.99838	1.00046
8773.87	0.99766	0.99739	1.00726	0.9981	0.99986	1.00043
8776.87	0.99772	0.99731	1.0082	0.99774	0.99781	1.00044
8779.91	0.99791	0.99702	1.00838	0.99737	0.99676	1.00039
8782.91	0.99809	0.99706	1.00772	0.9974	0.99667	1.00022
8785.96	0.9983	0.99706	1.0061	0.99734	0.99666	1.0002
8788.93	0.99883	0.99698	1.00335	0.99717	0.99855	1.00013
8791.96	0.9984	0.99676	1.00032	0.99719	0.99761	0.99986
8794.94	0.99846	0.99697	0.9975	0.99741	0.99874	0.99956
8797.95	0.99874	0.99777	0.99528	0.99805	1.00025	0.9994
8800.94	0.99904	0.99836	0.99378	0.9989	1.00101	0.99883
8803.94	0.99923	0.99906	0.99317	0.99984	1.00165	0.9979
8806.94	0.99945	0.9995	0.99347	1.00063	1.00236	0.99744
8809.93	1.00013	1.00047	0.99419	1.0017	1.00123	0.99719
8812.95	0.99998	1.00173	0.99519	1.00311	1.00333	0.9971
8815.98	0.99957	1.00293	0.99594	1.00494	1.0035	0.9972
8819.03	0.99978	1.00397	0.99646	1.00683	1.00349	0.99741
8822.01	0.99989	1.00515	0.9965	1.00822	1.00651	0.99789
8825.05	1.0001	1.00576	0.996	1.00884	1.00608	0.9985
8828.01	1.00024	1.00561	0.99483	1.00871	1.00698	0.99938
8828.07	1.00015	1.00561	0.9948	1.00869	1.00704	0.9994
8830.99	1.00026	1.00547	0.9934	1.008	1.00589	1.0003
8834	1.00031	1.00521	0.99186	1.00701	1.00437	1.00011
8836.97	1.00028	1.00433	0.99088	1.00602	1.00578	0.99961
8839.95	1.00023	1.00373	0.99052	1.00503	1.00441	0.9998
8842.97	1.00019	1.00303	0.9904	1.00407	1.00235	1.0004
8846.02	1.00023	1.00218	0.99025	1.00307	1.00341	1.00093
8849.03	1.00015	1.0013	0.98988	1.00192	1.00185	1.00114
8852.07	1.00008	1.00078	0.98954	1.00084	0.99987	1.00112
8855.07	1.00006	1.00004	0.98959	0.99976	1.00092	1.00091
8858.09	1.00012	0.99887	0.98974	0.99858	0.99931	1.0007
8861.09	1.00032	0.99816	0.9903	0.99754	0.99763	1.00085
8864.04	1.00029	0.99779	0.99127	0.99666	0.99878	1.00089
8867.01	1.00007	0.99748	0.99244	0.99629	0.99776	1.00085
8870	1.0002	0.99765	0.99412	0.99633	0.99833	1.00115
8873	1.00012	0.99767	0.99592	0.99632	0.99754	1.00189
8876.01	1.00014	0.99781	0.99788	0.99698	0.99636	1.0011
8879.07	1.0002	0.99759	0.99936	0.99803	0.99852	0.99991
8882.05	1.00005	0.99804	1.00154	0.99743	0.9977	0.99966
8885.11	0.99998	0.99812	1.00414	0.99691	0.99657	0.99953
8888.08	1.00035	0.99802	1.00636	0.99665	0.99863	0.99925
8891.06	0.99963	0.9978	1.00835	0.99661	0.99794	0.99914
8894.07	0.99964	0.99814	1.00989	0.99673	0.99673	0.99882
8897.04	0.99917	0.99842	1.01091	0.99718	0.99695	0.99833
8900.06	0.99975	0.99914	1.01119	0.99794	0.99736	0.99804
8903.01	0.99964	1.00013	1.01089	0.9989	0.99803	0.99789
8906.03	0.99937	1.00094	1.00964	1.00023	0.99886	0.99772
8909.03	0.99944	1.00149	1.00798	1.0019	0.99992	0.9976
8912.01	0.99943	1.00258	1.00625	1.00368	1.00111	0.99753
8915.04	0.99986	1.00401	1.00514	1.00519	1.00198	0.99759
8918.04	0.99986	1.00437	1.00392	1.00624	1.00422	0.99788
8921.03	0.99969	1.00456	1.00345	1.00658	1.00408	0.99836
8924.04	0.99992	1.00464	1.00298	1.00627	1.00473	0.9988
8927.03	0.99997	1.00415	1.00287	1.00549	1.00366	0.99909
8930.03	1.00041	1.00391	1.00269	1.00411	1.00355	0.99896
8934	1.00012	1.00261	1.00297	1.00234	1.00353	0.99839
8937.92	1.00031	1.00145	1.00334	1.0009	1.00268	0.99847
8941.9	1.0005	1.00104	1.00391	1.00008	1.00202	0.99882
8945.92	1.00109	1.00074	1.00426	0.99988	0.99843	0.99912
8949.92	1.00059	1.00046	1.0045	1.00008	0.99815	0.99992
8953.95	1.00083	1	1.00463	1.00025	1.00093	1.00053
8957.93	1.00108	0.99979	1.0049	0.99991	1.00041	1.00066
8961.94	1.00116	0.99932	1.00518	0.99945	0.99748	1.00083
8965.87	1.00065	0.99881	1.00519	0.99865	0.99696	1.00057
8969.85	1.00103	0.99853	1.00501	0.99798	0.99623	1.00046
8973.82	1.00115	0.99795	1.00491	0.9977	0.99648	1.00073
8977.79	1.00118	0.99782	1.005	0.99783	0.99604	1.00096
8981.83	1.00066	0.99785	1.00539	0.99818	0.99631	1.00087
8985.79	1.00099	0.99827	1.00594	0.99863	0.99903	1.00092
8989.81	1.00108	0.99858	1.00672	0.99892	0.99992	1.0013
8993.8	1.001	0.99859	1.00757	0.9991	0.99706	1.00195
8997.83	1.00112	0.9992	1.00845	0.99937	1.00025	1.00252
9001.76	1.00114	0.99886	1.00944	0.99951	1.00027	1.00322
9005.76	1.00114	0.99907	1.01038	0.99969	0.99745	1.00246
9009.75	1.00106	0.999	1.01149	0.99994	1.00008	1.00151
9013.75	1.00102	0.99898	1.01284	1.00009	1.00014	1.0013
9017.8	1.0013	0.99955	1.01417	1.00046	0.99782	1.00108
9021.79	1.00096	0.99944	1.0153	1.00103	0.99739	1.00083
9025.83	1.00093	0.99936	1.01621	1.0015	1.00061	1.00074
9029.81	1.00089	0.99964	1.01697	1.00173	1.00095	1.00062
9033.77	1.00053	0.99954	1.01747	1.00143	1.00056	1.0005
9037.78	1.00106	0.99923	1.01795	1.00076	0.9972	1.00045
9041.72	1.00094	0.99847	1.01843	1.00006	0.99698	1.00065
9045.71	1.00099	0.99791	1.01881	0.99949	0.99936	1.00066
9049.73	1.0011	0.9975	1.01902	0.99894	0.99612	1.00029
9053.73	1.00121	0.99737	1.01915	0.9984	0.99857	1.00026
9057.76	1.00112	0.9971	1.01921	0.99813	0.99827	1.00048
9061.77	1.00113	0.99679	1.01934	0.99793	0.99488	1.00092
9065.78	1.00099	0.99657	1.01965	0.99776	0.99455	1.00094
9069.74	1.00089	0.99633	1.01992	0.99779	0.9972	1.00096
9073.7	1.00132	0.9959	1.02034	0.99796	0.99424	1.0009
9077.65	1.00095	0.99595	1.02081	0.99803	0.99405	1.00065
9081.64	1.0009	0.99578	1.02114	0.99793	0.99654	1.00026
9085.63	1.00081	0.99557	1.02139	0.99744	0.99353	0.99981
9089.67	1.00083	0.9952	1.0216	0.9968	0.99009	0.99951

## Sheet: Figure 2f
r	NiAl-P450	NiAlO	Ni-foil	NiO	NiAl-P350
0	0.0402	0.1163	0.05086	0.15118	0.12766
0.03068	0.03972	0.12013	0.04949	0.15037	0.12931
0.06136	0.03823	0.13007	0.04587	0.14812	0.13357
0.09204	0.03567	0.14268	0.04153	0.14506	0.13872
0.12272	0.03212	0.15452	0.03893	0.14213	0.14281
0.1534	0.02807	0.16305	0.04018	0.14049	0.14433
0.18408	0.02499	0.16677	0.04504	0.14118	0.14259
0.21476	0.02549	0.16519	0.05114	0.14472	0.13795
0.24544	0.03123	0.15883	0.05602	0.15082	0.13194
0.27612	0.04099	0.14929	0.05792	0.1584	0.12721
0.3068	0.05268	0.13939	0.05596	0.1659	0.12682
0.33748	0.06466	0.13285	0.05015	0.1717	0.13267
0.36816	0.07565	0.13312	0.04164	0.17453	0.14408
0.39884	0.08463	0.14125	0.03366	0.17376	0.15821
0.42951	0.09086	0.1552	0.0323	0.16987	0.17144
0.46019	0.09396	0.17128	0.04057	0.1649	0.18055
0.49087	0.09417	0.18596	0.05364	0.16284	0.18327
0.52155	0.09252	0.19678	0.0665	0.16902	0.17871
0.55223	0.0912	0.20264	0.07618	0.18763	0.16807
0.58291	0.09344	0.20411	0.08089	0.21907	0.15593
0.61359	0.10227	0.20384	0.07967	0.2604	0.15172
0.64427	0.11875	0.20668	0.07233	0.3074	0.16694
0.67495	0.14155	0.21875	0.05952	0.35609	0.20556
0.70563	0.16823	0.24468	0.04297	0.40308	0.26194
0.73631	0.19629	0.28514	0.02687	0.44583	0.32809
0.76699	0.22358	0.33721	0.0229	0.4827	0.39724
0.79767	0.24839	0.3965	0.03493	0.51303	0.46402
0.82835	0.26953	0.45858	0.04865	0.53729	0.52413
0.85903	0.28637	0.51961	0.05728	0.55694	0.57429
0.88971	0.29898	0.57647	0.05789	0.57427	0.61247
0.92039	0.30816	0.62692	0.04894	0.59192	0.63804
0.95107	0.31541	0.66962	0.03031	0.6123	0.65206
0.98175	0.32275	0.70424	0.01187	0.63696	0.65744
1.01243	0.33236	0.73137	0.0414	0.66627	0.65885
1.04311	0.34601	0.75256	0.08466	0.69947	0.66222
1.07379	0.36457	0.77	0.13126	0.73515	0.67351
1.10447	0.38776	0.78635	0.17679	0.77192	0.69706
1.13515	0.41441	0.80428	0.21684	0.80895	0.73414
1.16583	0.4429	0.82614	0.24712	0.84637	0.7827
1.19651	0.47179	0.85372	0.26396	0.88532	0.83853
1.22718	0.50024	0.88809	0.26492	0.92773	0.89679
1.25786	0.52836	0.92977	0.24998	0.97575	0.95341
1.28854	0.55729	0.97885	0.22377	1.03112	1.00588
1.31922	0.58913	1.03515	0.20039	1.09456	1.0536
1.3499	0.6265	1.0982	0.20676	1.16547	1.09778
1.38058	0.6719	1.16712	0.26177	1.24194	1.14089
1.41126	0.72694	1.24033	0.35481	1.32109	1.18576
1.44194	0.79184	1.31538	0.46707	1.39943	1.2345
1.47262	0.86525	1.38885	0.58442	1.47325	1.28742
1.5033	0.9445	1.4564	0.69646	1.53884	1.34246
1.53398	1.02603	1.51305	0.79556	1.59263	1.39529
1.56466	1.10588	1.55346	0.87713	1.63119	1.43987
1.59534	1.18003	1.57247	0.94101	1.6512	1.46941
1.62602	1.24481	1.56545	0.9933	1.64946	1.47726
1.6567	1.29708	1.52881	1.04805	1.62301	1.45777
1.68738	1.33442	1.46033	1.12682	1.56922	1.40689
1.71806	1.35527	1.35945	1.25346	1.48609	1.32258
1.74874	1.359	1.22749	1.44485	1.37259	1.20507
1.77942	1.34592	1.06769	1.70467	1.22898	1.05689
1.8101	1.31722	0.88519	2.02457	1.05714	0.88278
1.84078	1.27494	0.68692	2.38918	0.86081	0.68942
1.87146	1.22176	0.48158	2.78017	0.64574	0.48503
1.90214	1.16082	0.28084	3.17839	0.42006	0.27886
1.93282	1.0955	0.11596	3.565	0.19729	0.08093
1.9635	1.02906	0.14995	3.92215	0.09009	0.10225
1.99418	0.96435	0.28725	4.23365	0.26558	0.25866
2.02485	0.9035	0.40725	4.48551	0.44518	0.38494
2.05553	0.84768	0.49805	4.66656	0.5962	0.4788
2.08621	0.79702	0.56135	4.76884	0.71339	0.54347
2.11689	0.75076	0.60723	4.78797	0.79904	0.5896
2.14757	0.70757	0.65445	4.72321	0.86394	0.6365
2.17825	0.66592	0.72725	4.57749	0.92869	0.70913
2.20893	0.62453	0.84568	4.35711	1.02099	0.82791
2.23961	0.58262	1.01608	4.07136	1.16588	0.99893
2.27029	0.54006	1.23127	3.73196	1.3743	1.21451
2.30097	0.49741	1.4771	3.35234	1.64032	1.46012
2.33165	0.45576	1.73757	2.9469	1.94716	1.71959
2.36233	0.41659	1.997	2.53017	2.27379	1.97726
2.39301	0.38142	2.24095	2.11611	2.59863	2.21876
2.42369	0.35146	2.45657	1.71734	2.90129	2.43145
2.45437	0.32729	2.63303	1.34458	3.1635	2.60471
2.48505	0.30859	2.76179	1.00629	3.36987	2.73026
2.51573	0.29417	2.83688	0.70851	3.50842	2.8024
2.54641	0.28235	2.85506	0.45542	3.57117	2.81814
2.57709	0.27137	2.81589	0.25202	3.55433	2.77725
2.60777	0.25978	2.72159	0.12278	3.45845	2.68209
2.63845	0.24663	2.57689	0.14163	3.28828	2.53745
2.66913	0.23153	2.38866	0.22238	3.05233	2.35017
2.69981	0.21458	2.16546	0.29168	2.76232	2.12869
2.73049	0.19622	1.91707	0.34145	2.43239	1.8826
2.76117	0.17712	1.65392	0.37243	2.07823	1.62206
2.79185	0.15804	1.38654	0.38645	1.71607	1.35728
2.82252	0.13968	1.125	0.38562	1.3618	1.09801
2.8532	0.12265	0.87848	0.3729	1.03008	0.85309
2.88388	0.10731	0.65486	0.35319	0.73376	0.63011
2.91456	0.09389	0.46059	0.33449	0.48373	0.43519
2.94524	0.08246	0.30074	0.32796	0.29002	0.2731
2.97592	0.07316	0.17993	0.34414	0.16616	0.14837
3.0066	0.06632	0.10458	0.38629	0.12541	0.07187
3.03728	0.06257	0.07883	0.44866	0.12931	0.06514
3.06796	0.06258	0.07752	0.52157	0.1244	0.08343
3.09864	0.06666	0.07006	0.59584	0.09717	0.08819
3.12932	0.07439	0.04858	0.66427	0.05306	0.07859
3.16	0.08492	0.0214	0.72173	0.03177	0.06748
3.19068	0.0973	0.04475	0.76506	0.08312	0.07931
3.22136	0.11069	0.09593	0.79288	0.13995	0.11973
3.25204	0.12443	0.15205	0.80547	0.18793	0.17445
3.28272	0.13795	0.20909	0.80447	0.22359	0.23445
3.3134	0.15078	0.26512	0.79254	0.24849	0.29526
3.34408	0.16252	0.31925	0.77297	0.26959	0.35439
3.37476	0.17278	0.37124	0.74927	0.29833	0.41035
3.40544	0.18126	0.42107	0.72493	0.34569	0.46218
3.43612	0.18767	0.46862	0.70347	0.41574	0.50915
3.4668	0.1918	0.51332	0.68886	0.50449	0.55054
3.49748	0.19351	0.55411	0.68595	0.60372	0.58552
3.52816	0.19275	0.58949	0.70051	0.70443	0.61316
3.55884	0.18958	0.61775	0.73824	0.79844	0.63254
3.58952	0.18415	0.63733	0.80288	0.87906	0.6429
3.62019	0.17672	0.64713	0.89455	0.94145	0.6439
3.65087	0.16764	0.64686	1.0096	0.98285	0.63582
3.68155	0.15732	0.6373	1.14159	1.00269	0.61981
3.71223	0.14621	0.6205	1.28258	1.00268	0.59805
3.74291	0.13479	0.59986	1.42408	0.98663	0.5738
3.77359	0.1235	0.57995	1.55775	0.96009	0.55127
3.80427	0.11271	0.56592	1.67588	0.9297	0.5351
3.83495	0.10271	0.56231	1.77183	0.90211	0.5293
3.86563	0.09369	0.57157	1.84036	0.88255	0.53598
3.89631	0.08576	0.59313	1.87791	0.87352	0.55453
3.92699	0.07892	0.62366	1.88281	0.87417	0.58192
3.95767	0.07318	0.65837	1.85539	0.88091	0.61382
3.98835	0.0685	0.6923	1.79799	0.88883	0.64579
4.01903	0.06489	0.72122	1.71493	0.89332	0.6741
4.04971	0.06234	0.74208	1.61235	0.8912	0.69606
4.08039	0.0608	0.75315	1.49807	0.88134	0.71016
4.11107	0.06016	0.754	1.3813	0.86494	0.71605
4.14175	0.06021	0.74555	1.27226	0.84537	0.71449
4.17243	0.06068	0.72994	1.18128	0.82772	0.70725
4.20311	0.0613	0.71043	1.11737	0.81785	0.69694
4.23379	0.06179	0.69116	1.08607	0.82098	0.68672
4.26447	0.06194	0.67668	1.08775	0.84007	0.67994
4.29515	0.06163	0.67115	1.11779	0.87486	0.67951
4.32583	0.06081	0.67742	1.16855	0.92218	0.68735
4.35651	0.05951	0.69623	1.23183	0.9771	0.70397
4.38719	0.05782	0.72611	1.30036	1.0343	0.72835
4.41786	0.05588	0.76394	1.36823	1.08899	0.75834
4.44854	0.05387	0.80581	1.4307	1.13741	0.79115
4.47922	0.05196	0.84781	1.48385	1.17694	0.8238
4.5099	0.05032	0.88643	1.5244	1.20606	0.85354
4.54058	0.04905	0.91876	1.54955	1.22414	0.87798
4.57126	0.04821	0.94259	1.55705	1.2313	0.89519
4.60194	0.04779	0.95628	1.54532	1.22814	0.90372
4.63262	0.04769	0.9588	1.51357	1.21552	0.90258
4.6633	0.04775	0.94961	1.46192	1.19433	0.89118
4.69398	0.04779	0.92862	1.3915	1.16538	0.86934
4.72466	0.04761	0.89611	1.30443	1.1292	0.83721
4.75534	0.04699	0.85272	1.20376	1.08605	0.79528
4.78602	0.04574	0.79936	1.09332	1.0359	0.74432
4.8167	0.04372	0.73721	0.97752	0.9785	0.68539
4.84738	0.04082	0.66769	0.86118	0.91355	0.61981
4.87806	0.03697	0.59248	0.7492	0.8408	0.54925
4.90874	0.03218	0.51354	0.64632	0.76026	0.47577
4.93942	0.02654	0.43334	0.55672	0.67238	0.40205
4.9701	0.0202	0.35524	0.48349	0.57828	0.33195
5.00078	0.01355	0.28444	0.42796	0.48029	0.27145
5.03146	0.00776	0.22978	0.38911	0.38294	0.22977
5.06214	0.00757	0.2042	0.36373	0.29584	0.21718
5.09282	0.01337	0.21548	0.34741	0.23943	0.23564
5.1235	0.02032	0.25488	0.33596	0.2415	0.27526
5.15418	0.02706	0.3075	0.3262	0.30085	0.32429
5.18486	0.03316	0.36322	0.31614	0.38908	0.37488
5.21553	0.03835	0.41653	0.30462	0.48567	0.42252
5.24621	0.04246	0.46431	0.291	0.58016	0.4645
5.27689	0.04538	0.50463	0.27487	0.66659	0.49917
5.30757	0.04707	0.53621	0.25597	0.74095	0.52545
5.33825	0.04752	0.55822	0.23433	0.80026	0.54269
5.36893	0.04681	0.57014	0.21049	0.84229	0.55057
5.39961	0.04503	0.57174	0.18574	0.86554	0.54905
5.43029	0.04233	0.56309	0.16254	0.86915	0.53833
5.46097	0.03888	0.54451	0.14465	0.85301	0.51886
5.49165	0.03487	0.51659	0.13632	0.81772	0.49128
5.52233	0.03047	0.48019	0.13967	0.76461	0.45646
5.55301	0.02588	0.43636	0.15244	0.69568	0.4154
5.58369	0.02127	0.38642	0.16975	0.61356	0.36926
5.61437	0.01677	0.3318	0.18693	0.52137	0.31932
5.64505	0.01252	0.27408	0.20068	0.42266	0.26688
5.67573	0.00859	0.2149	0.20903	0.32121	0.21331
5.70641	0.00506	0.1559	0.21114	0.22104	0.15993
5.73709	0.00205	0.09865	0.20711	0.12685	0.10799
5.76777	0.00147	0.04469	0.19794	0.05032	0.05865
5.79845	0.00366	0.00692	0.18543	0.06184	0.01295
5.82913	0.00579	0.04954	0.17204	0.12057	0.02845
5.85981	0.00774	0.08734	0.16059	0.1708	0.06466
5.89049	0.00956	0.11846	0.15359	0.2075	0.09539
5.92117	0.01128	0.14269	0.15224	0.23011	0.1204
5.95185	0.01297	0.16011	0.1559	0.23943	0.13967
5.98253	0.01465	0.17111	0.16263	0.23722	0.15337
6.0132	0.01632	0.17628	0.17031	0.22612	0.16183
6.04388	0.018	0.17639	0.17753	0.20953	0.16551
6.07456	0.01967	0.17233	0.18387	0.19156	0.16499
6.10524	0.02133	0.16505	0.18986	0.17661	0.16089
6.13592	0.02294	0.15546	0.19664	0.16836	0.1539
6.1666	0.02449	0.14443	0.20541	0.16816	0.14469
6.19728	0.02595	0.13269	0.21689	0.17429	0.13394
6.22796	0.02727	0.12084	0.23086	0.18318	0.12231
6.25864	0.02841	0.10933	0.24618	0.19124	0.11042
6.28932	0.02934	0.09843	0.26104	0.19582	0.09889
6.32	0.03	0.08831	0.27341	0.19532	0.08833
6.35068	0.03036	0.07909	0.28131	0.18904	0.07938
6.38136	0.0304	0.07082	0.28308	0.177	0.0727
6.41204	0.03008	0.06361	0.27751	0.15973	0.06885
6.44272	0.0294	0.05766	0.26389	0.13825	0.06819
6.4734	0.02839	0.05331	0.24211	0.11411	0.07067
6.50408	0.02708	0.05102	0.21268	0.08997	0.07588
6.53476	0.02553	0.05133	0.17694	0.07107	0.08321
6.56544	0.02381	0.05455	0.13773	0.06658	0.09204
6.59612	0.02202	0.06061	0.10164	0.08099	0.10181
6.6268	0.02024	0.06909	0.08496	0.10733	0.112
6.65748	0.01858	0.0794	0.1045	0.13836	0.12213
6.68816	0.01712	0.0909	0.14843	0.17023	0.13173
6.71884	0.0159	0.10294	0.20094	0.20077	0.14034
6.74952	0.01498	0.1149	0.25507	0.2284	0.14755
6.7802	0.01437	0.12622	0.30749	0.25185	0.15299
6.81087	0.01408	0.13636	0.35618	0.27004	0.15637
6.84155	0.01412	0.14489	0.39969	0.28213	0.15751
6.87223	0.01453	0.15148	0.43695	0.28752	0.15635
6.90291	0.01531	0.15593	0.46713	0.28597	0.15295
6.93359	0.01646	0.15819	0.48967	0.27754	0.14755
6.96427	0.01793	0.15833	0.50419	0.2627	0.14051
6.99495	0.01964	0.1566	0.51056	0.24232	0.13234
7.02563	0.02147	0.15334	0.50884	0.21765	0.12366
7.05631	0.0233	0.149	0.49929	0.19044	0.11517
7.08699	0.02498	0.14409	0.48239	0.16309	0.10762
7.11767	0.0264	0.13916	0.45883	0.13892	0.10171
7.14835	0.02746	0.1347	0.42949	0.12243	0.09794
7.17903	0.02808	0.13117	0.39542	0.11804	0.09657
7.20971	0.0282	0.12888	0.35786	0.12685	0.09752
7.24039	0.0278	0.12803	0.31815	0.14546	0.10047
7.27107	0.02689	0.12862	0.27777	0.16922	0.10496
7.30175	0.02549	0.1305	0.23827	0.19459	0.1105
7.33243	0.02367	0.13337	0.20124	0.21925	0.11665
7.36311	0.02151	0.13682	0.1683	0.24159	0.12297
7.39379	0.01909	0.14035	0.14097	0.26038	0.12902
7.42447	0.01651	0.14343	0.12034	0.27456	0.13435
7.45515	0.01389	0.1455	0.10658	0.28322	0.13846
7.48583	0.01136	0.14603	0.09845	0.28561	0.14087
7.51651	0.00904	0.14457	0.0936	0.28119	0.1411
7.54719	0.00711	0.14074	0.08956	0.2697	0.13875
7.57787	0.00581	0.1343	0.08442	0.25122	0.13351
7.60854	0.00535	0.12514	0.07714	0.22619	0.12517
7.63922	0.00571	0.11331	0.0674	0.19542	0.11371
7.6699	0.00654	0.09905	0.05553	0.16007	0.09927
7.70058	0.00754	0.08274	0.04274	0.1216	0.08221
7.73126	0.00854	0.06496	0.03226	0.08169	0.06324
7.76194	0.00944	0.04667	0.03098	0.04224	0.0438
7.79262	0.0102	0.02984	0.04189	0.00799	0.02824
7.8233	0.01078	0.02086	0.05928	0.03101	0.02852
7.85398	0.01116	0.02814	0.07901	0.0599	0.04484
7.88466	0.01133	0.04299	0.09936	0.08329	0.06548
7.91534	0.01126	0.05852	0.11946	0.10058	0.08607
7.94602	0.01094	0.07281	0.13879	0.11197	0.10506
7.9767	0.01038	0.08518	0.15697	0.11833	0.12156
8.00738	0.0096	0.09533	0.17373	0.12127	0.135
8.03806	0.00862	0.10316	0.18884	0.12299	0.14499
8.06874	0.00747	0.1087	0.20213	0.12588	0.15135
8.09942	0.00622	0.11209	0.21342	0.1318	0.15404
8.1301	0.00493	0.11353	0.22261	0.14135	0.15322
8.16078	0.0037	0.11326	0.22959	0.15375	0.14923
8.19146	0.0027	0.11154	0.2343	0.16736	0.14255
8.22214	0.00221	0.10865	0.23671	0.18038	0.13385
8.25282	0.00241	0.10483	0.23685	0.19127	0.12394
8.2835	0.00301	0.10035	0.23479	0.19893	0.11377
8.31418	0.00365	0.09545	0.23063	0.20278	0.10434
8.34486	0.00418	0.09036	0.22454	0.2027	0.09658
8.37554	0.00455	0.08526	0.21671	0.19896	0.09113
8.40621	0.00474	0.08029	0.20735	0.19211	0.08809
8.43689	0.00474	0.0755	0.19668	0.18287	0.08695
8.46757	0.00458	0.07083	0.18492	0.17197	0.08679
8.49825	0.0043	0.06612	0.17227	0.16005	0.08653
8.52893	0.00395	0.06113	0.15889	0.14755	0.08529
8.55961	0.00361	0.05556	0.14492	0.13477	0.08242
8.59029	0.00338	0.04913	0.13045	0.1219	0.07762
8.62097	0.00338	0.04164	0.11556	0.10925	0.0709
8.65165	0.00365	0.03302	0.10029	0.09751	0.06261
8.68233	0.00418	0.02341	0.0847	0.08795	0.05352
8.71301	0.0049	0.0136	0.06887	0.08242	0.04497
8.74369	0.00572	0.00861	0.05293	0.08257	0.03907
8.77437	0.00661	0.0163	0.03713	0.08852	0.03804
8.80505	0.00752	0.02776	0.02207	0.09859	0.04218
8.83573	0.00844	0.03938	0.0108	0.11034	0.04939
8.86641	0.00935	0.05019	0.0151	0.1215	0.05728
8.89709	0.01025	0.05956	0.02738	0.13034	0.06422
8.92777	0.01115	0.067	0.03973	0.13559	0.0692
8.95845	0.01205	0.07211	0.05089	0.13645	0.07164
8.98913	0.01297	0.07463	0.06038	0.13254	0.07124
9.01981	0.01392	0.0744	0.06794	0.12385	0.06796
9.05049	0.01491	0.07143	0.07342	0.11074	0.062
9.08117	0.01596	0.06587	0.0768	0.09388	0.05378
9.11185	0.01706	0.05798	0.07817	0.07418	0.04401
9.14253	0.01821	0.04817	0.07781	0.05276	0.03389
9.17321	0.01939	0.03692	0.07617	0.03089	0.02572
9.20388	0.02057	0.0248	0.07387	0.01066	0.02337
9.23456	0.02171	0.01241	0.07169	0.01269	0.02826
9.26524	0.02279	0.00151	0.07047	0.02897	0.03665
9.29592	0.02376	0.01117	0.07094	0.04256	0.04529
9.3266	0.02457	0.02106	0.0734	0.05238	0.05262
9.35728	0.02519	0.02925	0.07771	0.05816	0.05786
9.38796	0.02559	0.03546	0.08331	0.05998	0.06063
9.41864	0.02575	0.03954	0.08949	0.05827	0.06081
9.44932	0.02566	0.04153	0.09556	0.05377	0.0585
9.48	0.02533	0.04159	0.10095	0.04762	0.05399
9.51068	0.02479	0.04006	0.10523	0.0414	0.04774
9.54136	0.02407	0.03744	0.10814	0.03712	0.04048
9.57204	0.02323	0.03436	0.10957	0.03654	0.03323
9.60272	0.02236	0.03157	0.1095	0.03973	0.02751
9.6334	0.02152	0.02975	0.10803	0.04508	0.02519
9.66408	0.02082	0.02928	0.10534	0.05082	0.02702
9.69476	0.02032	0.02999	0.10163	0.05574	0.03157
9.72544	0.02007	0.03134	0.09717	0.05922	0.03701
9.75612	0.02008	0.03268	0.09218	0.06106	0.04217
9.7868	0.0203	0.03358	0.08692	0.0613	0.04656
9.81748	0.02067	0.03382	0.0816	0.06021	0.05009
9.84816	0.02107	0.0335	0.07646	0.05818	0.05293
9.87884	0.02141	0.03295	0.07173	0.05565	0.05541
9.90952	0.02161	0.03274	0.06765	0.05309	0.05789
9.9402	0.0216	0.03347	0.06445	0.05092	0.06066
9.97088	0.02131	0.03553	0.06231	0.04951	0.06384
