# Supplementary material for: Frustrated Lewis pair catalyst realizes efficient green diesel production
Source: Nat Commun. 2024 Apr 12;15:3172. doi: 10.1038/s41467-024-47591-z (PMC11015034; doi:10.1038/s41467-024-47591-z)
Supplement: Supplementary file 3 — Source Data [file 41467_2024_47591_MOESM3_ESM.zip › Source Data/Figure 3.xlsx]

## Sheet: Figure 3c
1	0	0	0	0
2	0	0	0	0
3	-0.283	-0.119	-0.14	-0.585
4	-0.283	-0.119	-0.14	-0.585
5	0.632	1.082	0.179	-0.495
6	0.632	1.082	0.179	-0.495
7	0.292	0.942	-0.68	-0.692
8	0.292	0.942	-0.68	-0.692

## Sheet: Figure 3d
Time （h）	Con	SC11	SC12
12	27.1289	52.2028	9.89526
24	28.4258	51.8653	9.98817
36	27.5515	52.5853	10.4002
48	27.1483	52.7697	10.5631
60	27.9551	53.5961	10.7195
72	87.0378	90.1361	5.6985
84	89.2754	90.4147	5.68359
96	86.6828	90.1848	5.57795
108	86.4444	89.9912	5.48025
120	87.2576	90.5852	4.95225
132	86.035	90.4023	4.85365
144	94.0454	93.7008	3.38552
156	94.7008	93.7607	3.39638
168	93.2577	93.1213	3.39471
180	92.7866	92.686	3.47315
192	92.2479	92.322	3.48758
204	97.7039	92.165	2.34346
216	98.303	91.4197	2.30535
228	97.4034	90.4234	2.22767
240	97.7498	90.0807	2.34612
252	96.3355	89.6158	2.30428
264	97.5856	89.8535	2.44999
276	96.9308	89.6486	2.40728
288	97.1947	89.8944	2.54829
--	--	--	--
--	--	--	--
--	--	--	--
--	--	--	--
--	--	--	--
--	--	--	--
--	--	--	--
--	--	--	--
--	--	--	--
--	--	--	--
--	--	--	--
--	--	--	--
--	--	--	--
--	--	--	--
--	--	--	--
--	--	--	--
--	--	--	--
--	--	--	--
--	--	--	--
--	--	--	--
--	--	--	--
--	--	--	--
--	--	--	--
--	--	--	--
--	--	--	--
--	--	--	--
--	--	--	--
--	--	--	--
--	--	--	--

## Sheet: Figure 3e
Time （h）	Con	Time （h）	SC11	SC12
3	74.5994	3	90.8346	4.20938
6	79.174	6	90.3331	4.14014
9	80.4794	9	90.0139	4.15646
12	80.4477	12	89.8968	4.16136
18	82.7703	18	90.0451	4.24165
24	81.8534	24	90.2344	4.18712
30	83.3719	30	90.2397	4.32083
36	79.6555	36	89.927	4.35386
42	84.0158	42	90.265	4.42387
48	83.2002	48	90.6915	4.35193
60	84.9605	60	90.7432	4.43376
72	85.5499	72	90.6943	4.48059
84	85.4596	84	90.7911	4.48669
96	86.009	96	90.9444	4.47502
108	86.3383	108	91.1858	4.39936
120	86.9179	120	91.2642	4.45778
132	87.5241	132	91.4282	4.43444
144	88.0288	144	91.5005	4.46408
156	87.948	156	91.5945	4.44054
168	87.3609	168	91.4751	4.47509
180	87.9341	180	91.7261	4.4549
192	87.5031	192	91.5081	4.53368
204	87.9588	204	91.6201	4.57251
216	88.1825	216	91.5853	4.55935
228	89.1536	228	91.908	4.57843
240	88.487	240	91.6867	4.59506
252	88.8145	252	91.8498	4.56953
264	87.9024	264	91.6045	4.59263
276	88.6568	276	91.7763	4.55128
288	88.7204	288	91.8071	4.56365
300	88.6522	300	91.7957	4.56486
312	88.7105	312	91.7669	4.58339
324	88.3503	324	91.7052	4.60786
336	88.7372	336	91.8025	4.61044
348	89.3411	348	91.9769	4.6569
360	88.3432	360	91.6655	4.66908
372	88.0643	372	91.6924	4.64586
384	88.5232	384	91.613	4.66614
396	88.4692	396	91.6108	4.67411
408	88.9195	408	91.8662	4.40136
420	88.5463	420	92.1814	4.84445
432	88.3494	432	91.6104	4.60963
444	88.4343	444	92.1494	4.60383
456	88.0461	456	90.7525	5.2985
468	88.0619	468	91.605	4.72642
480	88.6497	480	92.2762	4.52729
492	88.7457	492	91.911	4.58873
504	88.4154	504	91.777	4.57482

## Sheet: Figure 3f
Time （h）	Activity retention (%)
28	74.7368
3	100
102	84.8
102	50.7
132	78.7321
100	100
101	71.7172
101	100
3	60
9	100
8	100
150	82.6464
150	63.8826
6	100
670	99.757
20	94.898
9	100
80	100
24	100
24	--
3	70
168	84.2105
168	34.7826
160	58.8235
3.5	100
6	100
600	55.5556
300	100
400	100
18	100
3	100
6	58.9617
6	85.9331
36	100
160	99.899
--	100
163	89.8876
177	83.7209
196	100
168	100
384	97
504	100
1008	100

## Sheet: Figure 3g
Time （h）	Final selectivity (%)
28	89
3	96.2
102	90
102	94
132	88
100	96
101	84
101	96
3	45
9	89.5
8
150	72
150	53
6	70
670	82.1
20	60
9	90
80	77
24	94
24	68
3	5
168	54
168	58
160	25
3.5	88.8
6	90
600	52
300	53
400	65
18	75.7
3	34.1
6
6
36	52
160
--	96.5
163	90
177	93
196
168	97
384	60
504	96.35
1008	94.67
