# Supplementary material for: Frustrated Lewis pair catalyst realizes efficient green diesel production
Source: Nat Commun. 2024 Apr 12;15:3172. doi: 10.1038/s41467-024-47591-z (PMC11015034; doi:10.1038/s41467-024-47591-z)
Supplement: Supplementary file 3 — Source Data [file 41467_2024_47591_MOESM3_ESM.zip › Source Data/Figure 4.xlsx]

## Sheet: Figure 4b
	03-018			03-018-Sp-24h			03-018-Sp-500h
20.0188	9		20.0188	0		20.0188	21
20.0383	9		20.0383	0		20.0383	23
20.0578	9		20.0578	0		20.0578	22
20.0773	8		20.0773	2		20.0773	21
20.0968	6		20.0968	16		20.0968	20
20.1162	5		20.1162	26		20.1162	20
20.1357	4		20.1357	29		20.1357	19
20.1552	3		20.1552	27		20.1552	16
20.1747	2		20.1747	22		20.1747	13
20.1942	2		20.1942	19		20.1942	14
20.2136	1		20.2136	17		20.2136	16
20.2331	1		20.2331	17		20.2331	21
20.2526	1		20.2526	14		20.2526	25
20.2721	2		20.2721	8		20.2721	25
20.2916	4		20.2916	1		20.2916	20
20.311	5		20.311	0		20.311	11
20.3305	6		20.3305	0		20.3305	2
20.35	8		20.35	0		20.35	0
20.3695	12		20.3695	0		20.3695	2
20.389	16		20.389	0		20.389	11
20.4084	21		20.4084	0		20.4084	22
20.4279	25		20.4279	0		20.4279	32
20.4474	28		20.4474	0		20.4474	36
20.4669	27		20.4669	0		20.4669	36
20.4864	25		20.4864	0		20.4864	32
20.5058	21		20.5058	0		20.5058	28
20.5253	16		20.5253	14		20.5253	23
20.5448	13		20.5448	31		20.5448	20
20.5643	12		20.5643	40		20.5643	18
20.5838	14		20.5838	38		20.5838	16
20.6032	18		20.6032	28		20.6032	13
20.6227	21		20.6227	16		20.6227	15
20.6422	22		20.6422	2		20.6422	22
20.6617	19		20.6617	0		20.6617	33
20.6812	14		20.6812	0		20.6812	41
20.7006	7		20.7006	0		20.7006	46
20.7201	2		20.7201	0		20.7201	45
20.7396	0		20.7396	0		20.7396	37
20.7591	2		20.7591	0		20.7591	25
20.7786	6		20.7786	2		20.7786	15
20.798	10		20.798	16		20.798	10
20.8175	14		20.8175	22		20.8175	7
20.837	15		20.837	17		20.837	7
20.8565	14		20.8565	2		20.8565	12
20.876	12		20.876	0		20.876	24
20.8954	13		20.8954	0		20.8954	38
20.9149	16		20.9149	0		20.9149	52
20.9344	19		20.9344	0		20.9344	62
20.9539	21		20.9539	0		20.9539	65
20.9734	21		20.9734	0		20.9734	58
20.9928	20		20.9928	0		20.9928	46
21.0123	17		21.0123	0		21.0123	34
21.0318	15		21.0318	0		21.0318	27
21.0513	14		21.0513	0		21.0513	26
21.0708	16		21.0708	0		21.0708	30
21.0902	18		21.0902	11		21.0902	39
21.1097	20		21.1097	19		21.1097	46
21.1292	20		21.1292	22		21.1292	49
21.1487	16		21.1487	17		21.1487	47
21.1682	10		21.1682	12		21.1682	39
21.1876	0		21.1876	7		21.1876	28
21.2071	0		21.2071	6		21.2071	17
21.2266	0		21.2266	3		21.2266	10
21.2461	0		21.2461	0		21.2461	12
21.2655	0		21.2655	0		21.2655	16
21.285	0		21.285	0		21.285	23
21.3045	0		21.3045	0		21.3045	29
21.324	0		21.324	0		21.324	34
21.3435	0		21.3435	4		21.3435	35
21.3629	0		21.3629	13		21.3629	36
21.3824	5		21.3824	21		21.3824	38
21.4019	12		21.4019	23		21.4019	40
21.4214	16		21.4214	16		21.4214	36
21.4409	17		21.4409	2		21.4409	29
21.4603	17		21.4603	0		21.4603	20
21.4798	17		21.4798	0		21.4798	8
21.4993	18		21.4993	0		21.4993	0
21.5188	19		21.5188	0		21.5188	0
21.5383	17		21.5383	0		21.5383	0
21.5577	12		21.5577	0		21.5577	0
21.5772	6		21.5772	0		21.5772	1
21.5967	0		21.5967	0		21.5967	10
21.6162	0		21.6162	0		21.6162	19
21.6357	0		21.6357	0		21.6357	29
21.6551	0		21.6551	0		21.6551	35
21.6746	0		21.6746	0		21.6746	41
21.6941	0		21.6941	0		21.6941	43
21.7136	0		21.7136	0		21.7136	43
21.7331	0		21.7331	0		21.7331	39
21.7525	3		21.7525	0		21.7525	32
21.772	12		21.772	0		21.772	20
21.7915	21		21.7915	0		21.7915	8
21.811	28		21.811	0		21.811	0
21.8305	30		21.8305	0		21.8305	0
21.8499	26		21.8499	0		21.8499	0
21.8694	19		21.8694	0		21.8694	0
21.8889	11		21.8889	0		21.8889	1
21.9084	3		21.9084	2		21.9084	10
21.9279	0		21.9279	6		21.9279	18
21.9473	0		21.9473	11		21.9473	23
21.9668	0		21.9668	21		21.9668	24
21.9863	2		21.9863	33		21.9863	22
22.0058	8		22.0058	46		22.0058	21
22.0253	16		22.0253	53		22.0253	20
22.0447	25		22.0447	52		22.0447	17
22.0642	33		22.0642	45		22.0642	13
22.0837	39		22.0837	34		22.0837	6
22.1032	42		22.1032	20		22.1032	0
22.1227	44		22.1227	1		22.1227	0
22.1421	42		22.1421	0		22.1421	0
22.1616	37		22.1616	0		22.1616	9
22.1811	28		22.1811	0		22.1811	21
22.2006	16		22.2006	0		22.2006	34
22.2201	4		22.2201	0		22.2201	37
22.2395	1		22.2395	0		22.2395	34
22.259	0		22.259	0		22.259	27
22.2785	0		22.2785	0		22.2785	22
22.298	0		22.298	0		22.298	22
22.3175	0		22.3175	0		22.3175	30
22.3369	0		22.3369	0		22.3369	41
22.3564	0		22.3564	0		22.3564	49
22.3759	0		22.3759	0		22.3759	48
22.3954	0		22.3954	0		22.3954	38
22.4149	2		22.4149	0		22.4149	21
22.4343	7		22.4343	4		22.4343	5
22.4538	14		22.4538	7		22.4538	0
22.4733	24		22.4733	7		22.4733	0
22.4928	33		22.4928	6		22.4928	0
22.5123	39		22.5123	10		22.5123	10
22.5317	40		22.5317	18		22.5317	26
22.5512	36		22.5512	30		22.5512	43
22.5707	29		22.5707	42		22.5707	53
22.5902	22		22.5902	54		22.5902	54
22.6096	17		22.6096	60		22.6096	45
22.6291	18		22.6291	61		22.6291	33
22.6486	23		22.6486	58		22.6486	20
22.6681	30		22.6681	51		22.6681	13
22.6876	34		22.6876	38		22.6876	11
22.707	35		22.707	25		22.707	14
22.7265	28		22.7265	8		22.7265	19
22.746	18		22.746	0		22.746	22
22.7655	9		22.7655	0		22.7655	23
22.785	4		22.785	0		22.785	22
22.8044	4		22.8044	0		22.8044	17
22.8239	7		22.8239	0		22.8239	16
22.8434	12		22.8434	0		22.8434	14
22.8629	16		22.8629	0		22.8629	15
22.8824	18		22.8824	0		22.8824	19
22.9018	16		22.9018	3		22.9018	25
22.9213	12		22.9213	7		22.9213	32
22.9408	9		22.9408	11		22.9408	34
22.9603	7		22.9603	15		22.9603	33
22.9798	8		22.9798	14		22.9798	28
22.9992	13		22.9992	10		22.9992	24
23.0187	21		23.0187	6		23.0187	20
23.0382	28		23.0382	4		23.0382	25
23.0577	34		23.0577	2		23.0577	29
23.0772	33		23.0772	1		23.0772	34
23.0966	28		23.0966	2		23.0966	34
23.1161	18		23.1161	4		23.1161	32
23.1356	6		23.1356	8		23.1356	25
23.1551	0		23.1551	12		23.1551	19
23.1746	0		23.1746	18		23.1746	13
23.194	1		23.194	20		23.194	13
23.2135	10		23.2135	16		23.2135	7
23.233	21		23.233	5		23.233	0
23.2525	30		23.2525	1		23.2525	0
23.272	33		23.272	0		23.272	0
23.2914	30		23.2914	0		23.2914	0
23.3109	22		23.3109	0		23.3109	2
23.3304	13		23.3304	0		23.3304	18
23.3499	4		23.3499	0		23.3499	35
23.3694	3		23.3694	18		23.3694	43
23.3888	1		23.3888	33		23.3888	37
23.4083	0		23.4083	40		23.4083	22
23.4278	0		23.4278	29		23.4278	6
23.4473	0		23.4473	12		23.4473	2
23.4668	0		23.4668	1		23.4668	0
23.4862	0		23.4862	0		23.4862	0
23.5057	0		23.5057	0		23.5057	2
23.5252	0		23.5252	6		23.5252	6
23.5447	4		23.5447	8		23.5447	12
23.5642	10		23.5642	12		23.5642	16
23.5836	14		23.5836	11		23.5836	21
23.6031	13		23.6031	11		23.6031	28
23.6226	11		23.6226	11		23.6226	36
23.6421	7		23.6421	15		23.6421	45
23.6616	7		23.6616	19		23.6616	47
23.681	10		23.681	24		23.681	45
23.7005	14		23.7005	23		23.7005	37
23.72	15		23.72	17		23.72	29
23.7395	12		23.7395	9		23.7395	23
23.759	5		23.759	4		23.759	22
23.7784	0		23.7784	9		23.7784	22
23.7979	0		23.7979	23		23.7979	22
23.8174	0		23.8174	41		23.8174	19
23.8369	0		23.8369	55		23.8369	16
23.8563	0		23.8563	57		23.8563	14
23.8758	9		23.8758	43		23.8758	13
23.8953	17		23.8953	18		23.8953	11
23.9148	20		23.9148	8		23.9148	14
23.9343	15		23.9343	0		23.9343	17
23.9537	5		23.9537	0		23.9537	24
23.9732	0		23.9732	0		23.9732	29
23.9927	0		23.9927	0		23.9927	31
24.0122	0		24.0122	0		24.0122	31
24.0317	6		24.0317	8		24.0317	26
24.0511	11		24.0511	25		24.0511	18
24.0706	14		24.0706	36		24.0706	6
24.0901	12		24.0901	36		24.0901	0
24.1096	5		24.1096	28		24.1096	0
24.1291	1		24.1291	24		24.1291	0
24.1485	0		24.1485	25		24.1485	0
24.168	0		24.168	34		24.168	0
24.1875	3		24.1875	46		24.1875	0
24.207	8		24.207	56		24.207	13
24.2265	14		24.2265	58		24.2265	34
24.2459	17		24.2459	50		24.2459	48
24.2654	17		24.2654	40		24.2654	53
24.2849	15		24.2849	29		24.2849	47
24.3044	12		24.3044	15		24.3044	39
24.3239	11		24.3239	2		24.3239	34
24.3433	15		24.3433	0		24.3433	33
24.3628	20		24.3628	0		24.3628	32
24.3823	26		24.3823	0		24.3823	27
24.4018	26		24.4018	0		24.4018	17
24.4213	23		24.4213	0		24.4213	8
24.4407	13		24.4407	0		24.4407	6
24.4602	2		24.4602	0		24.4602	8
24.4797	1		24.4797	0		24.4797	16
24.4992	0		24.4992	0		24.4992	25
24.5187	0		24.5187	3		24.5187	37
24.5381	0		24.5381	5		24.5381	47
24.5576	0		24.5576	8		24.5576	56
24.5771	0		24.5771	6		24.5771	57
24.5966	9		24.5966	5		24.5966	54
24.6161	17		24.6161	7		24.6161	44
24.6355	25		24.6355	14		24.6355	33
24.655	25		24.655	27		24.655	26
24.6745	25		24.6745	37		24.6745	26
24.694	22		24.694	38		24.694	30
24.7135	21		24.7135	28		24.7135	33
24.7329	20		24.7329	9		24.7329	30
24.7524	20		24.7524	0		24.7524	20
24.7719	21		24.7719	0		24.7719	6
24.7914	20		24.7914	0		24.7914	0
24.8109	23		24.8109	0		24.8109	0
24.8303	24		24.8303	0		24.8303	3
24.8498	27		24.8498	0		24.8498	9
24.8693	27		24.8693	0		24.8693	10
24.8888	28		24.8888	0		24.8888	4
24.9083	24		24.9083	0		24.9083	0
24.9277	19		24.9277	0		24.9277	0
24.9472	11		24.9472	2		24.9472	0
24.9667	2		24.9667	15		24.9667	0
24.9862	1		24.9862	25		24.9862	9
25.0057	0		25.0057	28		25.0057	24
25.0251	0		25.0251	20		25.0251	37
25.0446	0		25.0446	7		25.0446	42
25.0641	0		25.0641	0		25.0641	39
25.0836	0		25.0836	0		25.0836	32
25.1031	0		25.1031	3		25.1031	24
25.1225	0		25.1225	16		25.1225	21
25.142	5		25.142	26		25.142	23
25.1615	12		25.1615	32		25.1615	27
25.181	16		25.181	32		25.181	28
25.2004	12		25.2004	25		25.2004	22
25.2199	3		25.2199	15		25.2199	15
25.2394	0		25.2394	8		25.2394	6
25.2589	0		25.2589	4		25.2589	3
25.2784	0		25.2784	6		25.2784	5
25.2978	0		25.2978	11		25.2978	12
25.3173	0		25.3173	19		25.3173	19
25.3368	0		25.3368	27		25.3368	21
25.3563	0		25.3563	32		25.3563	21
25.3758	0		25.3758	34		25.3758	16
25.3952	0		25.3952	32		25.3952	10
25.4147	0		25.4147	27		25.4147	7
25.4342	2		25.4342	22		25.4342	9
25.4537	10		25.4537	15		25.4537	14
25.4732	16		25.4732	9		25.4732	20
25.4926	20		25.4926	3		25.4926	21
25.5121	19		25.5121	0		25.5121	19
25.5316	14		25.5316	0		25.5316	10
25.5511	11		25.5511	4		25.5511	0
25.5706	7		25.5706	10		25.5706	0
25.59	3		25.59	20		25.59	0
25.6095	0		25.6095	29		25.6095	0
25.629	0		25.629	38		25.629	7
25.6485	0		25.6485	44		25.6485	21
25.668	0		25.668	48		25.668	36
25.6874	0		25.6874	50		25.6874	44
25.7069	0		25.7069	51		25.7069	44
25.7264	0		25.7264	46		25.7264	39
25.7459	0		25.7459	39		25.7459	32
25.7654	0		25.7654	27		25.7654	25
25.7848	0		25.7848	12		25.7848	19
25.8043	0		25.8043	1		25.8043	15
25.8238	0		25.8238	0		25.8238	15
25.8433	0		25.8433	11		25.8433	16
25.8628	0		25.8628	32		25.8628	18
25.8822	0		25.8822	52		25.8822	20
25.9017	0		25.9017	66		25.9017	20
25.9212	0		25.9212	64		25.9212	16
25.9407	6		25.9407	47		25.9407	10
25.9602	15		25.9602	24		25.9602	5
25.9796	23		25.9796	3		25.9796	0
25.9991	24		25.9991	1		25.9991	0
26.0186	21		26.0186	0		26.0186	0
26.0381	15		26.0381	0		26.0381	0
26.0576	11		26.0576	0		26.0576	0
26.077	8		26.077	0		26.077	0
26.0965	7		26.0965	3		26.0965	0
26.116	7		26.116	6		26.116	1
26.1355	5		26.1355	9		26.1355	11
26.155	3		26.155	10		26.155	17
26.1744	0		26.1744	11		26.1744	18
26.1939	0		26.1939	11		26.1939	11
26.2134	0		26.2134	12		26.2134	0
26.2329	0		26.2329	9		26.2329	0
26.2524	0		26.2524	2		26.2524	0
26.2718	0		26.2718	0		26.2718	10
26.2913	0		26.2913	0		26.2913	23
26.3108	3		26.3108	0		26.3108	29
26.3303	13		26.3303	0		26.3303	26
26.3498	24		26.3498	0		26.3498	10
26.3692	32		26.3692	3		26.3692	1
26.3887	31		26.3887	22		26.3887	0
26.4082	22		26.4082	34		26.4082	0
26.4277	8		26.4277	37		26.4277	0
26.4471	1		26.4471	30		26.4471	0
26.4666	0		26.4666	19		26.4666	0
26.4861	0		26.4861	13		26.4861	0
26.5056	0		26.5056	14		26.5056	0
26.5251	0		26.5251	24		26.5251	0
26.5445	0		26.5445	36		26.5445	0
26.564	1		26.564	43		26.564	0
26.5835	10		26.5835	45		26.5835	0
26.603	15		26.603	43		26.603	9
26.6225	14		26.6225	36		26.6225	22
26.6419	7		26.6419	24		26.6419	32
26.6614	0		26.6614	12		26.6614	32
26.6809	0		26.6809	1		26.6809	23
26.7004	0		26.7004	0		26.7004	7
26.7199	0		26.7199	0		26.7199	4
26.7393	0		26.7393	4		26.7393	0
26.7588	0		26.7588	15		26.7588	0
26.7783	0		26.7783	21		26.7783	0
26.7978	0		26.7978	19		26.7978	0
26.8173	0		26.8173	12		26.8173	0
26.8367	0		26.8367	0		26.8367	2
26.8562	0		26.8562	0		26.8562	8
26.8757	0		26.8757	0		26.8757	12
26.8952	0		26.8952	0		26.8952	11
26.9147	0		26.9147	0		26.9147	6
26.9341	0		26.9341	11		26.9341	0
26.9536	0		26.9536	31		26.9536	0
26.9731	0		26.9731	57		26.9731	0
26.9926	0		26.9926	80		26.9926	2
27.0121	0		27.0121	89		27.0121	2
27.0315	2		27.0315	84		27.0315	0
27.051	3		27.051	64		27.051	0
27.0705	1		27.0705	34		27.0705	0
27.09	0		27.09	4		27.09	0
27.1095	0		27.1095	0		27.1095	0
27.1289	0		27.1289	0		27.1289	0
27.1484	0		27.1484	0		27.1484	4
27.1679	0		27.1679	0		27.1679	11
27.1874	1		27.1874	0		27.1874	19
27.2069	2		27.2069	2		27.2069	22
27.2263	0		27.2263	18		27.2263	20
27.2458	0		27.2458	29		27.2458	15
27.2653	0		27.2653	31		27.2653	11
27.2848	0		27.2848	21		27.2848	10
27.3043	0		27.3043	1		27.3043	12
27.3237	0		27.3237	0		27.3237	15
27.3432	0		27.3432	0		27.3432	15
27.3627	0		27.3627	0		27.3627	12
27.3822	4		27.3822	0		27.3822	5
27.4017	12		27.4017	3		27.4017	0
27.4211	18		27.4211	12		27.4211	0
27.4406	23		27.4406	17		27.4406	0
27.4601	25		27.4601	17		27.4601	1
27.4796	25		27.4796	13		27.4796	4
27.4991	24		27.4991	4		27.4991	3
27.5185	21		27.5185	2		27.5185	0
27.538	15		27.538	0		27.538	0
27.5575	7		27.5575	0		27.5575	0
27.577	0		27.577	0		27.577	0
27.5965	0		27.5965	1		27.5965	0
27.6159	0		27.6159	13		27.6159	0
27.6354	0		27.6354	25		27.6354	14
27.6549	0		27.6549	30		27.6549	33
27.6744	0		27.6744	27		27.6744	50
27.6939	0		27.6939	13		27.6939	55
27.7133	6		27.7133	5		27.7133	47
27.7328	15		27.7328	0		27.7328	32
27.7523	27		27.7523	0		27.7523	13
27.7718	36		27.7718	0		27.7718	0
27.7912	42		27.7912	0		27.7912	0
27.8107	43		27.8107	0		27.8107	0
27.8302	38		27.8302	0		27.8302	0
27.8497	30		27.8497	0		27.8497	0
27.8692	21		27.8692	0		27.8692	0
27.8886	14		27.8886	0		27.8886	0
27.9081	9		27.9081	0		27.9081	0
27.9276	5		27.9276	12		27.9276	0
27.9471	3		27.9471	28		27.9471	0
27.9666	1		27.9666	37		27.9666	10
27.986	0		27.986	33		27.986	21
28.0055	0		28.0055	23		28.0055	29
28.025	0		28.025	9		28.025	29
28.0445	0		28.0445	3		28.0445	19
28.064	0		28.064	4		28.064	4
28.0834	0		28.0834	14		28.0834	2
28.1029	6		28.1029	25		28.1029	0
28.1224	19		28.1224	26		28.1224	0
28.1419	32		28.1419	17		28.1419	6
28.1614	41		28.1614	4		28.1614	20
28.1808	43		28.1808	1		28.1808	30
28.2003	40		28.2003	0		28.2003	28
28.2198	34		28.2198	0		28.2198	13
28.2393	28		28.2393	7		28.2393	3
28.2588	23		28.2588	16		28.2588	0
28.2782	21		28.2782	20		28.2782	0
28.2977	18		28.2977	18		28.2977	0
28.3172	16		28.3172	13		28.3172	2
28.3367	12		28.3367	8		28.3367	13
28.3562	6		28.3562	7		28.3562	15
28.3756	0		28.3756	12		28.3756	12
28.3951	0		28.3951	22		28.3951	4
28.4146	0		28.4146	30		28.4146	0
28.4341	0		28.4341	34		28.4341	0
28.4536	0		28.4536	35		28.4536	0
28.473	1		28.473	32		28.473	0
28.4925	5		28.4925	29		28.4925	0
28.512	7		28.512	23		28.512	0
28.5315	6		28.5315	19		28.5315	0
28.551	2		28.551	16		28.551	0
28.5704	0		28.5704	14		28.5704	0
28.5899	0		28.5899	13		28.5899	0
28.6094	0		28.6094	11		28.6094	0
28.6289	0		28.6289	10		28.6289	9
28.6484	0		28.6484	6		28.6484	21
28.6678	0		28.6678	2		28.6678	27
28.6873	0		28.6873	2		28.6873	26
28.7068	0		28.7068	7		28.7068	18
28.7263	0		28.7263	17		28.7263	3
28.7458	0		28.7458	25		28.7458	2
28.7652	0		28.7652	25		28.7652	0
28.7847	0		28.7847	15		28.7847	0
28.8042	11		28.8042	9		28.8042	0
28.8237	21		28.8237	0		28.8237	8
28.8432	30		28.8432	0		28.8432	20
28.8626	32		28.8626	0		28.8626	30
28.8821	27		28.8821	0		28.8821	32
28.9016	15		28.9016	1		28.9016	24
28.9211	2		28.9211	9		28.9211	8
28.9406	0		28.9406	8		28.9406	5
28.96	0		28.96	0		28.96	0
28.9795	0		28.9795	0		28.9795	0
28.999	0		28.999	0		28.999	0
29.0185	0		29.0185	0		29.0185	0
29.0379	0		29.0379	3		29.0379	0
29.0574	7		29.0574	23		29.0574	1
29.0769	13		29.0769	40		29.0769	14
29.0964	16		29.0964	46		29.0964	25
29.1159	12		29.1159	35		29.1159	28
29.1353	2		29.1353	8		29.1353	22
29.1548	0		29.1548	0		29.1548	4
29.1743	0		29.1743	0		29.1743	0
29.1938	0		29.1938	0		29.1938	0
29.2133	0		29.2133	0		29.2133	0
29.2327	6		29.2327	0		29.2327	0
29.2522	20		29.2522	0		29.2522	0
29.2717	34		29.2717	0		29.2717	0
29.2912	44		29.2912	0		29.2912	0
29.3107	44		29.3107	0		29.3107	0
29.3301	36		29.3301	0		29.3301	0
29.3496	23		29.3496	5		29.3496	0
29.3691	10		29.3691	13		29.3691	0
29.3886	1		29.3886	23		29.3886	0
29.4081	0		29.4081	31		29.4081	0
29.4275	0		29.4275	31		29.4275	0
29.447	2		29.447	30		29.447	0
29.4665	4		29.4665	28		29.4665	0
29.486	4		29.486	28		29.486	0
29.5055	2		29.5055	29		29.5055	0
29.5249	0		29.5249	28		29.5249	0
29.5444	0		29.5444	25		29.5444	0
29.5639	0		29.5639	16		29.5639	9
29.5834	0		29.5834	8		29.5834	17
29.6029	2		29.6029	1		29.6029	22
29.6223	6		29.6223	0		29.6223	23
29.6418	11		29.6418	6		29.6418	18
29.6613	15		29.6613	12		29.6613	11
29.6808	19		29.6808	16		29.6808	8
29.7003	20		29.7003	11		29.7003	11
29.7197	22		29.7197	0		29.7197	19
29.7392	23		29.7392	0		29.7392	24
29.7587	22		29.7587	0		29.7587	22
29.7782	19		29.7782	0		29.7782	14
29.7977	12		29.7977	4		29.7977	13
29.8171	3		29.8171	20		29.8171	0
29.8366	2		29.8366	31		29.8366	0
29.8561	0		29.8561	33		29.8561	0
29.8756	0		29.8756	24		29.8756	0
29.8951	0		29.8951	3		29.8951	0
29.9145	0		29.9145	2		29.9145	0
29.934	0		29.934	0		29.934	0
29.9535	7		29.9535	0		29.9535	0
29.973	16		29.973	6		29.973	0
29.9925	24		29.9925	17		29.9925	0
30.0119	27		30.0119	21		30.0119	0
30.0314	26		30.0314	16		30.0314	0
30.0509	22		30.0509	0		30.0509	0
30.0704	17		30.0704	0		30.0704	0
30.0899	14		30.0899	0		30.0899	0
30.1093	11		30.1093	0		30.1093	0
30.1288	8		30.1288	0		30.1288	0
30.1483	4		30.1483	0		30.1483	0
30.1678	3		30.1678	0		30.1678	2
30.1873	1		30.1873	0		30.1873	4
30.2067	2		30.2067	0		30.2067	6
30.2262	5		30.2262	0		30.2262	4
30.2457	4		30.2457	9		30.2457	0
30.2652	4		30.2652	18		30.2652	0
30.2847	0		30.2847	22		30.2847	0
30.3041	0		30.3041	21		30.3041	0
30.3236	1		30.3236	11		30.3236	0
30.3431	8		30.3431	8		30.3431	0
30.3626	24		30.3626	0		30.3626	0
30.382	41		30.382	0		30.382	0
30.4015	56		30.4015	0		30.4015	0
30.421	60		30.421	0		30.421	12
30.4405	49		30.4405	0		30.4405	23
30.46	27		30.46	0		30.46	33
30.4794	0		30.4794	0		30.4794	42
30.4989	0		30.4989	0		30.4989	43
30.5184	0		30.5184	0		30.5184	41
30.5379	0		30.5379	0		30.5379	33
30.5574	0		30.5574	1		30.5574	21
30.5768	9		30.5768	12		30.5768	6
30.5963	21		30.5963	23		30.5963	5
30.6158	30		30.6158	30		30.6158	0
30.6353	33		30.6353	33		30.6353	0
30.6548	26		30.6548	24		30.6548	0
30.6742	16		30.6742	14		30.6742	0
30.6937	6		30.6937	9		30.6937	13
30.7132	0		30.7132	8		30.7132	22
30.7327	0		30.7327	19		30.7327	26
30.7522	1		30.7522	36		30.7522	27
30.7716	5		30.7716	53		30.7716	18
30.7911	8		30.7911	65		30.7911	9
30.8106	10		30.8106	65		30.8106	2
30.8301	11		30.8301	55		30.8301	1
30.8496	14		30.8496	37		30.8496	3
30.869	19		30.869	18		30.869	8
30.8885	27		30.8885	3		30.8885	9
30.908	37		30.908	1		30.908	5
30.9275	46		30.9275	0		30.9275	0
30.947	52		30.947	0		30.947	0
30.9664	52		30.9664	0		30.9664	0
30.9859	44		30.9859	0		30.9859	0
31.0054	29		31.0054	0		31.0054	0
31.0249	11		31.0249	3		31.0249	0
31.0444	5		31.0444	6		31.0444	0
31.0638	1		31.0638	5		31.0638	10
31.0833	0		31.0833	5		31.0833	16
31.1028	0		31.1028	0		31.1028	16
31.1223	14		31.1223	0		31.1223	13
31.1418	29		31.1418	0		31.1418	8
31.1612	41		31.1612	0		31.1612	9
31.1807	49		31.1807	0		31.1807	16
31.2002	43		31.2002	0		31.2002	24
31.2197	31		31.2197	2		31.2197	31
31.2392	18		31.2392	16		31.2392	31
31.2586	8		31.2586	30		31.2586	23
31.2781	7		31.2781	40		31.2781	13
31.2976	11		31.2976	42		31.2976	6
31.3171	19		31.3171	32		31.3171	5
31.3366	24		31.3366	20		31.3366	7
31.356	22		31.356	9		31.356	13
31.3755	14		31.3755	5		31.3755	16
31.395	4		31.395	6		31.395	16
31.4145	2		31.4145	10		31.4145	15
31.434	1		31.434	15		31.434	13
31.4534	6		31.4534	18		31.4534	18
31.4729	21		31.4729	21		31.4729	25
31.4924	35		31.4924	25		31.4924	32
31.5119	48		31.5119	29		31.5119	37
31.5314	55		31.5314	34		31.5314	30
31.5508	52		31.5508	35		31.5508	15
31.5703	46		31.5703	37		31.5703	2
31.5898	37		31.5898	39		31.5898	0
31.6093	29		31.6093	44		31.6093	0
31.6287	23		31.6287	55		31.6287	0
31.6482	19		31.6482	66		31.6482	0
31.6677	17		31.6677	73		31.6677	0
31.6872	17		31.6872	67		31.6872	0
31.7067	18		31.7067	47		31.7067	0
31.7261	21		31.7261	17		31.7261	0
31.7456	24		31.7456	12		31.7456	1
31.7651	28		31.7651	11		31.7651	5
31.7846	30		31.7846	0		31.7846	10
31.8041	28		31.8041	0		31.8041	15
31.8235	23		31.8235	0		31.8235	16
31.843	16		31.843	6		31.843	14
31.8625	8		31.8625	20		31.8625	13
31.882	1		31.882	30		31.882	13
31.9015	0		31.9015	34		31.9015	20
31.9209	0		31.9209	32		31.9209	25
31.9404	3		31.9404	28		31.9404	32
31.9599	8		31.9599	26		31.9599	37
31.9794	14		31.9794	27		31.9794	33
31.9989	20		31.9989	29		31.9989	25
32.0183	22		32.0183	30		32.0183	12
32.0378	24		32.0378	29		32.0378	4
32.0573	22		32.0573	24		32.0573	3
32.0768	19		32.0768	20		32.0768	6
32.0963	18		32.0963	20		32.0963	17
32.1157	18		32.1157	24		32.1157	32
32.1352	21		32.1352	33		32.1352	43
32.1547	27		32.1547	44		32.1547	51
32.1742	32		32.1742	55		32.1742	51
32.1937	38		32.1937	62		32.1937	43
32.2131	40		32.2131	63		32.2131	31
32.2326	38		32.2326	58		32.2326	16
32.2521	31		32.2521	47		32.2521	3
32.2716	21		32.2716	35		32.2716	1
32.2911	9		32.2911	27		32.2911	0
32.3105	8		32.3105	26		32.3105	0
32.33	4		32.33	34		32.33	0
32.3495	0		32.3495	44		32.3495	0
32.369	0		32.369	53		32.369	0
32.3885	0		32.3885	51		32.3885	0
32.4079	0		32.4079	40		32.4079	0
32.4274	0		32.4274	22		32.4274	17
32.4469	12		32.4469	7		32.4469	32
32.4664	24		32.4664	5		32.4664	40
32.4859	33		32.4859	17		32.4859	39
32.5053	36		32.5053	41		32.5053	25
32.5248	29		32.5248	66		32.5248	12
32.5443	16		32.5443	82		32.5443	3
32.5638	2		32.5638	79		32.5638	3
32.5833	0		32.5833	60		32.5833	15
32.6027	0		32.6027	32		32.6027	28
32.6222	0		32.6222	4		32.6222	35
32.6417	0		32.6417	2		32.6417	36
32.6612	0		32.6612	0		32.6612	32
32.6807	0		32.6807	0		32.6807	26
32.7001	0		32.7001	13		32.7001	25
32.7196	0		32.7196	28		32.7196	29
32.7391	0		32.7391	37		32.7391	35
32.7586	0		32.7586	42		32.7586	37
32.7781	3		32.7781	34		32.7781	32
32.7975	12		32.7975	18		32.7975	20
32.817	18		32.817	2		32.817	7
32.8365	22		32.8365	0		32.8365	0
32.856	23		32.856	0		32.856	1
32.8755	22		32.8755	8		32.8755	9
32.8949	18		32.8949	21		32.8949	19
32.9144	15		32.9144	27		32.9144	25
32.9339	12		32.9339	30		32.9339	22
32.9534	6		32.9534	25		32.9534	14
32.9728	2		32.9728	17		32.9728	9
32.9923	0		32.9923	11		32.9923	12
33.0118	0		33.0118	10		33.0118	23
33.0313	0		33.0313	11		33.0313	41
33.0508	0		33.0508	12		33.0508	55
33.0702	0		33.0702	8		33.0702	56
33.0897	0		33.0897	1		33.0897	40
33.1092	0		33.1092	0		33.1092	12
33.1287	0		33.1287	0		33.1287	10
33.1482	0		33.1482	0		33.1482	0
33.1676	0		33.1676	0		33.1676	0
33.1871	0		33.1871	0		33.1871	0
33.2066	0		33.2066	0		33.2066	0
33.2261	0		33.2261	0		33.2261	0
33.2456	0		33.2456	0		33.2456	8
33.265	7		33.265	0		33.265	27
33.2845	17		33.2845	0		33.2845	43
33.304	23		33.304	0		33.304	54
33.3235	24		33.3235	0		33.3235	53
33.343	18		33.343	0		33.343	39
33.3624	9		33.3624	0		33.3624	20
33.3819	1		33.3819	0		33.3819	1
33.4014	0		33.4014	0		33.4014	0
33.4209	0		33.4209	4		33.4209	0
33.4404	7		33.4404	5		33.4404	7
33.4598	15		33.4598	0		33.4598	29
33.4793	19		33.4793	0		33.4793	46
33.4988	20		33.4988	0		33.4988	55
33.5183	14		33.5183	0		33.5183	53
33.5378	8		33.5378	5		33.5378	39
33.5572	2		33.5572	26		33.5572	18
33.5767	0		33.5767	42		33.5767	2
33.5962	0		33.5962	49		33.5962	1
33.6157	1		33.6157	44		33.6157	6
33.6352	0		33.6352	25		33.6352	23
33.6546	0		33.6546	2		33.6546	37
33.6741	0		33.6741	0		33.6741	42
33.6936	0		33.6936	0		33.6936	35
33.7131	0		33.7131	7		33.7131	19
33.7326	3		33.7326	26		33.7326	0
33.752	16		33.752	35		33.752	0
33.7715	28		33.7715	30		33.7715	0
33.791	37		33.791	15		33.791	0
33.8105	39		33.8105	12		33.8105	0
33.83	30		33.83	0		33.83	0
33.8494	14		33.8494	0		33.8494	0
33.8689	12		33.8689	0		33.8689	0
33.8884	2		33.8884	0		33.8884	1
33.9079	0		33.9079	0		33.9079	15
33.9274	0		33.9274	0		33.9274	33
33.9468	0		33.9468	4		33.9468	51
33.9663	1		33.9663	11		33.9663	59
33.9858	10		33.9858	16		33.9858	53
34.0053	14		34.0053	21		34.0053	34
34.0248	14		34.0248	23		34.0248	9
34.0442	11		34.0442	24		34.0442	2
34.0637	6		34.0637	24		34.0637	0
34.0832	0		34.0832	23		34.0832	0
34.1027	0		34.1027	24		34.1027	0
34.1222	0		34.1222	22		34.1222	0
34.1416	3		34.1416	18		34.1416	0
34.1611	10		34.1611	9		34.1611	0
34.1806	17		34.1806	1		34.1806	3
34.2001	20		34.2001	0		34.2001	9
34.2195	17		34.2195	2		34.2195	15
34.239	7		34.239	17		34.239	23
34.2585	0		34.2585	37		34.2585	32
34.278	0		34.278	56		34.278	42
34.2975	0		34.2975	68		34.2975	49
34.3169	0		34.3169	67		34.3169	54
34.3364	0		34.3364	56		34.3364	54
34.3559	0		34.3559	40		34.3559	49
34.3754	0		34.3754	26		34.3754	41
34.3949	0		34.3949	20		34.3949	34
34.4143	0		34.4143	28		34.4143	29
34.4338	0		34.4338	43		34.4338	25
34.4533	3		34.4533	63		34.4533	21
34.4728	8		34.4728	78		34.4728	15
34.4923	10		34.4923	81		34.4923	6
34.5117	11		34.5117	67		34.5117	0
34.5312	11		34.5312	43		34.5312	0
34.5507	11		34.5507	10		34.5507	9
34.5702	12		34.5702	9		34.5702	26
34.5897	15		34.5897	5		34.5897	46
34.6091	17		34.6091	0		34.6091	64
34.6286	15		34.6286	0		34.6286	70
34.6481	10		34.6481	0		34.6481	61
34.6676	2		34.6676	0		34.6676	41
34.6871	0		34.6871	0		34.6871	14
34.7065	0		34.7065	7		34.7065	4
34.726	0		34.726	17		34.726	3
34.7455	0		34.7455	24		34.7455	0
34.765	0		34.765	26		34.765	0
34.7845	0		34.7845	24		34.7845	1
34.8039	0		34.8039	21		34.8039	13
34.8234	0		34.8234	20		34.8234	20
34.8429	4		34.8429	26		34.8429	23
34.8624	8		34.8624	36		34.8624	22
34.8819	10		34.8819	45		34.8819	24
34.9013	10		34.9013	50		34.9013	29
34.9208	5		34.9208	48		34.9208	42
34.9403	4		34.9403	45		34.9403	62
34.9598	0		34.9598	38		34.9598	81
34.9793	0		34.9793	36		34.9793	93
34.9987	0		34.9987	40		34.9987	95
35.0182	0		35.0182	53		35.0182	84
35.0377	0		35.0377	70		35.0377	68
35.0572	5		35.0572	91		35.0572	54
35.0767	13		35.0767	110		35.0767	46
35.0961	18		35.0961	121		35.0961	46
35.1156	21		35.1156	121		35.1156	52
35.1351	18		35.1351	106		35.1351	62
35.1546	12		35.1546	79		35.1546	68
35.1741	5		35.1741	51		35.1741	68
35.1935	1		35.1935	26		35.1935	60
35.213	1		35.213	16		35.213	50
35.2325	5		35.2325	18		35.2325	35
35.252	11		35.252	31		35.252	20
35.2715	17		35.2715	43		35.2715	9
35.2909	22		35.2909	52		35.2909	7
35.3104	25		35.3104	55		35.3104	15
35.3299	25		35.3299	59		35.3299	31
35.3494	24		35.3494	69		35.3494	55
35.3689	21		35.3689	84		35.3689	78
35.3883	19		35.3883	99		35.3883	95
35.4078	20		35.4078	107		35.4078	101
35.4273	24		35.4273	103		35.4273	97
35.4468	32		35.4468	85		35.4468	86
35.4663	39		35.4663	60		35.4663	77
35.4857	44		35.4857	39		35.4857	73
35.5052	41		35.5052	31		35.5052	78
35.5247	29		35.5247	39		35.5247	88
35.5442	14		35.5442	59		35.5442	98
35.5636	1		35.5636	85		35.5636	101
35.5831	0		35.5831	106		35.5831	92
35.6026	0		35.6026	117		35.6026	76
35.6221	15		35.6221	114		35.6221	57
35.6416	32		35.6416	104		35.6416	41
35.661	45		35.661	92		35.661	35
35.6805	47		35.6805	87		35.6805	42
35.7	39		35.7	90		35.7	55
35.7195	24		35.7195	102		35.7195	73
35.739	10		35.739	118		35.739	92
35.7584	3		35.7584	128		35.7584	106
35.7779	8		35.7779	132		35.7779	111
35.7974	25		35.7974	125		35.7974	108
35.8169	46		35.8169	113		35.8169	98
35.8364	66		35.8364	101		35.8364	79
35.8558	78		35.8558	95		35.8558	58
35.8753	78		35.8753	96		35.8753	41
35.8948	67		35.8948	102		35.8948	34
35.9143	52		35.9143	109		35.9143	35
35.9338	36		35.9338	115		35.9338	45
35.9532	27		35.9532	117		35.9532	62
35.9727	26		35.9727	114		35.9727	80
35.9922	33		35.9922	107		35.9922	93
36.0117	46		36.0117	100		36.0117	103
36.0312	62		36.0312	97		36.0312	107
36.0506	76		36.0506	101		36.0506	108
36.0701	86		36.0701	112		36.0701	106
36.0896	91		36.0896	128		36.0896	102
36.1091	90		36.1091	143		36.1091	98
36.1286	83		36.1286	152		36.1286	96
36.148	72		36.148	151		36.148	96
36.1675	62		36.1675	146		36.1675	100
36.187	52		36.187	140		36.187	107
36.2065	49		36.2065	141		36.2065	116
36.226	51		36.226	153		36.226	123
36.2454	59		36.2454	171		36.2454	128
36.2649	70		36.2649	188		36.2649	131
36.2844	84		36.2844	200		36.2844	130
36.3039	95		36.3039	200		36.3039	126
36.3234	101		36.3234	190		36.3234	122
36.3428	103		36.3428	174		36.3428	116
36.3623	100		36.3623	156		36.3623	114
36.3818	97		36.3818	142		36.3818	115
36.4013	94		36.4013	133		36.4013	122
36.4208	97		36.4208	129		36.4208	132
36.4402	103		36.4402	130		36.4402	148
36.4597	113		36.4597	140		36.4597	165
36.4792	123		36.4792	153		36.4792	183
36.4987	131		36.4987	168		36.4987	198
36.5182	136		36.5182	184		36.5182	204
36.5376	138		36.5376	201		36.5376	201
36.5571	140		36.5571	212		36.5571	190
36.5766	146		36.5766	222		36.5766	172
36.5961	155		36.5961	234		36.5961	154
36.6156	165		36.6156	250		36.6156	143
36.635	176		36.635	264		36.635	143
36.6545	182		36.6545	279		36.6545	153
36.674	180		36.674	289		36.674	169
36.6935	170		36.6935	290		36.6935	187
36.713	157		36.713	286		36.713	202
36.7324	146		36.7324	278		36.7324	209
36.7519	140		36.7519	269		36.7519	210
36.7714	143		36.7714	264		36.7714	206
36.7909	156		36.7909	262		36.7909	202
36.8104	172		36.8104	264		36.8104	202
36.8298	186		36.8298	266		36.8298	209
36.8493	192		36.8493	269		36.8493	223
36.8688	189		36.8688	273		36.8688	240
36.8883	179		36.8883	277		36.8883	256
36.9077	168		36.9077	282		36.9077	265
36.9272	163		36.9272	289		36.9272	263
36.9467	169		36.9467	296		36.9467	254
36.9662	186		36.9662	302		36.9662	241
36.9857	213		36.9857	310		36.9857	226
37.0051	239		37.0051	320		37.0051	217
37.0246	258		37.0246	333		37.0246	216
37.0441	266		37.0441	348		37.0441	221
37.0636	262		37.0636	364		37.0636	229
37.0831	250		37.0831	375		37.0831	236
37.1025	234		37.1025	378		37.1025	240
37.122	219		37.122	370		37.122	238
37.1415	208		37.1415	353		37.1415	232
37.161	202		37.161	330		37.161	225
37.1805	200		37.1805	307		37.1805	220
37.1999	201		37.1999	294		37.1999	220
37.2194	207		37.2194	296		37.2194	224
37.2389	216		37.2389	313		37.2389	233
37.2584	227		37.2584	341		37.2584	241
37.2779	238		37.2779	373		37.2779	247
37.2973	251		37.2973	401		37.2973	246
37.3168	258		37.3168	416		37.3168	240
37.3363	258		37.3363	415		37.3363	224
37.3558	252		37.3558	402		37.3558	203
37.3753	240		37.3753	379		37.3753	180
37.3947	225		37.3947	351		37.3947	158
37.4142	212		37.4142	322		37.4142	145
37.4337	201		37.4337	297		37.4337	147
37.4532	194		37.4532	283		37.4532	161
37.4727	189		37.4727	278		37.4727	183
37.4921	184		37.4921	285		37.4921	203
37.5116	179		37.5116	300		37.5116	214
37.5311	173		37.5311	313		37.5311	211
37.5506	168		37.5506	316		37.5506	195
37.5701	163		37.5701	310		37.5701	174
37.5895	161		37.5895	292		37.5895	156
37.609	160		37.609	265		37.609	146
37.6285	162		37.6285	240		37.6285	142
37.648	167		37.648	223		37.648	143
37.6675	173		37.6675	211		37.6675	144
37.6869	181		37.6869	208		37.6869	143
37.7064	187		37.7064	211		37.7064	141
37.7259	190		37.7259	212		37.7259	138
37.7454	186		37.7454	209		37.7454	136
37.7649	175		37.7649	201		37.7649	136
37.7843	156		37.7843	188		37.7843	137
37.8038	132		37.8038	175		37.8038	134
37.8233	107		37.8233	163		37.8233	129
37.8428	85		37.8428	154		37.8428	121
37.8623	72		37.8623	151		37.8623	112
37.8817	68		37.8817	154		37.8817	100
37.9012	71		37.9012	162		37.9012	93
37.9207	79		37.9207	172		37.9207	91
37.9402	86		37.9402	183		37.9402	92
37.9597	88		37.9597	191		37.9597	95
37.9791	84		37.9791	192		37.9791	101
37.9986	76		37.9986	183		37.9986	105
38.0181	64		38.0181	170		38.0181	104
38.0376	54		38.0376	153		38.0376	101
38.0571	48		38.0571	134		38.0571	94
38.0765	45		38.0765	117		38.0765	86
38.096	47		38.096	102		38.096	79
38.1155	55		38.1155	90		38.1155	75
38.135	64		38.135	83		38.135	75
38.1544	73		38.1544	82		38.1544	80
38.1739	81		38.1739	88		38.1739	86
38.1934	85		38.1934	101		38.1934	93
38.2129	83		38.2129	115		38.2129	94
38.2324	77		38.2324	128		38.2324	90
38.2518	67		38.2518	132		38.2518	82
38.2713	58		38.2713	130		38.2713	69
38.2908	49		38.2908	114		38.2908	53
38.3103	42		38.3103	94		38.3103	39
38.3298	36		38.3298	72		38.3298	25
38.3492	31		38.3492	57		38.3492	17
38.3687	26		38.3687	46		38.3687	14
38.3882	23		38.3882	52		38.3882	17
38.4077	24		38.4077	63		38.4077	23
38.4272	29		38.4272	79		38.4272	33
38.4466	39		38.4466	89		38.4466	43
38.4661	49		38.4661	97		38.4661	49
38.4856	56		38.4856	90		38.4856	53
38.5051	55		38.5051	74		38.5051	49
38.5246	41		38.5246	52		38.5246	39
38.544	20		38.544	34		38.544	23
38.5635	12		38.5635	18		38.5635	7
38.583	0		38.583	12		38.583	0
38.6025	0		38.6025	17		38.6025	0
38.622	0		38.622	31		38.622	7
38.6414	0		38.6414	46		38.6414	30
38.6609	0		38.6609	59		38.6609	55
38.6804	4		38.6804	64		38.6804	73
38.6999	18		38.6999	59		38.6999	83
38.7194	26		38.7194	48		38.7194	84
38.7388	27		38.7388	35		38.7388	71
38.7583	22		38.7583	27		38.7583	53
38.7778	9		38.7778	26		38.7778	36
38.7973	0		38.7973	35		38.7973	24
38.8168	0		38.8168	45		38.8168	17
38.8362	0		38.8362	53		38.8362	16
38.8557	0		38.8557	51		38.8557	20
38.8752	0		38.8752	40		38.8752	26
38.8947	0		38.8947	20		38.8947	29
38.9142	0		38.9142	7		38.9142	29
38.9336	0		38.9336	1		38.9336	23
38.9531	0		38.9531	0		38.9531	16
38.9726	0		38.9726	0		38.9726	7
38.9921	2		38.9921	0		38.9921	3
39.0116	8		39.0116	9		39.0116	5
39.031	16		39.031	19		39.031	12
39.0505	25		39.0505	26		39.0505	21
39.07	33		39.07	34		39.07	27
39.0895	35		39.0895	39		39.0895	32
39.109	30		39.109	40		39.109	32
39.1284	17		39.1284	35		39.1284	30
39.1479	0		39.1479	27		39.1479	31
39.1674	0		39.1674	15		39.1674	34
39.1869	0		39.1869	3		39.1869	36
39.2064	0		39.2064	2		39.2064	37
39.2258	0		39.2258	0		39.2258	33
39.2453	0		39.2453	1		39.2453	22
39.2648	0		39.2648	11		39.2648	9
39.2843	0		39.2843	21		39.2843	0
39.3038	0		39.3038	22		39.3038	0
39.3232	0		39.3232	20		39.3232	0
39.3427	0		39.3427	17		39.3427	0
39.3622	0		39.3622	11		39.3622	0
39.3817	0		39.3817	8		39.3817	8
39.4012	7		39.4012	14		39.4012	15
39.4206	15		39.4206	23		39.4206	23
39.4401	22		39.4401	35		39.4401	33
39.4596	26		39.4596	45		39.4596	43
39.4791	27		39.4791	52		39.4791	48
39.4985	21		39.4985	50		39.4985	46
39.518	10		39.518	38		39.518	35
39.5375	3		39.5375	23		39.5375	20
39.557	0		39.557	5		39.557	1
39.5765	0		39.5765	1		39.5765	0
39.5959	0		39.5959	0		39.5959	0
39.6154	0		39.6154	1		39.6154	0
39.6349	0		39.6349	16		39.6349	0
39.6544	5		39.6544	29		39.6544	5
39.6739	11		39.6739	30		39.6739	6
39.6933	15		39.6933	22		39.6933	6
39.7128	18		39.7128	7		39.7128	6
39.7323	20		39.7323	0		39.7323	13
39.7518	20		39.7518	0		39.7518	20
39.7713	17		39.7713	0		39.7713	32
39.7907	15		39.7907	0		39.7907	40
39.8102	10		39.8102	2		39.8102	38
39.8297	3		39.8297	22		39.8297	27
39.8492	2		39.8492	36		39.8492	13
39.8687	0		39.8687	40		39.8687	0
39.8881	0		39.8881	40		39.8881	0
39.9076	0		39.9076	35		39.9076	0
39.9271	0		39.9271	21		39.9271	11
39.9466	0		39.9466	7		39.9466	27
39.9661	0		39.9661	0		39.9661	36
39.9855	3		39.9855	0		39.9855	35
40.005	12		40.005	0		40.005	30
40.0245	19		40.0245	10		40.0245	21
40.044	21		40.044	27		40.044	13
40.0635	19		40.0635	43		40.0635	10
40.0829	14		40.0829	55		40.0829	13
40.1024	5		40.1024	60		40.1024	18
40.1219	0		40.1219	55		40.1219	17
40.1414	0		40.1414	39		40.1414	13
40.1609	0		40.1609	19		40.1609	5
40.1803	0		40.1803	0		40.1803	0
40.1998	4		40.1998	0		40.1998	0
40.2193	14		40.2193	0		40.2193	2
40.2388	21		40.2388	0		40.2388	16
40.2583	25		40.2583	0		40.2583	36
40.2777	26		40.2777	7		40.2777	52
40.2972	21		40.2972	12		40.2972	60
40.3167	9		40.3167	11		40.3167	60
40.3362	0		40.3362	8		40.3362	52
40.3557	0		40.3557	4		40.3557	35
40.3751	0		40.3751	1		40.3751	19
40.3946	0		40.3946	0		40.3946	4
40.4141	0		40.4141	0		40.4141	1
40.4336	1		40.4336	7		40.4336	0
40.4531	8		40.4531	18		40.4531	0
40.4725	8		40.4725	25		40.4725	0
40.492	6		40.492	26		40.492	0
40.5115	3		40.5115	22		40.5115	0
40.531	0		40.531	12		40.531	0
40.5505	0		40.5505	2		40.5505	0
40.5699	5		40.5699	0		40.5699	6
40.5894	16		40.5894	6		40.5894	27
40.6089	29		40.6089	19		40.6089	51
40.6284	42		40.6284	36		40.6284	70
40.6479	49		40.6479	51		40.6479	82
40.6673	48		40.6673	59		40.6673	82
40.6868	40		40.6868	58		40.6868	69
40.7063	27		40.7063	50		40.7063	47
40.7258	14		40.7258	40		40.7258	30
40.7452	8		40.7452	30		40.7452	18
40.7647	8		40.7647	25		40.7647	18
40.7842	18		40.7842	22		40.7842	25
40.8037	32		40.8037	22		40.8037	40
40.8232	48		40.8232	23		40.8232	55
40.8426	59		40.8426	25		40.8426	69
40.8621	66		40.8621	27		40.8621	75
40.8816	64		40.8816	31		40.8816	74
40.9011	56		40.9011	35		40.9011	66
40.9206	43		40.9206	39		40.9206	53
40.94	31		40.94	44		40.94	37
40.9595	20		40.9595	49		40.9595	24
40.979	14		40.979	53		40.979	22
40.9985	13		40.9985	55		40.9985	28
41.018	13		41.018	59		41.018	40
41.0374	14		41.0374	62		41.0374	52
41.0569	16		41.0569	61		41.0569	58
41.0764	17		41.0764	56		41.0764	51
41.0959	18		41.0959	46		41.0959	33
41.1154	19		41.1154	38		41.1154	12
41.1348	25		41.1348	32		41.1348	0
41.1543	32		41.1543	33		41.1543	2
41.1738	41		41.1738	42		41.1738	20
41.1933	52		41.1933	57		41.1933	51
41.2128	59		41.2128	70		41.2128	82
41.2322	63		41.2322	78		41.2322	101
41.2517	60		41.2517	77		41.2517	105
41.2712	51		41.2712	67		41.2712	92
41.2907	36		41.2907	51		41.2907	68
41.3102	22		41.3102	36		41.3102	44
41.3296	10		41.3296	30		41.3296	29
41.3491	8		41.3491	32		41.3491	29
41.3686	14		41.3686	43		41.3686	41
41.3881	31		41.3881	63		41.3881	63
41.4076	55		41.4076	86		41.4076	86
41.427	77		41.427	106		41.427	103
41.4465	90		41.4465	118		41.4465	109
41.466	91		41.466	124		41.466	108
41.4855	80		41.4855	124		41.4855	104
41.505	58		41.505	119		41.505	97
41.5244	31		41.5244	110		41.5244	98
41.5439	10		41.5439	104		41.5439	104
41.5634	1		41.5634	100		41.5634	114
41.5829	5		41.5829	97		41.5829	125
41.6024	20		41.6024	96		41.6024	136
41.6218	43		41.6218	100		41.6218	143
41.6413	65		41.6413	108		41.6413	145
41.6608	80		41.6608	117		41.6608	143
41.6803	87		41.6803	125		41.6803	143
41.6998	85		41.6998	131		41.6998	141
41.7192	79		41.7192	132		41.7192	136
41.7387	70		41.7387	127		41.7387	133
41.7582	67		41.7582	119		41.7582	126
41.7777	70		41.7777	112		41.7777	121
41.7972	77		41.7972	111		41.7972	114
41.8166	88		41.8166	114		41.8166	111
41.8361	100		41.8361	120		41.8361	113
41.8556	109		41.8556	128		41.8556	114
41.8751	112		41.8751	131		41.8751	118
41.8946	112		41.8946	129		41.8946	124
41.914	111		41.914	122		41.914	130
41.9335	107		41.9335	118		41.9335	137
41.953	107		41.953	117		41.953	142
41.9725	107		41.9725	123		41.9725	145
41.992	110		41.992	135		41.992	144
42.0114	112		42.0114	150		42.0114	138
42.0309	114		42.0309	163		42.0309	130
42.0504	114		42.0504	170		42.0504	123
42.0699	113		42.0699	171		42.0699	119
42.0893	112		42.0893	167		42.0893	121
42.1088	111		42.1088	165		42.1088	130
42.1283	110		42.1283	164		42.1283	141
42.1478	112		42.1478	169		42.1478	155
42.1673	118		42.1673	180		42.1673	164
42.1867	126		42.1867	195		42.1867	166
42.2062	141		42.2062	208		42.2062	162
42.2257	158		42.2257	221		42.2257	153
42.2452	176		42.2452	232		42.2452	144
42.2647	194		42.2647	237		42.2647	139
42.2841	206		42.2841	237		42.2841	142
42.3036	211		42.3036	235		42.3036	159
42.3231	208		42.3231	229		42.3231	182
42.3426	199		42.3426	223		42.3426	208
42.3621	185		42.3621	220		42.3621	233
42.3815	172		42.3815	220		42.3815	248
42.401	165		42.401	224		42.401	251
42.4205	166		42.4205	232		42.4205	243
42.44	177		42.44	242		42.44	230
42.4595	195		42.4595	252		42.4595	216
42.4789	218		42.4789	262		42.4789	207
42.4984	240		42.4984	269		42.4984	205
42.5179	254		42.5179	278		42.5179	211
42.5374	261		42.5374	291		42.5374	223
42.5569	258		42.5569	303		42.5569	239
42.5763	249		42.5763	318		42.5763	257
42.5958	235		42.5958	332		42.5958	274
42.6153	224		42.6153	340		42.6153	286
42.6348	216		42.6348	343		42.6348	295
42.6543	214		42.6543	343		42.6543	300
42.6737	221		42.6737	347		42.6737	300
42.6932	233		42.6932	350		42.6932	301
42.7127	250		42.7127	355		42.7127	306
42.7322	268		42.7322	365		42.7322	316
42.7517	286		42.7517	377		42.7517	330
42.7711	302		42.7711	386		42.7711	346
42.7906	312		42.7906	396		42.7906	359
42.8101	324		42.8101	406		42.8101	369
42.8296	329		42.8296	415		42.8296	369
42.8491	334		42.8491	419		42.8491	363
42.8685	337		42.8685	418		42.8685	355
42.888	334		42.888	416		42.888	346
42.9075	333		42.9075	413		42.9075	342
42.927	328		42.927	415		42.927	348
42.9465	326		42.9465	427		42.9465	363
42.9659	324		42.9659	447		42.9659	381
42.9854	324		42.9854	474		42.9854	399
43.0049	329		43.0049	499		43.0049	409
43.0244	336		43.0244	517		43.0244	410
43.0439	344		43.0439	525		43.0439	399
43.0633	355		43.0633	519		43.0633	379
43.0828	365		43.0828	505		43.0828	358
43.1023	374		43.1023	488		43.1023	340
43.1218	378		43.1218	471		43.1218	328
43.1413	379		43.1413	461		43.1413	324
43.1607	376		43.1607	457		43.1607	329
43.1802	370		43.1802	458		43.1802	341
43.1997	366		43.1997	464		43.1997	358
43.2192	364		43.2192	469		43.2192	375
43.2387	369		43.2387	478		43.2387	389
43.2581	377		43.2581	486		43.2581	398
43.2776	386		43.2776	498		43.2776	399
43.2971	393		43.2971	509		43.2971	393
43.3166	393		43.3166	518		43.3166	388
43.336	387		43.336	526		43.336	383
43.3555	375		43.3555	526		43.3555	381
43.375	360		43.375	520		43.375	385
43.3945	349		43.3945	510		43.3945	391
43.414	341		43.414	497		43.414	396
43.4334	343		43.4334	486		43.4334	397
43.4529	351		43.4529	475		43.4529	395
43.4724	364		43.4724	469		43.4724	394
43.4919	377		43.4919	466		43.4919	392
43.5114	387		43.5114	463		43.5114	390
43.5308	392		43.5308	463		43.5308	391
43.5503	387		43.5503	461		43.5503	397
43.5698	378		43.5698	460		43.5698	402
43.5893	360		43.5893	458		43.5893	402
43.6088	340		43.6088	450		43.6088	398
43.6282	319		43.6282	439		43.6282	386
43.6477	301		43.6477	424		43.6477	371
43.6672	290		43.6672	412		43.6672	348
43.6867	283		43.6867	401		43.6867	328
43.7062	286		43.7062	397		43.7062	315
43.7256	294		43.7256	400		43.7256	309
43.7451	305		43.7451	405		43.7451	313
43.7646	315		43.7646	409		43.7646	324
43.7841	320		43.7841	406		43.7841	340
43.8036	318		43.8036	398		43.8036	350
43.823	308		43.823	383		43.823	351
43.8425	292		43.8425	362		43.8425	343
43.862	274		43.862	345		43.862	326
43.8815	257		43.8815	331		43.8815	313
43.901	244		43.901	326		43.901	302
43.9204	236		43.9204	328		43.9204	305
43.9399	232		43.9399	335		43.9399	320
43.9594	234		43.9594	345		43.9594	345
43.9789	235		43.9789	350		43.9789	376
43.9984	237		43.9984	348		43.9984	399
44.0178	237		44.0178	337		44.0178	415
44.0373	233		44.0373	320		44.0373	419
44.0568	226		44.0568	303		44.0568	410
44.0763	215		44.0763	287		44.0763	391
44.0958	206		44.0958	281		44.0958	372
44.1152	195		44.1152	283		44.1152	366
44.1347	186		44.1347	290		44.1347	380
44.1542	181		44.1542	300		44.1542	418
44.1737	180		44.1737	303		44.1737	480
44.1932	180		44.1932	302		44.1932	563
44.2126	181		44.2126	292		44.2126	661
44.2321	181		44.2321	276		44.2321	761
44.2516	180		44.2516	260		44.2516	863
44.2711	174		44.2711	248		44.2711	960
44.2906	167		44.2906	252		44.2906	1054
44.31	157		44.31	268		44.31	1135
44.3295	149		44.3295	294		44.3295	1192
44.349	138		44.349	326		44.349	1231
44.3685	130		44.3685	351		44.3685	1239
44.388	124		44.388	363		44.388	1216
44.4074	118		44.4074	354		44.4074	1155
44.4269	118		44.4269	324		44.4269	1067
44.4464	118		44.4464	286		44.4464	963
44.4659	122		44.4659	244		44.4659	845
44.4854	122		44.4854	213		44.4854	726
44.5048	120		44.5048	194		44.5048	621
44.5243	113		44.5243	191		44.5243	533
44.5438	104		44.5438	203		44.5438	465
44.5633	96		44.5633	215		44.5633	408
44.5828	91		44.5828	226		44.5828	366
44.6022	92		44.6022	229		44.6022	338
44.6217	98		44.6217	222		44.6217	313
44.6412	107		44.6412	209		44.6412	294
44.6607	115		44.6607	189		44.6607	278
44.6801	117		44.6801	169		44.6801	266
44.6996	113		44.6996	148		44.6996	253
44.7191	103		44.7191	126		44.7191	230
44.7386	91		44.7386	107		44.7386	205
44.7581	80		44.7581	95		44.7581	173
44.7775	75		44.7775	92		44.7775	141
44.797	76		44.797	97		44.797	112
44.8165	83		44.8165	107		44.8165	93
44.836	90		44.836	120		44.836	91
44.8555	96		44.8555	130		44.8555	97
44.8749	97		44.8749	132		44.8749	114
44.8944	95		44.8944	126		44.8944	131
44.9139	87		44.9139	119		44.9139	145
44.9334	77		44.9334	108		44.9334	152
44.9529	67		44.9529	91		44.9529	151
44.9723	60		44.9723	72		44.9723	145
44.9918	53		44.9918	50		44.9918	133
45.0113	50		45.0113	28		45.0113	121
45.0308	49		45.0308	11		45.0308	107
45.0503	51		45.0503	2		45.0503	91
45.0697	53		45.0697	10		45.0697	73
45.0892	56		45.0892	30		45.0892	56
45.1087	58		45.1087	58		45.1087	41
45.1282	58		45.1282	88		45.1282	29
45.1477	55		45.1477	112		45.1477	25
45.1671	49		45.1671	122		45.1671	29
45.1866	40		45.1866	116		45.1866	42
45.2061	32		45.2061	95		45.2061	57
45.2256	23		45.2256	64		45.2256	74
45.2451	20		45.2451	30		45.2451	88
45.2645	21		45.2645	4		45.2645	96
45.284	28		45.284	2		45.284	94
45.3035	36		45.3035	1		45.3035	83
45.323	43		45.323	0		45.323	70
45.3425	46		45.3425	13		45.3425	52
45.3619	44		45.3619	28		45.3619	37
45.3814	37		45.3814	43		45.3814	28
45.4009	29		45.4009	48		45.4009	29
45.4204	21		45.4204	53		45.4204	36
45.4399	19		45.4399	62		45.4399	46
45.4593	22		45.4593	64		45.4593	55
45.4788	29		45.4788	60		45.4788	64
45.4983	38		45.4983	51		45.4983	66
45.5178	48		45.5178	43		45.5178	63
45.5373	55		45.5373	31		45.5373	57
45.5567	61		45.5567	15		45.5567	52
45.5762	63		45.5762	2		45.5762	48
45.5957	64		45.5957	0		45.5957	45
45.6152	62		45.6152	0		45.6152	43
45.6347	57		45.6347	0		45.6347	43
45.6541	51		45.6541	11		45.6541	39
45.6736	40		45.6736	29		45.6736	33
45.6931	29		45.6931	47		45.6931	24
45.7126	19		45.7126	54		45.7126	18
45.7321	14		45.7321	56		45.7321	14
45.7515	15		45.7515	52		45.7515	15
45.771	19		45.771	38		45.771	22
45.7905	26		45.7905	21		45.7905	33
45.81	34		45.81	6		45.81	47
45.8295	37		45.8295	0		45.8295	55
45.8489	38		45.8489	4		45.8489	57
45.8684	35		45.8684	9		45.8684	52
45.8879	32		45.8879	19		45.8879	41
45.9074	28		45.9074	27		45.9074	30
45.9268	25		45.9268	31		45.9268	15
45.9463	22		45.9463	29		45.9463	5
45.9658	20		45.9658	22		45.9658	0
45.9853	14		45.9853	17		45.9853	0
46.0048	8		46.0048	13		46.0048	1
46.0242	2		46.0242	9		46.0242	4
46.0437	0		46.0437	4		46.0437	13
46.0632	0		46.0632	0		46.0632	22
46.0827	0		46.0827	0		46.0827	25
46.1022	1		46.1022	0		46.1022	22
46.1216	6		46.1216	2		46.1216	18
46.1411	11		46.1411	10		46.1411	15
46.1606	11		46.1606	20		46.1606	10
46.1801	12		46.1801	33		46.1801	8
46.1996	12		46.1996	42		46.1996	11
46.219	13		46.219	46		46.219	19
46.2385	15		46.2385	45		46.2385	23
46.258	20		46.258	37		46.258	22
46.2775	27		46.2775	25		46.2775	16
46.297	35		46.297	12		46.297	6
46.3164	40		46.3164	3		46.3164	5
46.3359	44		46.3359	0		46.3359	0
46.3554	44		46.3554	3		46.3554	0
46.3749	45		46.3749	10		46.3749	0
46.3944	43		46.3944	20		46.3944	20
46.4138	41		46.4138	26		46.4138	45
46.4333	37		46.4333	25		46.4333	63
46.4528	32		46.4528	17		46.4528	76
46.4723	25		46.4723	3		46.4723	80
46.4918	14		46.4918	0		46.4918	75
46.5112	3		46.5112	0		46.5112	60
46.5307	0		46.5307	0		46.5307	42
46.5502	0		46.5502	0		46.5502	31
46.5697	0		46.5697	12		46.5697	30
46.5892	0		46.5892	30		46.5892	32
46.6086	0		46.6086	41		46.6086	38
46.6281	10		46.6281	43		46.6281	46
46.6476	17		46.6476	39		46.6476	51
46.6671	20		46.6671	32		46.6671	52
46.6866	20		46.6866	18		46.6866	49
46.706	19		46.706	3		46.706	44
46.7255	17		46.7255	2		46.7255	40
46.745	14		46.745	1		46.745	30
46.7645	11		46.7645	0		46.7645	18
46.784	12		46.784	0		46.784	8
46.8034	15		46.8034	0		46.8034	1
46.8229	19		46.8229	0		46.8229	1
46.8424	23		46.8424	0		46.8424	5
46.8619	25		46.8619	9		46.8619	12
46.8814	26		46.8814	18		46.8814	21
46.9008	24		46.9008	25		46.9008	27
46.9203	19		46.9203	28		46.9203	25
46.9398	11		46.9398	30		46.9398	19
46.9593	2		46.9593	36		46.9593	10
46.9788	1		46.9788	39		46.9788	0
46.9982	0		46.9982	41		46.9982	0
47.0177	0		47.0177	40		47.0177	0
47.0372	0		47.0372	36		47.0372	0
47.0567	0		47.0567	28		47.0567	0
47.0762	3		47.0762	16		47.0762	2
47.0956	6		47.0956	6		47.0956	13
47.1151	8		47.1151	0		47.1151	21
47.1346	10		47.1346	0		47.1346	24
47.1541	14		47.1541	0		47.1541	24
47.1736	17		47.1736	0		47.1736	26
47.193	21		47.193	5		47.193	28
47.2125	23		47.2125	10		47.2125	29
47.232	24		47.232	12		47.232	32
47.2515	24		47.2515	11		47.2515	35
47.2709	21		47.2709	9		47.2709	39
47.2904	20		47.2904	10		47.2904	37
47.3099	18		47.3099	15		47.3099	33
47.3294	19		47.3294	25		47.3294	32
47.3489	22		47.3489	36		47.3489	29
47.3683	26		47.3683	45		47.3683	28
47.3878	28		47.3878	46		47.3878	26
47.4073	30		47.4073	36		47.4073	26
47.4268	29		47.4268	14		47.4268	24
47.4463	24		47.4463	0		47.4463	21
47.4657	15		47.4657	0		47.4657	18
47.4852	6		47.4852	0		47.4852	16
47.5047	0		47.5047	0		47.5047	15
47.5242	0		47.5242	0		47.5242	16
47.5437	0		47.5437	4		47.5437	17
47.5631	6		47.5631	25		47.5631	21
47.5826	18		47.5826	32		47.5826	24
47.6021	31		47.6021	27		47.6021	25
47.6216	40		47.6216	19		47.6216	20
47.6411	42		47.6411	10		47.6411	12
47.6605	39		47.6605	3		47.6605	1
47.68	30		47.68	1		47.68	0
47.6995	18		47.6995	0		47.6995	0
47.719	6		47.719	0		47.719	0
47.7385	4		47.7385	0		47.7385	2
47.7579	0		47.7579	0		47.7579	17
47.7774	0		47.7774	0		47.7774	32
47.7969	0		47.7969	0		47.7969	43
47.8164	4		47.8164	0		47.8164	43
47.8359	11		47.8359	0		47.8359	37
47.8553	16		47.8553	6		47.8553	26
47.8748	18		47.8748	14		47.8748	9
47.8943	21		47.8943	19		47.8943	0
47.9138	20		47.9138	18		47.9138	0
47.9333	17		47.9333	13		47.9333	0
47.9527	10		47.9527	6		47.9527	0
47.9722	2		47.9722	0		47.9722	0
47.9917	1		47.9917	0		47.9917	15
48.0112	0		48.0112	0		48.0112	41
48.0307	0		48.0307	0		48.0307	61
48.0501	0		48.0501	0		48.0501	72
48.0696	0		48.0696	0		48.0696	74
48.0891	0		48.0891	3		48.0891	70
48.1086	4		48.1086	6		48.1086	57
48.1281	5		48.1281	10		48.1281	36
48.1475	11		48.1475	13		48.1475	11
48.167	17		48.167	16		48.167	8
48.1865	27		48.1865	19		48.1865	4
48.206	38		48.206	20		48.206	2
48.2255	49		48.2255	19		48.2255	0
48.2449	54		48.2449	18		48.2449	0
48.2644	57		48.2644	12		48.2644	0
48.2839	51		48.2839	5		48.2839	1
48.3034	41		48.3034	4		48.3034	8
48.3229	25		48.3229	0		48.3229	15
48.3423	8		48.3423	0		48.3423	19
48.3618	1		48.3618	0		48.3618	22
48.3813	0		48.3813	0		48.3813	23
48.4008	0		48.4008	1		48.4008	22
48.4203	0		48.4203	6		48.4203	22
48.4397	0		48.4397	9		48.4397	18
48.4592	9		48.4592	13		48.4592	11
48.4787	19		48.4787	16		48.4787	6
48.4982	20		48.4982	21		48.4982	3
48.5176	14		48.5176	26		48.5176	4
48.5371	6		48.5371	33		48.5371	9
48.5566	0		48.5566	35		48.5566	16
48.5761	0		48.5761	32		48.5761	24
48.5956	0		48.5956	21		48.5956	28
48.615	0		48.615	7		48.615	23
48.6345	0		48.6345	0		48.6345	15
48.654	0		48.654	0		48.654	3
48.6735	5		48.6735	0		48.6735	0
48.693	11		48.693	0		48.693	0
48.7124	12		48.7124	0		48.7124	0
48.7319	13		48.7319	0		48.7319	0
48.7514	14		48.7514	0		48.7514	12
48.7709	18		48.7709	0		48.7709	26
48.7904	20		48.7904	0		48.7904	36
48.8098	22		48.8098	0		48.8098	35
48.8293	21		48.8293	0		48.8293	25
48.8488	20		48.8488	0		48.8488	15
48.8683	15		48.8683	0		48.8683	2
48.8878	5		48.8878	0		48.8878	0
48.9072	3		48.9072	4		48.9072	0
48.9267	0		48.9267	11		48.9267	0
48.9462	0		48.9462	18		48.9462	0
48.9657	0		48.9657	22		48.9657	0
48.9852	0		48.9852	24		48.9852	12
49.0046	0		49.0046	25		49.0046	28
49.0241	0		49.0241	24		49.0241	37
49.0436	0		49.0436	19		49.0436	41
49.0631	6		49.0631	13		49.0631	42
49.0826	15		49.0826	5		49.0826	40
49.102	20		49.102	1		49.102	30
49.1215	21		49.1215	0		49.1215	13
49.141	17		49.141	0		49.141	5
49.1605	12		49.1605	0		49.1605	4
49.18	4		49.18	0		49.18	0
49.1994	0		49.1994	0		49.1994	0
49.2189	0		49.2189	0		49.2189	0
49.2384	0		49.2384	0		49.2384	6
49.2579	0		49.2579	3		49.2579	22
49.2774	0		49.2774	3		49.2774	31
49.2968	0		49.2968	2		49.2968	35
49.3163	0		49.3163	0		49.3163	36
49.3358	0		49.3358	0		49.3358	32
49.3553	0		49.3553	0		49.3553	26
49.3748	0		49.3748	0		49.3748	18
49.3942	0		49.3942	8		49.3942	9
49.4137	4		49.4137	21		49.4137	0
49.4332	11		49.4332	33		49.4332	0
49.4527	17		49.4527	42		49.4527	1
49.4722	24		49.4722	46		49.4722	6
49.4916	29		49.4916	43		49.4916	11
49.5111	30		49.5111	32		49.5111	17
49.5306	24		49.5306	17		49.5306	20
49.5501	13		49.5501	1		49.5501	18
49.5696	4		49.5696	0		49.5696	9
49.589	0		49.589	0		49.589	1
49.6085	0		49.6085	0		49.6085	0
49.628	0		49.628	2		49.628	0
49.6475	0		49.6475	22		49.6475	9
49.667	0		49.667	43		49.667	22
49.6864	0		49.6864	58		49.6864	36
49.7059	7		49.7059	60		49.7059	46
49.7254	14		49.7254	54		49.7254	41
49.7449	16		49.7449	42		49.7449	26
49.7644	16		49.7644	29		49.7644	7
49.7838	14		49.7838	8		49.7838	0
49.8033	13		49.8033	0		49.8033	0
49.8228	10		49.8228	0		49.8228	0
49.8423	6		49.8423	1		49.8423	0
49.8617	1		49.8617	12		49.8617	0
49.8812	1		49.8812	23		49.8812	15
49.9007	1		49.9007	30		49.9007	26
49.9202	4		49.9202	36		49.9202	26
49.9397	7		49.9397	34		49.9397	23
49.9591	14		49.9591	28		49.9591	19
49.9786	21		49.9786	23		49.9786	14
49.9981	29		49.9981	14		49.9981	6
50.0176	35		50.0176	6		50.0176	4
50.0371	38		50.0371	6		50.0371	0
50.0565	37		50.0565	7		50.0565	0
50.076	32		50.076	10		50.076	0
50.0955	24		50.0955	13		50.0955	0
50.115	11		50.115	12		50.115	0
50.1345	0		50.1345	7		50.1345	13
50.1539	0		50.1539	3		50.1539	24
50.1734	0		50.1734	0		50.1734	36
50.1929	0		50.1929	0		50.1929	44
50.2124	0		50.2124	0		50.2124	50
50.2319	0		50.2319	0		50.2319	55
50.2513	7		50.2513	0		50.2513	57
50.2708	10		50.2708	0		50.2708	48
50.2903	6		50.2903	0		50.2903	36
50.3098	0		50.3098	0		50.3098	17
50.3293	0		50.3293	1		50.3293	5
50.3487	0		50.3487	2		50.3487	0
50.3682	0		50.3682	2		50.3682	0
50.3877	0		50.3877	0		50.3877	0
50.4072	8		50.4072	0		50.4072	0
50.4267	19		50.4267	0		50.4267	0
50.4461	29		50.4461	0		50.4461	0
50.4656	35		50.4656	0		50.4656	8
50.4851	35		50.4851	13		50.4851	23
50.5046	33		50.5046	35		50.5046	34
50.5241	28		50.5241	54		50.5241	44
50.5435	19		50.5435	65		50.5435	51
50.563	9		50.563	68		50.563	56
50.5825	2		50.5825	64		50.5825	55
50.602	0		50.602	53		50.602	43
50.6215	1		50.6215	37		50.6215	24
50.6409	5		50.6409	17		50.6409	6
50.6604	13		50.6604	16		50.6604	2
50.6799	19		50.6799	2		50.6799	0
50.6994	26		50.6994	1		50.6994	0
50.7189	31		50.7189	0		50.7189	12
50.7383	29		50.7383	0		50.7383	32
50.7578	27		50.7578	0		50.7578	54
50.7773	21		50.7773	0		50.7773	70
50.7968	14		50.7968	0		50.7968	74
50.8163	8		50.8163	0		50.8163	74
50.8357	3		50.8357	3		50.8357	72
50.8552	1		50.8552	11		50.8552	62
50.8747	2		50.8747	18		50.8747	47
50.8942	2		50.8942	23		50.8942	27
50.9137	4		50.9137	27		50.9137	8
50.9331	5		50.9331	27		50.9331	4
50.9526	6		50.9526	25		50.9526	0
50.9721	5		50.9721	23		50.9721	0
50.9916	7		50.9916	19		50.9916	0
51.0111	10		51.0111	16		51.0111	0
51.0305	15		51.0305	16		51.0305	4
51.05	22		51.05	13		51.05	21
51.0695	27		51.0695	12		51.0695	29
51.089	30		51.089	10		51.089	37
51.1084	31		51.1084	9		51.1084	41
51.1279	28		51.1279	12		51.1279	44
51.1474	25		51.1474	15		51.1474	46
51.1669	20		51.1669	20		51.1669	43
51.1864	16		51.1864	24		51.1864	34
51.2058	13		51.2058	25		51.2058	28
51.2253	12		51.2253	24		51.2253	25
51.2448	11		51.2448	21		51.2448	26
51.2643	11		51.2643	20		51.2643	33
51.2838	10		51.2838	22		51.2838	41
51.3032	10		51.3032	30		51.3032	51
51.3227	8		51.3227	41		51.3227	63
51.3422	7		51.3422	53		51.3422	73
51.3617	3		51.3617	60		51.3617	77
51.3812	3		51.3812	60		51.3812	79
51.4006	3		51.4006	52		51.4006	75
51.4201	5		51.4201	36		51.4201	75
51.4396	9		51.4396	16		51.4396	80
51.4591	12		51.4591	11		51.4591	92
51.4786	16		51.4786	3		51.4786	114
51.498	22		51.498	1		51.498	148
51.5175	25		51.5175	3		51.5175	186
51.537	29		51.537	22		51.537	228
51.5565	31		51.5565	44		51.5565	262
51.576	31		51.576	63		51.576	289
51.5954	31		51.5954	67		51.5954	305
51.6149	29		51.6149	68		51.6149	314
51.6344	24		51.6344	65		51.6344	318
51.6539	21		51.6539	63		51.6539	322
51.6734	17		51.6734	54		51.6734	329
51.6928	15		51.6928	49		51.6928	341
51.7123	15		51.7123	44		51.7123	355
51.7318	15		51.7318	46		51.7318	370
51.7513	15		51.7513	47		51.7513	379
51.7708	14		51.7708	45		51.7708	377
51.7902	13		51.7902	41		51.7902	363
51.8097	9		51.8097	37		51.8097	333
51.8292	6		51.8292	33		51.8292	296
51.8487	3		51.8487	28		51.8487	252
51.8682	3		51.8682	24		51.8682	209
51.8876	5		51.8876	18		51.8876	169
51.9071	9		51.9071	16		51.9071	138
51.9266	14		51.9266	14		51.9266	115
51.9461	17		51.9461	12		51.9461	104
51.9656	18		51.9656	10		51.9656	98
51.985	16		51.985	11		51.985	99
52.0045	12		52.0045	12		52.0045	103
52.024	7		52.024	16		52.024	108
52.0435	4		52.0435	17		52.0435	109
52.063	1		52.063	20		52.063	106
52.0824	0		52.0824	22		52.0824	96
52.1019	3		52.1019	23		52.1019	78
52.1214	5		52.1214	19		52.1214	56
52.1409	9		52.1409	15		52.1409	32
52.1604	13		52.1604	8		52.1604	15
52.1798	15		52.1798	3		52.1798	6
52.1993	17		52.1993	1		52.1993	7
52.2188	16		52.2188	3		52.2188	15
52.2383	17		52.2383	9		52.2383	27
52.2578	16		52.2578	24		52.2578	37
52.2772	17		52.2772	39		52.2772	42
52.2967	17		52.2967	57		52.2967	38
52.3162	19		52.3162	70		52.3162	28
52.3357	23		52.3357	77		52.3357	15
52.3552	26		52.3552	71		52.3552	4
52.3746	29		52.3746	58		52.3746	2
52.3941	30		52.3941	35		52.3941	0
52.4136	30		52.4136	10		52.4136	4
52.4331	30		52.4331	0		52.4331	15
52.4525	29		52.4525	0		52.4525	26
52.472	29		52.472	0		52.472	40
52.4915	28		52.4915	0		52.4915	48
52.511	26		52.511	0		52.511	52
52.5305	26		52.5305	0		52.5305	53
52.5499	23		52.5499	21		52.5499	51
52.5694	19		52.5694	35		52.5694	43
52.5889	14		52.5889	47		52.5889	33
52.6084	12		52.6084	53		52.6084	20
52.6279	13		52.6279	56		52.6279	9
52.6473	18		52.6473	53		52.6473	0
52.6668	24		52.6668	49		52.6668	0
52.6863	30		52.6863	34		52.6863	0
52.7058	33		52.7058	17		52.7058	0
52.7253	34		52.7253	3		52.7253	6
52.7447	30		52.7447	1		52.7447	14
52.7642	24		52.7642	0		52.7642	19
52.7837	20		52.7837	0		52.7837	24
52.8032	16		52.8032	0		52.8032	30
52.8227	15		52.8227	0		52.8227	36
52.8421	17		52.8421	0		52.8421	46
52.8616	18		52.8616	0		52.8616	51
52.8811	16		52.8811	0		52.8811	54
52.9006	14		52.9006	0		52.9006	50
52.9201	10		52.9201	9		52.9201	39
52.9395	9		52.9395	18		52.9395	23
52.959	9		52.959	23		52.959	4
52.9785	12		52.9785	18		52.9785	3
52.998	18		52.998	5		52.998	2
53.0175	25		53.0175	0		53.0175	0
53.0369	29		53.0369	0		53.0369	0
53.0564	32		53.0564	0		53.0564	3
53.0759	29		53.0759	0		53.0759	24
53.0954	23		53.0954	0		53.0954	44
53.1149	18		53.1149	0		53.1149	54
53.1343	13		53.1343	0		53.1343	56
53.1538	10		53.1538	6		53.1538	54
53.1733	12		53.1733	7		53.1733	49
53.1928	15		53.1928	3		53.1928	38
53.2123	20		53.2123	0		53.2123	18
53.2317	28		53.2317	0		53.2317	14
53.2512	33		53.2512	2		53.2512	8
53.2707	36		53.2707	8		53.2707	0
53.2902	38		53.2902	16		53.2902	0
53.3097	35		53.3097	24		53.3097	0
53.3291	30		53.3291	28		53.3291	0
53.3486	24		53.3486	28		53.3486	0
53.3681	17		53.3681	23		53.3681	7
53.3876	11		53.3876	15		53.3876	11
53.4071	9		53.4071	6		53.4071	17
53.4265	10		53.4265	0		53.4265	18
53.446	14		53.446	0		53.446	17
53.4655	23		53.4655	4		53.4655	18
53.485	29		53.485	10		53.485	22
53.5045	34		53.5045	13		53.5045	25
53.5239	34		53.5239	15		53.5239	29
53.5434	28		53.5434	13		53.5434	27
53.5629	16		53.5629	10		53.5629	25
53.5824	3		53.5824	9		53.5824	20
53.6019	2		53.6019	12		53.6019	13
53.6213	0		53.6213	22		53.6213	7
53.6408	0		53.6408	36		53.6408	6
53.6603	0		53.6603	47		53.6603	5
53.6798	0		53.6798	53		53.6798	4
53.6992	8		53.6992	47		53.6992	0
53.7187	23		53.7187	33		53.7187	0
53.7382	32		53.7382	8		53.7382	0
53.7577	37		53.7577	0		53.7577	0
53.7772	37		53.7772	0		53.7772	0
53.7966	33		53.7966	0		53.7966	0
53.8161	29		53.8161	0		53.8161	0
53.8356	23		53.8356	0		53.8356	0
53.8551	17		53.8551	0		53.8551	0
53.8746	16		53.8746	0		53.8746	0
53.894	17		53.894	0		53.894	0
53.9135	21		53.9135	13		53.9135	0
53.933	24		53.933	22		53.933	4
53.9525	25		53.9525	29		53.9525	13
53.972	23		53.972	33		53.972	18
53.9914	20		53.9914	34		53.9914	19
54.0109	17		54.0109	34		54.0109	19
54.0304	16		54.0304	33		54.0304	21
54.0499	19		54.0499	27		54.0499	25
54.0694	25		54.0694	18		54.0694	27
54.0888	32		54.0888	10		54.0888	25
54.1083	37		54.1083	0		54.1083	19
54.1278	37		54.1278	0		54.1278	7
54.1473	30		54.1473	0		54.1473	3
54.1668	20		54.1668	0		54.1668	0
54.1862	8		54.1862	0		54.1862	0
54.2057	7		54.2057	7		54.2057	0
54.2252	4		54.2252	17		54.2252	0
54.2447	1		54.2447	23		54.2447	0
54.2642	0		54.2642	20		54.2642	0
54.2836	0		54.2836	13		54.2836	0
54.3031	3		54.3031	5		54.3031	0
54.3226	11		54.3226	2		54.3226	0
54.3421	16		54.3421	2		54.3421	2
54.3616	17		54.3616	6		54.3616	12
54.381	20		54.381	10		54.381	21
54.4005	22		54.4005	14		54.4005	29
54.42	24		54.42	16		54.42	32
54.4395	24		54.4395	16		54.4395	31
54.459	21		54.459	10		54.459	27
54.4784	17		54.4784	6		54.4784	19
54.4979	16		54.4979	3		54.4979	10
54.5174	16		54.5174	5		54.5174	4
54.5369	16		54.5369	9		54.5369	0
54.5564	17		54.5564	14		54.5564	0
54.5758	17		54.5758	20		54.5758	0
54.5953	14		54.5953	25		54.5953	0
54.6148	11		54.6148	27		54.6148	0
54.6343	5		54.6343	30		54.6343	0
54.6538	0		54.6538	33		54.6538	0
54.6732	0		54.6732	32		54.6732	0
54.6927	0		54.6927	31		54.6927	0
54.7122	0		54.7122	28		54.7122	0
54.7317	7		54.7317	24		54.7317	13
54.7512	14		54.7512	21		54.7512	29
54.7706	20		54.7706	15		54.7706	40
54.7901	24		54.7901	15		54.7901	40
54.8096	27		54.8096	16		54.8096	32
54.8291	24		54.8291	20		54.8291	17
54.8486	20		54.8486	25		54.8486	1
54.868	15		54.868	29		54.868	0
54.8875	9		54.8875	30		54.8875	0
54.907	3		54.907	27		54.907	0
54.9265	1		54.9265	19		54.9265	0
54.946	0		54.946	9		54.946	0
54.9654	0		54.9654	0		54.9654	12
54.9849	1		54.9849	0		54.9849	22
55.0044	1		55.0044	0		55.0044	24
55.0239	2		55.0239	0		55.0239	21
55.0433	5		55.0433	0		55.0433	17
55.0628	8		55.0628	0		55.0628	15
55.0823	14		55.0823	0		55.0823	16
55.1018	23		55.1018	0		55.1018	15
55.1213	30		55.1213	0		55.1213	12
55.1407	36		55.1407	0		55.1407	8
55.1602	38		55.1602	0		55.1602	5
55.1797	33		55.1797	0		55.1797	3
55.1992	24		55.1992	6		55.1992	3
55.2187	16		55.2187	17		55.2187	6
55.2381	6		55.2381	29		55.2381	12
55.2576	0		55.2576	36		55.2576	21
55.2771	0		55.2771	37		55.2771	30
55.2966	0		55.2966	32		55.2966	35
55.3161	4		55.3161	29		55.3161	33
55.3355	10		55.3355	24		55.3355	27
55.355	15		55.355	15		55.355	21
55.3745	16		55.3745	4		55.3745	14
55.394	17		55.394	1		55.394	10
55.4135	16		55.4135	0		55.4135	13
55.4329	14		55.4329	0		55.4329	19
55.4524	13		55.4524	0		55.4524	27
55.4719	13		55.4719	0		55.4719	34
55.4914	14		55.4914	0		55.4914	39
55.5109	16		55.5109	0		55.5109	41
55.5303	18		55.5303	1		55.5303	36
55.5498	20		55.5498	8		55.5498	24
55.5693	19		55.5693	13		55.5693	10
55.5888	16		55.5888	17		55.5888	2
55.6083	12		55.6083	18		55.6083	0
55.6277	8		55.6277	20		55.6277	0
55.6472	4		55.6472	19		55.6472	0
55.6667	2		55.6667	18		55.6667	0
55.6862	0		55.6862	17		55.6862	0
55.7057	2		55.7057	16		55.7057	0
55.7251	2		55.7251	14		55.7251	15
55.7446	3		55.7446	11		55.7446	27
55.7641	5		55.7641	9		55.7641	30
55.7836	5		55.7836	7		55.7836	28
55.8031	7		55.8031	5		55.8031	21
55.8225	11		55.8225	4		55.8225	13
55.842	14		55.842	5		55.842	9
55.8615	19		55.8615	6		55.8615	9
55.881	21		55.881	9		55.881	12
55.9005	24		55.9005	9		55.9005	20
55.9199	26		55.9199	9		55.9199	29
55.9394	26		55.9394	6		55.9394	34
55.9589	25		55.9589	5		55.9589	34
55.9784	24		55.9784	3		55.9784	27
55.9979	21		55.9979	7		55.9979	19
56.0173	18		56.0173	13		56.0173	12
56.0368	14		56.0368	22		56.0368	11
56.0563	8		56.0563	30		56.0563	14
56.0758	6		56.0758	34		56.0758	18
56.0953	5		56.0953	32		56.0953	25
56.1147	8		56.1147	26		56.1147	28
56.1342	13		56.1342	17		56.1342	28
56.1537	19		56.1537	6		56.1537	23
56.1732	26		56.1732	0		56.1732	15
56.1927	30		56.1927	0		56.1927	5
56.2121	34		56.2121	0		56.2121	3
56.2316	34		56.2316	4		56.2316	2
56.2511	32		56.2511	11		56.2511	0
56.2706	29		56.2706	20		56.2706	6
56.2901	27		56.2901	29		56.2901	13
56.3095	22		56.3095	38		56.3095	18
56.329	18		56.329	46		56.329	21
56.3485	16		56.3485	50		56.3485	21
56.368	16		56.368	53		56.368	19
56.3874	19		56.3874	49		56.3874	17
56.4069	25		56.4069	40		56.4069	17
56.4264	33		56.4264	28		56.4264	18
56.4459	40		56.4459	17		56.4459	18
56.4654	48		56.4654	8		56.4654	17
56.4848	51		56.4848	3		56.4848	16
56.5043	48		56.5043	2		56.5043	14
56.5238	42		56.5238	2		56.5238	9
56.5433	34		56.5433	3		56.5433	3
56.5628	27		56.5628	2		56.5628	2
56.5822	20		56.5822	0		56.5822	0
56.6017	15		56.6017	0		56.6017	0
56.6212	12		56.6212	0		56.6212	0
56.6407	11		56.6407	0		56.6407	0
56.6602	13		56.6602	0		56.6602	0
56.6796	15		56.6796	0		56.6796	5
56.6991	16		56.6991	5		56.6991	8
56.7186	18		56.7186	16		56.7186	4
56.7381	21		56.7381	25		56.7381	0
56.7576	23		56.7576	31		56.7576	0
56.777	26		56.777	31		56.777	0
56.7965	28		56.7965	27		56.7965	0
56.816	30		56.816	21		56.816	0
56.8355	32		56.8355	13		56.8355	4
56.855	35		56.855	9		56.855	16
56.8744	38		56.8744	5		56.8744	28
56.8939	42		56.8939	3		56.8939	34
56.9134	45		56.9134	1		56.9134	31
56.9329	44		56.9329	1		56.9329	26
56.9524	42		56.9524	0		56.9524	20
56.9718	36		56.9718	0		56.9718	16
56.9913	27		56.9913	0		56.9913	14
57.0108	18		57.0108	0		57.0108	7
57.0303	5		57.0303	0		57.0303	2
57.0498	0		57.0498	0		57.0498	1
57.0692	0		57.0692	0		57.0692	2
57.0887	0		57.0887	0		57.0887	5
57.1082	0		57.1082	4		57.1082	10
57.1277	0		57.1277	6		57.1277	13
57.1472	0		57.1472	8		57.1472	14
57.1666	4		57.1666	6		57.1666	16
57.1861	15		57.1861	2		57.1861	22
57.2056	24		57.2056	0		57.2056	28
57.2251	31		57.2251	0		57.2251	36
57.2446	37		57.2446	8		57.2446	43
57.264	42		57.264	19		57.264	49
57.2835	45		57.2835	31		57.2835	49
57.303	43		57.303	37		57.303	46
57.3225	36		57.3225	36		57.3225	39
57.342	25		57.342	26		57.342	26
57.3614	15		57.3614	11		57.3614	14
57.3809	9		57.3809	0		57.3809	1
57.4004	7		57.4004	0		57.4004	0
57.4199	8		57.4199	0		57.4199	0
57.4394	11		57.4394	0		57.4394	0
57.4588	16		57.4588	0		57.4588	0
57.4783	21		57.4783	0		57.4783	0
57.4978	26		57.4978	4		57.4978	0
57.5173	28		57.5173	23		57.5173	0
57.5368	28		57.5368	37		57.5368	0
57.5562	27		57.5562	44		57.5562	2
57.5757	26		57.5757	44		57.5757	6
57.5952	24		57.5952	40		57.5952	6
57.6147	21		57.6147	35		57.6147	5
57.6341	18		57.6341	31		57.6341	0
57.6536	14		57.6536	29		57.6536	0
57.6731	10		57.6731	23		57.6731	0
57.6926	8		57.6926	20		57.6926	0
57.7121	6		57.7121	18		57.7121	0
57.7315	4		57.7315	15		57.7315	5
57.751	5		57.751	9		57.751	19
57.7705	5		57.7705	4		57.7705	26
57.79	4		57.79	1		57.79	26
57.8095	3		57.8095	0		57.8095	16
57.8289	3		57.8289	2		57.8289	2
57.8484	3		57.8484	1		57.8484	0
57.8679	5		57.8679	0		57.8679	0
57.8874	12		57.8874	0		57.8874	0
57.9069	19		57.9069	0		57.9069	0
57.9263	26		57.9263	0		57.9263	0
57.9458	33		57.9458	0		57.9458	1
57.9653	39		57.9653	4		57.9653	5
57.9848	39		57.9848	18		57.9848	8
58.0043	37		58.0043	29		58.0043	4
58.0237	32		58.0237	36		58.0237	1
58.0432	28		58.0432	38		58.0432	0
58.0627	24		58.0627	37		58.0627	0
58.0822	24		58.0822	37		58.0822	0
58.1017	26		58.1017	42		58.1017	0
58.1211	29		58.1211	47		58.1211	0
58.1406	34		58.1406	44		58.1406	0
58.1601	36		58.1601	36		58.1601	0
58.1796	35		58.1796	25		58.1796	6
58.1991	31		58.1991	11		58.1991	11
58.2185	25		58.2185	9		58.2185	16
58.238	18		58.238	0		58.238	19
58.2575	10		58.2575	0		58.2575	26
58.277	4		58.277	0		58.277	32
58.2965	1		58.2965	0		58.2965	41
58.3159	0		58.3159	0		58.3159	49
58.3354	0		58.3354	2		58.3354	47
58.3549	0		58.3549	11		58.3549	39
58.3744	0		58.3744	19		58.3744	29
58.3939	0		58.3939	33		58.3939	16
58.4133	9		58.4133	47		58.4133	1
58.4328	23		58.4328	54		58.4328	0
58.4523	39		58.4523	54		58.4523	0
58.4718	52		58.4718	46		58.4718	0
58.4913	60		58.4913	29		58.4913	0
58.5107	61		58.5107	6		58.5107	0
58.5302	54		58.5302	0		58.5302	0
58.5497	43		58.5497	0		58.5497	0
58.5692	28		58.5692	0		58.5692	0
58.5887	14		58.5887	0		58.5887	0
58.6081	4		58.6081	5		58.6081	0
58.6276	2		58.6276	20		58.6276	0
58.6471	3		58.6471	32		58.6471	2
58.6666	9		58.6666	37		58.6666	13
58.6861	15		58.6861	32		58.6861	24
58.7055	18		58.7055	24		58.7055	31
58.725	19		58.725	17		58.725	36
58.7445	19		58.7445	12		58.7445	41
58.764	14		58.764	11		58.764	46
58.7835	8		58.7835	10		58.7835	50
58.8029	2		58.8029	9		58.8029	55
58.8224	0		58.8224	11		58.8224	53
58.8419	0		58.8419	20		58.8419	51
58.8614	0		58.8614	31		58.8614	52
58.8809	0		58.8809	39		58.8809	50
58.9003	0		58.9003	44		58.9003	49
58.9198	0		58.9198	43		58.9198	46
58.9393	0		58.9393	39		58.9393	41
[truncated: 2,366 more rows]

## Sheet: Figure 4c
	03-019		03-019-Sp
20.0188	0	20.0188	21.6
20.0383	0	20.0383	23.4
20.0578	0	20.0578	28.8
20.0773	0	20.0773	37.8
20.0968	0	20.0968	47.4
20.1162	0	20.1162	55.8
20.1357	0	20.1357	62.4
20.1552	0	20.1552	70.5
20.1747	9	20.1747	81.3
20.1942	23	20.1942	96.3
20.2136	26	20.2136	115.5
20.2331	17	20.2331	138
20.2526	1	20.2526	161.1
20.2721	0	20.2721	180.9
20.2916	0	20.2916	196.2
20.311	0	20.311	208.2
20.3305	0	20.3305	216
20.35	0	20.35	219.3
20.3695	0	20.3695	218.7
20.389	8	20.389	215.4
20.4084	23	20.4084	209.4
20.4279	28	20.4279	201.3
20.4474	23	20.4474	191.7
20.4669	12	20.4669	180.6
20.4864	7	20.4864	168.9
20.5058	12	20.5058	156
20.5253	23	20.5253	142.2
20.5448	35	20.5448	129
20.5643	41	20.5643	118.5
20.5838	38	20.5838	110.1
20.6032	31	20.6032	103.5
20.6227	23	20.6227	99.6
20.6422	21	20.6422	97.5
20.6617	20	20.6617	95.4
20.6812	19	20.6812	92.1
20.7006	18	20.7006	86.4
20.7201	17	20.7201	80.1
20.7396	14	20.7396	73.2
20.7591	12	20.7591	67.2
20.7786	9	20.7786	62.7
20.798	8	20.798	60.6
20.8175	6	20.8175	60.3
20.837	3	20.837	61.5
20.8565	0	20.8565	63.3
20.876	0	20.876	65.4
20.8954	0	20.8954	68.1
20.9149	0	20.9149	71.1
20.9344	0	20.9344	73.5
20.9539	0	20.9539	75
20.9734	0	20.9734	75.6
20.9928	0	20.9928	75
21.0123	5	21.0123	74.4
21.0318	11	21.0318	74.1
21.0513	17	21.0513	74.7
21.0708	17	21.0708	75.9
21.0902	14	21.0902	76.8
21.1097	9	21.1097	77.1
21.1292	7	21.1292	76.8
21.1487	9	21.1487	76.2
21.1682	13	21.1682	76.5
21.1876	18	21.1876	79.5
21.2071	20	21.2071	84.6
21.2266	18	21.2266	91.5
21.2461	13	21.2461	98.4
21.2655	8	21.2655	106.5
21.285	3	21.285	115.8
21.3045	0	21.3045	129
21.324	0	21.324	145.8
21.3435	0	21.3435	168
21.3629	0	21.3629	194.1
21.3824	4	21.3824	222.6
21.4019	9	21.4019	252
21.4214	14	21.4214	281.1
21.4409	12	21.4409	310.2
21.4603	4	21.4603	336.3
21.4798	0	21.4798	357.3
21.4993	0	21.4993	370.5
21.5188	0	21.5188	375.6
21.5383	0	21.5383	370.5
21.5577	0	21.5577	358.2
21.5772	0	21.5772	339.9
21.5967	0	21.5967	318
21.6162	0	21.6162	292.8
21.6357	3	21.6357	267
21.6551	11	21.6551	241.8
21.6746	20	21.6746	219.3
21.6941	27	21.6941	199.8
21.7136	27	21.7136	184.2
21.7331	24	21.7331	169.5
21.7525	15	21.7525	156.9
21.772	4	21.772	145.2
21.7915	1	21.7915	135.6
21.811	0	21.811	126.6
21.8305	0	21.8305	119.1
21.8499	0	21.8499	111.3
21.8694	0	21.8694	102.6
21.8889	0	21.8889	91.5
21.9084	1	21.9084	80.1
21.9279	8	21.9279	70.8
21.9473	11	21.9473	63.9
21.9668	10	21.9668	59.1
21.9863	6	21.9863	56.1
22.0058	8	22.0058	54.6
22.0253	17	22.0253	53.1
22.0447	28	22.0447	51.9
22.0642	34	22.0642	51.3
22.0837	33	22.0837	52.5
22.1032	28	22.1032	54
22.1227	23	22.1227	55.8
22.1421	19	22.1421	56.1
22.1616	19	22.1616	55.8
22.1811	22	22.1811	54
22.2006	26	22.2006	51.6
22.2201	29	22.2201	48
22.2395	29	22.2395	45.6
22.259	30	22.259	42.6
22.2785	31	22.2785	41.1
22.298	33	22.298	40.2
22.3175	31	22.3175	41.7
22.3369	30	22.3369	44.1
22.3564	24	22.3564	47.4
22.3759	20	22.3759	51.6
22.3954	16	22.3954	55.5
22.4149	16	22.4149	59.4
22.4343	17	22.4343	60.6
22.4538	19	22.4538	60.9
22.4733	21	22.4733	59.1
22.4928	26	22.4928	57.3
22.5123	30	22.5123	55.5
22.5317	32	22.5317	55.5
22.5512	33	22.5512	56.7
22.5707	32	22.5707	58.8
22.5902	29	22.5902	58.8
22.6096	26	22.6096	57
22.6291	20	22.6291	52.2
22.6486	12	22.6486	46.5
22.6681	4	22.6681	40.8
22.6876	0	22.6876	37.8
22.707	0	22.707	37.5
22.7265	0	22.7265	39.6
22.746	0	22.746	41.7
22.7655	0	22.7655	43.5
22.785	0	22.785	44.4
22.8044	0	22.8044	46.5
22.8239	1	22.8239	48.3
22.8434	0	22.8434	51.3
22.8629	0	22.8629	54
22.8824	0	22.8824	56.7
22.9018	2	22.9018	58.2
22.9213	5	22.9213	59.7
22.9408	6	22.9408	61.5
22.9603	4	22.9603	64.5
22.9798	0	22.9798	67.8
22.9992	0	22.9992	69.6
23.0187	0	23.0187	69
23.0382	0	23.0382	65.1
23.0577	3	23.0577	61.5
23.0772	11	23.0772	57.6
23.0966	22	23.0966	56.1
23.1161	31	23.1161	55.5
23.1356	36	23.1356	55.8
23.1551	33	23.1551	54.6
23.1746	24	23.1746	51.3
23.194	12	23.194	45.9
23.2135	1	23.2135	39.3
23.233	0	23.233	33.3
23.2525	0	23.2525	28.2
23.272	0	23.272	23.7
23.2914	0	23.2914	20.7
23.3109	0	23.3109	19.5
23.3304	0	23.3304	20.7
23.3499	0	23.3499	23.4
23.3694	0	23.3694	26.1
23.3888	5	23.3888	26.4
23.4083	22	23.4083	24.9
23.4278	31	23.4278	20.4
23.4473	28	23.4473	15
23.4668	10	23.4668	9.3
23.4862	9	23.4862	6.9
23.5057	0	23.5057	7.5
23.5252	0	23.5252	11.1
23.5447	0	23.5447	15
23.5642	0	23.5642	18.9
23.5836	0	23.5836	19.8
23.6031	11	23.6031	17.7
23.6226	23	23.6226	12.6
23.6421	33	23.6421	7.8
23.6616	35	23.6616	3
23.681	37	23.681	0.9
23.7005	38	23.7005	0.6
23.72	44	23.72	2.4
23.7395	48	23.7395	3.6
23.759	49	23.759	3.3
23.7784	44	23.7784	3
23.7979	35	23.7979	3.3
23.8174	20	23.8174	5.4
23.8369	5	23.8369	8.1
23.8563	2	23.8563	11.7
23.8758	0	23.8758	13.5
23.8953	0	23.8953	12.3
23.9148	0	23.9148	8.7
23.9343	0	23.9343	3.3
23.9537	0	23.9537	0.9
23.9732	12	23.9732	0.6
23.9927	33	23.9927	0
24.0122	48	24.0122	0
24.0317	45	24.0317	0
24.0511	27	24.0511	0
24.0706	6	24.0706	0
24.0901	0	24.0901	0
24.1096	0	24.1096	0.3
24.1291	0	24.1291	0
24.1485	0	24.1485	0.3
24.168	0	24.168	0.6
24.1875	0	24.1875	1.5
24.207	0	24.207	1.8
24.2265	1	24.2265	1.2
24.2459	15	24.2459	0
24.2654	24	24.2654	0
24.2849	25	24.2849	0
24.3044	14	24.3044	0
24.3239	3	24.3239	1.5
24.3433	0	24.3433	5.1
24.3628	0	24.3628	8.1
24.3823	0	24.3823	9
24.4018	0	24.4018	6.9
24.4213	0	24.4213	3.3
24.4407	0	24.4407	0.9
24.4602	0	24.4602	0.6
24.4797	2	24.4797	3
24.4992	5	24.4992	6.3
24.5187	6	24.5187	9.3
24.5381	5	24.5381	10.8
24.5576	2	24.5576	10.8
24.5771	1	24.5771	9.6
24.5966	0	24.5966	7.5
24.6161	1	24.6161	4.8
24.6355	6	24.6355	1.2
24.655	13	24.655	0.9
24.6745	19	24.6745	0
24.694	24	24.694	0
24.7135	27	24.7135	0
24.7329	30	24.7329	0
24.7524	30	24.7524	0
24.7719	33	24.7719	0
24.7914	37	24.7914	0
24.8109	40	24.8109	0
24.8303	36	24.8303	1.5
24.8498	25	24.8498	4.2
24.8693	12	24.8693	5.1
24.8888	0	24.8888	3
24.9083	0	24.9083	2.1
24.9277	0	24.9277	0
24.9472	3	24.9472	0
24.9667	14	24.9667	0
24.9862	25	24.9862	0
25.0057	32	25.0057	0
25.0251	32	25.0251	1.8
25.0446	24	25.0446	2.7
25.0641	14	25.0641	3
25.0836	8	25.0836	2.1
25.1031	8	25.1031	2.1
25.1225	17	25.1225	2.7
25.142	31	25.142	3
25.1615	46	25.1615	2.1
25.181	55	25.181	0
25.2004	56	25.2004	0
25.2199	48	25.2199	0
25.2394	32	25.2394	0
25.2589	17	25.2589	0
25.2784	3	25.2784	1.5
25.2978	1	25.2978	3.9
25.3173	0	25.3173	5.4
25.3368	9	25.3368	4.8
25.3563	17	25.3563	2.4
25.3758	21	25.3758	0
25.3952	21	25.3952	0
25.4147	18	25.4147	0
25.4342	17	25.4342	3
25.4537	18	25.4537	6.3
25.4732	23	25.4732	9.3
25.4926	29	25.4926	10.2
25.5121	35	25.5121	10.5
25.5316	36	25.5316	10.2
25.5511	34	25.5511	9
25.5706	30	25.5706	7.5
25.59	27	25.59	5.1
25.6095	24	25.6095	2.7
25.629	23	25.629	0.6
25.6485	19	25.6485	0
25.668	14	25.668	2.1
25.6874	7	25.6874	5.4
25.7069	1	25.7069	9.3
25.7264	3	25.7264	11.4
25.7459	11	25.7459	12
25.7654	22	25.7654	10.8
25.7848	33	25.7848	9.6
25.8043	38	25.8043	8.1
25.8238	34	25.8238	7.8
25.8433	25	25.8433	8.1
25.8628	14	25.8628	8.1
25.8822	12	25.8822	7.5
25.9017	15	25.9017	6.6
25.9212	21	25.9212	4.8
25.9407	26	25.9407	2.4
25.9602	26	25.9602	0
25.9796	19	25.9796	0
25.9991	8	25.9991	0
26.0186	0	26.0186	0
26.0381	0	26.0381	0
26.0576	1	26.0576	0
26.077	7	26.077	0
26.0965	12	26.0965	0
26.116	12	26.116	0
26.1355	11	26.1355	0
26.155	9	26.155	0
26.1744	7	26.1744	0
26.1939	5	26.1939	0
26.2134	5	26.2134	3.9
26.2329	7	26.2329	10.8
26.2524	11	26.2524	17.4
26.2718	14	26.2718	20.4
26.2913	20	26.2913	18.6
26.3108	28	26.3108	12.6
26.3303	35	26.3303	5.7
26.3498	39	26.3498	0.6
26.3692	40	26.3692	0.3
26.3887	37	26.3887	0.6
26.4082	31	26.4082	2.7
26.4277	26	26.4277	4.2
26.4471	22	26.4471	3.3
26.4666	25	26.4666	0
26.4861	29	26.4861	0
26.5056	35	26.5056	0
26.5251	34	26.5251	0
26.5445	27	26.5445	0
26.564	13	26.564	0
26.5835	0	26.5835	0
26.603	0	26.603	0
26.6225	0	26.6225	0
26.6419	1	26.6419	0
26.6614	11	26.6614	0
26.6809	17	26.6809	0
26.7004	18	26.7004	0
26.7199	15	26.7199	0
26.7393	7	26.7393	0
26.7588	0	26.7588	0
26.7783	0	26.7783	0
26.7978	0	26.7978	2.1
26.8173	0	26.8173	1.2
26.8367	0	26.8367	0
26.8562	0	26.8562	0
26.8757	0	26.8757	0
26.8952	0	26.8952	0
26.9147	4	26.9147	0
26.9341	13	26.9341	0
26.9536	21	26.9536	5.7
26.9731	24	26.9731	9.3
26.9926	24	26.9926	9
27.0121	21	27.0121	4.2
27.0315	19	27.0315	2.1
27.051	21	27.051	0
27.0705	25	27.0705	0
27.09	32	27.09	0
27.1095	44	27.1095	0.9
27.1289	55	27.1289	5.4
27.1484	60	27.1484	8.7
27.1679	56	27.1679	10.5
27.1874	41	27.1874	10.8
27.2069	20	27.2069	10.5
27.2263	7	27.2263	12
27.2458	0	27.2458	14.1
27.2653	0	27.2653	15
27.2848	0	27.2848	12.6
27.3043	0	27.3043	7.5
27.3237	1	27.3237	0.9
27.3432	6	27.3432	0
27.3627	8	27.3627	0
27.3822	3	27.3822	0
27.4017	0	27.4017	3.6
27.4211	0	27.4211	7.5
27.4406	0	27.4406	9.9
27.4601	4	27.4601	10.5
27.4796	18	27.4796	8.4
27.4991	29	27.4991	5.7
27.5185	32	27.5185	4.2
27.538	28	27.538	3.9
27.5575	16	27.5575	5.7
27.577	3	27.577	8.1
27.5965	1	27.5965	10.2
27.6159	0	27.6159	11.4
27.6354	4	27.6354	12.3
27.6549	10	27.6549	14.1
27.6744	12	27.6744	16.5
27.6939	12	27.6939	19.5
27.7133	10	27.7133	22.2
27.7328	8	27.7328	23.1
27.7523	10	27.7523	21.9
27.7718	17	27.7718	18.6
27.7912	29	27.7912	15.3
27.8107	38	27.8107	13.2
27.8302	41	27.8302	12.9
27.8497	37	27.8497	15
27.8692	25	27.8692	17.1
27.8886	13	27.8886	18
27.9081	5	27.9081	17.1
27.9276	4	27.9276	14.7
27.9471	12	27.9471	12.6
27.9666	20	27.9666	12
27.986	24	27.986	13.5
28.0055	22	28.0055	16.5
28.025	12	28.025	17.7
28.0445	0	28.0445	16.8
28.064	0	28.064	13.5
28.0834	0	28.0834	9.6
28.1029	0	28.1029	6
28.1224	0	28.1224	3.9
28.1419	0	28.1419	3.9
28.1614	5	28.1614	4.5
28.1808	16	28.1808	5.4
28.2003	24	28.2003	5.1
28.2198	25	28.2198	4.2
28.2393	19	28.2393	3.3
28.2588	10	28.2588	1.8
28.2782	2	28.2782	0.6
28.2977	1	28.2977	0
28.3172	2	28.3172	0
28.3367	4	28.3367	0
28.3562	8	28.3562	0
28.3756	8	28.3756	0
28.3951	7	28.3951	0
28.4146	5	28.4146	1.2
28.4341	1	28.4341	1.5
28.4536	0	28.4536	0
28.473	0	28.473	0
28.4925	0	28.4925	0
28.512	0	28.512	0
28.5315	0	28.5315	0
28.551	0	28.551	0
28.5704	0	28.5704	0
28.5899	2	28.5899	0
28.6094	11	28.6094	2.1
28.6289	20	28.6289	5.4
28.6484	29	28.6484	4.5
28.6678	35	28.6678	0
28.6873	34	28.6873	0
28.7068	27	28.7068	0
28.7263	15	28.7263	0
28.7458	1	28.7458	0
28.7652	0	28.7652	0
28.7847	0	28.7847	0
28.8042	0	28.8042	0.3
28.8237	4	28.8237	3.9
28.8432	13	28.8432	6
28.8626	19	28.8626	6.9
28.8821	24	28.8821	8.1
28.9016	27	28.9016	8.1
28.9211	25	28.9211	10.5
28.9406	25	28.9406	14.1
28.96	23	28.96	17.7
28.9795	21	28.9795	20.7
28.999	22	28.999	22.2
29.0185	22	29.0185	22.8
29.0379	26	29.0379	23.7
29.0574	35	29.0574	24
29.0769	46	29.0769	24.9
29.0964	55	29.0964	24.6
29.1159	60	29.1159	22.8
29.1353	56	29.1353	19.8
29.1548	45	29.1548	16.5
29.1743	30	29.1743	15.3
29.1938	16	29.1938	15.9
29.2133	6	29.2133	17.7
29.2327	6	29.2327	18.9
29.2522	14	29.2522	18
29.2717	23	29.2717	14.1
29.2912	35	29.2912	8.1
29.3107	40	29.3107	0.9
29.3301	40	29.3301	0
29.3496	36	29.3496	0
29.3691	30	29.3691	0
29.3886	26	29.3886	0
29.4081	25	29.4081	0
29.4275	25	29.4275	0
29.447	24	29.447	1.2
29.4665	19	29.4665	4.8
29.486	8	29.486	7.2
29.5055	7	29.5055	7.8
29.5249	0	29.5249	6
29.5444	0	29.5444	2.1
29.5639	0	29.5639	0.3
29.5834	0	29.5834	0
29.6029	0	29.6029	0
29.6223	0	29.6223	0
29.6418	0	29.6418	0
29.6613	0	29.6613	0
29.6808	0	29.6808	2.1
29.7003	0	29.7003	5.7
29.7197	0	29.7197	8.1
29.7392	0	29.7392	7.2
29.7587	0	29.7587	3.9
29.7782	2	29.7782	0.6
29.7977	9	29.7977	0.3
29.8171	13	29.8171	0
29.8366	13	29.8366	3.3
29.8561	12	29.8561	10.8
29.8756	10	29.8756	16.8
29.8951	8	29.8951	20.4
29.9145	10	29.9145	19.2
29.934	14	29.934	12.9
29.9535	17	29.9535	4.5
29.973	17	29.973	0.3
29.9925	16	29.9925	0
30.0119	13	30.0119	0
30.0314	9	30.0314	3.6
30.0509	9	30.0509	8.4
30.0704	10	30.0704	10.5
30.0899	11	30.0899	9.9
30.1093	9	30.1093	6
30.1288	5	30.1288	0.6
30.1483	2	30.1483	0
30.1678	2	30.1678	0
30.1873	7	30.1873	1.5
30.2067	17	30.2067	7.2
30.2262	28	30.2262	10.8
30.2457	30	30.2457	13.2
30.2652	24	30.2652	13.5
30.2847	7	30.2847	10.2
30.3041	0	30.3041	6
30.3236	0	30.3236	1.8
30.3431	0	30.3431	0.9
30.3626	0	30.3626	1.8
30.382	0	30.382	6.3
30.4015	0	30.4015	13.2
30.421	10	30.421	18.9
30.4405	33	30.4405	22.2
30.46	47	30.46	21.9
30.4794	47	30.4794	18
30.4989	31	30.4989	13.8
30.5184	5	30.5184	11.1
30.5379	3	30.5379	10.2
30.5574	2	30.5574	12
30.5768	1	30.5768	14.1
30.5963	15	30.5963	15.9
30.6158	24	30.6158	15.9
30.6353	26	30.6353	15
30.6548	23	30.6548	13.2
30.6742	10	30.6742	11.7
30.6937	1	30.6937	11.4
30.7132	0	30.7132	11.1
30.7327	5	30.7327	11.7
30.7522	17	30.7522	12.3
30.7716	27	30.7716	12
30.7911	32	30.7911	11.7
30.8106	30	30.8106	10.2
30.8301	19	30.8301	9.3
30.8496	4	30.8496	9.6
30.869	2	30.869	10.5
30.8885	0	30.8885	13.2
30.908	0	30.908	16.5
30.9275	0	30.9275	18
30.947	0	30.947	16.8
30.9664	0	30.9664	12.6
30.9859	0	30.9859	6
31.0054	0	31.0054	0.6
31.0249	12	31.0249	0.3
31.0444	24	31.0444	0
31.0638	33	31.0638	4.2
31.0833	36	31.0833	11.7
31.1028	27	31.1028	16.8
31.1223	12	31.1223	21.6
31.1418	1	31.1418	22.5
31.1612	0	31.1612	19.5
31.1807	0	31.1807	15.9
31.2002	0	31.2002	11.1
31.2197	0	31.2197	7.8
31.2392	0	31.2392	5.1
31.2586	4	31.2586	1.8
31.2781	23	31.2781	0
31.2976	37	31.2976	0
31.3171	43	31.3171	0
31.3366	37	31.3366	3
31.356	16	31.356	9
31.3755	7	31.3755	15.3
31.395	1	31.395	20.4
31.4145	0	31.4145	21.9
31.434	5	31.434	20.4
31.4534	19	31.4534	15.9
31.4729	32	31.4729	10.8
31.4924	36	31.4924	6.3
31.5119	32	31.5119	3.9
31.5314	20	31.5314	4.2
31.5508	7	31.5508	7.2
31.5703	1	31.5703	11.1
31.5898	3	31.5898	15
31.6093	12	31.6093	19.2
31.6287	24	31.6287	21
31.6482	37	31.6482	21.6
31.6677	43	31.6677	21.3
31.6872	43	31.6872	20.7
31.7067	36	31.7067	20.4
31.7261	26	31.7261	21
31.7456	17	31.7456	21.6
31.7651	11	31.7651	21.9
31.7846	9	31.7846	21
31.8041	11	31.8041	17.4
31.8235	11	31.8235	12
31.843	10	31.843	6
31.8625	7	31.8625	0.9
31.882	3	31.882	0.3
31.9015	2	31.9015	0
31.9209	3	31.9209	1.5
31.9404	6	31.9404	5.7
31.9599	10	31.9599	9.3
31.9794	10	31.9794	12.9
31.9989	12	31.9989	16.8
32.0183	14	32.0183	18.9
32.0378	20	32.0378	20.1
32.0573	31	32.0573	18.3
32.0768	41	32.0768	14.1
32.0963	47	32.0963	7.8
32.1157	44	32.1157	1.2
32.1352	32	32.1352	0
32.1547	18	32.1547	0
32.1742	7	32.1742	1.2
32.1937	4	32.1937	7.8
32.2131	12	32.2131	12.3
32.2326	27	32.2326	15.6
32.2521	39	32.2521	16.5
32.2716	43	32.2716	14.4
32.2911	33	32.2911	12.6
32.3105	16	32.3105	12.6
32.33	0	32.33	14.1
32.3495	0	32.3495	18
32.369	0	32.369	21.3
32.3885	2	32.3885	23.1
32.4079	15	32.4079	22.2
32.4274	17	32.4274	19.5
32.4469	9	32.4469	18
32.4664	0	32.4664	18.9
32.4859	0	32.4859	23.4
32.5053	0	32.5053	31.8
32.5248	0	32.5248	41.7
32.5443	0	32.5443	50.4
32.5638	0	32.5638	56.7
32.5833	7	32.5833	60.6
32.6027	14	32.6027	63.6
32.6222	20	32.6222	67.2
32.6417	24	32.6417	72.9
32.6612	24	32.6612	80.4
32.6807	25	32.6807	88.5
32.7001	24	32.7001	93.9
32.7196	22	32.7196	95.4
32.7391	17	32.7391	91.8
32.7586	8	32.7586	83.1
32.7781	6	32.7781	70.8
32.7975	0	32.7975	56.4
32.817	0	32.817	42.9
32.8365	0	32.8365	30.6
32.856	0	32.856	21.9
32.8755	8	32.8755	16.2
32.8949	14	32.8949	12.6
32.9144	17	32.9144	11.1
32.9339	15	32.9339	9
32.9534	9	32.9534	7.2
32.9728	4	32.9728	6
32.9923	4	32.9923	5.1
33.0118	5	33.0118	5.7
33.0313	8	33.0313	7.5
33.0508	9	33.0508	10.2
33.0702	4	33.0702	12.6
33.0897	0	33.0897	13.5
33.1092	0	33.1092	14.1
33.1287	0	33.1287	14.1
33.1482	0	33.1482	13.8
33.1676	0	33.1676	14.1
33.1871	0	33.1871	13.8
33.2066	0	33.2066	13.5
33.2261	0	33.2261	11.4
33.2456	0	33.2456	6
33.265	0	33.265	4.5
33.2845	0	33.2845	0
33.304	0	33.304	0
33.3235	0	33.3235	0
33.343	0	33.343	0
33.3624	0	33.3624	0
33.3819	0	33.3819	0
33.4014	0	33.4014	0
33.4209	0	33.4209	0
33.4404	1	33.4404	0
33.4598	2	33.4598	0
33.4793	0	33.4793	0
33.4988	0	33.4988	0
33.5183	0	33.5183	0
33.5378	0	33.5378	0
33.5572	0	33.5572	0
33.5767	0	33.5767	0
33.5962	0	33.5962	0
33.6157	0	33.6157	2.1
33.6352	0	33.6352	7.2
33.6546	1	33.6546	11.7
33.6741	9	33.6741	14.1
33.6936	20	33.6936	12.9
33.7131	25	33.7131	8.4
33.7326	25	33.7326	2.7
33.752	18	33.752	2.1
33.7715	8	33.7715	0.9
33.791	7	33.791	0
33.8105	4	33.8105	0
33.83	0	33.83	0
33.8494	8	33.8494	0
33.8689	14	33.8689	0
33.8884	15	33.8884	0
33.9079	14	33.9079	0
33.9274	9	33.9274	0
33.9468	2	33.9468	0
33.9663	0	33.9663	0
33.9858	1	33.9858	0
34.0053	6	34.0053	0
34.0248	10	34.0248	0
34.0442	11	34.0442	0
34.0637	10	34.0637	0
34.0832	7	34.0832	0
34.1027	3	34.1027	0
34.1222	3	34.1222	0
34.1416	10	34.1416	0
34.1611	17	34.1611	0
34.1806	24	34.1806	0
34.2001	28	34.2001	0
34.2195	26	34.2195	0
34.239	22	34.239	0
34.2585	17	34.2585	0
34.278	17	34.278	0
34.2975	22	34.2975	0
34.3169	29	34.3169	0
34.3364	37	34.3364	0
34.3559	39	34.3559	1.2
34.3754	37	34.3754	5.7
34.3949	32	34.3949	9.6
34.4143	23	34.4143	11.7
34.4338	14	34.4338	11.7
34.4533	6	34.4533	9.3
34.4728	0	34.4728	5.4
34.4923	0	34.4923	1.5
34.5117	0	34.5117	1.2
34.5312	0	34.5312	0.6
34.5507	0	34.5507	0.6
34.5702	2	34.5702	5.7
34.5897	17	34.5897	11.1
34.6091	35	34.6091	15.9
34.6286	52	34.6286	19.2
34.6481	62	34.6481	19.2
34.6676	63	34.6676	15.6
34.6871	54	34.6871	11.1
34.7065	41	34.7065	5.4
34.726	26	34.726	0.6
34.7455	15	34.7455	0.3
34.765	12	34.765	0
34.7845	15	34.7845	0
34.8039	22	34.8039	0.6
34.8234	28	34.8234	6.3
34.8429	30	34.8429	12.9
34.8624	23	34.8624	20.1
34.8819	11	34.8819	24.3
34.9013	3	34.9013	23.7
34.9208	2	34.9208	17.7
34.9403	0	34.9403	9.3
34.9598	11	34.9598	2.1
34.9793	31	34.9793	0
34.9987	44	34.9987	4.5
35.0182	50	35.0182	13.5
35.0377	44	35.0377	22.5
35.0572	26	35.0572	28.2
35.0767	7	35.0767	28.2
35.0961	2	35.0961	23.1
35.1156	0	35.1156	15.9
35.1351	0	35.1351	11.1
35.1546	7	35.1546	11.4
35.1741	21	35.1741	15.6
35.1935	31	35.1935	24.6
35.213	40	35.213	34.2
35.2325	43	35.2325	42
35.252	41	35.252	45.3
35.2715	33	35.2715	44.1
35.2909	24	35.2909	40.5
35.3104	16	35.3104	34.8
35.3299	11	35.3299	30.3
35.3494	11	35.3494	30
35.3689	14	35.3689	33
35.3883	18	35.3883	39.6
35.4078	20	35.4078	48.3
35.4273	21	35.4273	56.4
35.4468	19	35.4468	63.6
35.4663	15	35.4663	69.6
35.4857	10	35.4857	74.7
35.5052	5	35.5052	80.1
35.5247	0	35.5247	86.1
35.5442	0	35.5442	91.5
35.5636	0	35.5636	96.9
35.5831	4	35.5831	100.8
35.6026	11	35.6026	103.8
35.6221	16	35.6221	105
35.6416	15	35.6416	105.6
35.661	11	35.661	105.6
35.6805	4	35.6805	105.9
35.7	0	35.7	107.4
35.7195	1	35.7195	110.7
35.739	9	35.739	114.3
35.7584	20	35.7584	117.6
35.7779	31	35.7779	119.1
35.7974	35	35.7974	116.4
35.8169	32	35.8169	108.3
35.8364	20	35.8364	96.9
35.8558	3	35.8558	82.2
35.8753	0	35.8753	66.6
35.8948	0	35.8948	51.6
35.9143	0	35.9143	39.9
35.9338	0	35.9338	30.9
35.9532	0	35.9532	24.6
35.9727	0	35.9727	20.4
35.9922	0	35.9922	17.7
36.0117	1	36.0117	15.3
36.0312	13	36.0312	12
36.0506	23	36.0506	9.3
36.0701	29	36.0701	6.9
36.0896	31	36.0896	6.3
36.1091	30	36.1091	7.2
36.1286	23	36.1286	10.5
36.148	19	36.148	13.8
36.1675	22	36.1675	16.5
36.187	28	36.187	17.4
36.2065	37	36.2065	16.2
36.226	46	36.226	14.4
36.2454	49	36.2454	12.6
36.2649	43	36.2649	11.4
36.2844	30	36.2844	11.7
36.3039	13	36.3039	12.3
36.3234	11	36.3234	12.9
36.3428	3	36.3428	12.6
36.3623	0	36.3623	10.5
36.3818	0	36.3818	7.2
36.4013	10	36.4013	3.3
36.4208	17	36.4208	0.9
36.4402	24	36.4402	0.6
36.4597	29	36.4597	3
36.4792	32	36.4792	8.4
36.4987	30	36.4987	14.7
36.5182	27	36.5182	20.4
36.5376	20	36.5376	23.1
36.5571	9	36.5571	21.9
36.5766	6	36.5766	17.1
36.5961	5	36.5961	10.5
36.6156	0	36.6156	2.7
36.635	0	36.635	0.3
36.6545	10	36.6545	0
36.674	25	36.674	0
36.6935	36	36.6935	0
36.713	46	36.713	3.6
36.7324	46	36.7324	7.2
36.7519	39	36.7519	10.5
36.7714	27	36.7714	12.6
36.7909	18	36.7909	13.2
36.8104	9	36.8104	11.1
36.8298	1	36.8298	8.1
36.8493	0	36.8493	5.1
36.8688	1	36.8688	1.8
36.8883	6	36.8883	0.6
36.9077	14	36.9077	0.6
36.9272	22	36.9272	0.6
36.9467	28	36.9467	0
36.9662	31	36.9662	0
36.9857	27	36.9857	0
37.0051	17	37.0051	0
37.0246	7	37.0246	0
37.0441	3	37.0441	0
37.0636	0	37.0636	2.7
37.0831	0	37.0831	7.8
37.1025	0	37.1025	12
37.122	0	37.122	15
37.1415	0	37.1415	15.6
37.161	0	37.161	14.4
37.1805	0	37.1805	11.7
37.1999	0	37.1999	9.9
37.2194	3	37.2194	9.6
37.2389	11	37.2389	11.4
37.2584	22	37.2584	13.2
37.2779	33	37.2779	14.4
37.2973	39	37.2973	13.5
37.3168	38	37.3168	10.8
37.3363	30	37.3363	6.6
37.3558	16	37.3558	2.7
37.3753	1	37.3753	0
37.3947	0	37.3947	0
37.4142	0	37.4142	2.7
37.4337	0	37.4337	7.8
37.4532	7	37.4532	13.2
37.4727	20	37.4727	19.5
37.4921	26	37.4921	23.7
37.5116	27	37.5116	24.9
37.5311	21	37.5311	21.6
37.5506	11	37.5506	15.9
37.5701	10	37.5701	7.8
37.5895	7	37.5895	0
37.609	0	37.609	0
37.6285	0	37.6285	0
37.648	1	37.648	0
37.6675	1	37.6675	3.9
37.6869	0	37.6869	12
37.7064	0	37.7064	15.6
37.7259	0	37.7259	16.8
37.7454	0	37.7454	16.2
37.7649	0	37.7649	11.4
37.7843	0	37.7843	5.4
37.8038	0	37.8038	3.3
37.8233	4	37.8233	5.1
37.8428	11	37.8428	10.2
37.8623	17	37.8623	17.7
37.8817	20	37.8817	24.9
37.9012	25	37.9012	27
37.9207	30	37.9207	23.4
37.9402	33	37.9402	15.3
37.9597	39	37.9597	5.7
37.9791	44	37.9791	5.4
37.9986	45	37.9986	0
38.0181	41	38.0181	8.1
38.0376	32	38.0376	21.3
38.0571	16	38.0571	35.7
38.0765	6	38.0765	43.2
38.096	4	38.096	49.5
38.1155	0	38.1155	48.3
38.135	0	38.135	44.1
38.1544	0	38.1544	42.6
38.1739	0	38.1739	47.7
38.1934	1	38.1934	59.4
38.2129	19	38.2129	79.5
38.2324	33	38.2324	107.1
38.2518	39	38.2518	139.2
38.2713	39	38.2713	172.2
38.2908	30	38.2908	205.5
38.3103	11	38.3103	235.5
38.3298	6	38.3298	261.3
38.3492	0	38.3492	281.1
38.3687	0	38.3687	294.3
38.3882	0	38.3882	298.5
38.4077	0	38.4077	292.5
38.4272	0	38.4272	275.7
38.4466	0	38.4466	248.4
38.4661	5	38.4661	213.6
38.4856	5	38.4856	174.6
38.5051	4	38.5051	136.5
38.5246	0	38.5246	102.6
38.544	0	38.544	75.6
38.5635	0	38.5635	55.8
38.583	0	38.583	43.2
38.6025	0	38.6025	36.9
38.622	0	38.622	36
38.6414	4	38.6414	37.8
38.6609	19	38.6609	40.5
38.6804	30	38.6804	40.8
38.6999	35	38.6999	37.8
38.7194	31	38.7194	29.7
38.7388	20	38.7388	18
38.7583	4	38.7583	5.7
38.7778	2	38.7778	3.3
38.7973	0	38.7973	1.2
38.8168	1	38.8168	0.3
38.8362	15	38.8362	0
38.8557	26	38.8557	0
38.8752	28	38.8752	5.1
38.8947	23	38.8947	10.5
38.9142	17	38.9142	15.3
38.9336	7	38.9336	18.3
38.9531	3	38.9531	20.4
38.9726	6	38.9726	18.3
38.9921	14	38.9921	14.4
39.0116	22	39.0116	9.6
39.031	30	39.031	4.5
39.0505	37	39.0505	2.1
39.07	41	39.07	3.3
39.0895	42	39.0895	7.5
39.109	42	39.109	13.5
39.1284	36	39.1284	19.2
39.1479	25	39.1479	21
39.1674	10	39.1674	16.8
39.1869	1	39.1869	8.4
39.2064	0	39.2064	6.9
39.2258	0	39.2258	0
39.2453	0	39.2453	0
39.2648	13	39.2648	0
39.2843	25	39.2843	0
39.3038	31	39.3038	0
39.3232	29	39.3232	1.2
39.3427	24	39.3427	5.7
39.3622	16	39.3622	9
39.3817	8	39.3817	12
39.4012	7	39.4012	14.1
39.4206	14	39.4206	14.1
39.4401	22	39.4401	9.9
39.4596	35	39.4596	4.2
39.4791	46	39.4791	0
39.4985	54	39.4985	0
39.518	56	39.518	0
39.5375	53	39.5375	0
39.557	44	39.557	3
39.5765	34	39.5765	9.9
39.5959	24	39.5959	12.9
39.6154	21	39.6154	12.3
39.6349	24	39.6349	9.9
39.6544	30	39.6544	4.5
39.6739	36	39.6739	0
39.6933	42	39.6933	0
39.7128	44	39.7128	0
39.7323	43	39.7323	0
39.7518	44	39.7518	0
39.7713	50	39.7713	2.1
39.7907	58	39.7907	6.9
39.8102	69	39.8102	10.8
39.8297	75	39.8297	14.4
39.8492	79	39.8492	17.4
39.8687	75	39.8687	18.9
39.8881	69	39.8881	18.3
39.9076	60	39.9076	15.3
39.9271	54	39.9271	10.5
39.9466	53	39.9466	6
39.9661	58	39.9661	3.9
39.9855	72	39.9855	5.4
40.005	91	40.005	10.5
40.0245	110	40.0245	19.8
40.044	126	40.044	30.3
40.0635	134	40.0635	39
40.0829	135	40.0829	44.7
40.1024	126	40.1024	47.4
40.1219	116	40.1219	47.1
40.1414	109	40.1414	45.6
40.1609	108	40.1609	44.7
40.1803	115	40.1803	45.9
40.1998	130	40.1998	50.1
40.2193	151	40.2193	57.6
40.2388	166	40.2388	67.8
40.2583	172	40.2583	79.5
40.2777	171	40.2777	91.8
40.2972	163	40.2972	102
40.3167	151	40.3167	109.2
40.3362	143	40.3362	114.6
40.3557	148	40.3557	119.7
40.3751	160	40.3751	128.7
40.3946	177	40.3946	144.6
40.4141	198	40.4141	169.2
40.4336	215	40.4336	201.6
40.4531	224	40.4531	239.4
40.4725	226	40.4725	279
40.492	223	40.492	317.4
40.5115	224	40.5115	355.2
40.531	230	40.531	395.1
40.5505	242	40.5505	436.5
40.5699	260	40.5699	479.7
40.5894	276	40.5894	523.5
40.6089	283	40.6089	561.3
40.6284	275	40.6284	588
40.6479	252	40.6479	598.8
40.6673	222	40.6673	591
40.6868	197	40.6868	565.2
40.7063	182	40.7063	523.8
40.7258	183	40.7258	471.6
40.7452	201	40.7452	415.5
40.7647	230	40.7647	360.3
40.7842	255	40.7842	310.5
40.8037	270	40.8037	268.2
40.8232	269	40.8232	234.6
40.8426	256	40.8426	208.2
40.8621	229	40.8621	186.9
40.8816	200	40.8816	169.2
40.9011	177	40.9011	154.8
40.9206	163	40.9206	141.9
40.94	159	40.94	130.5
40.9595	164	40.9595	120.6
40.979	171	40.979	113.7
40.9985	176	40.9985	109.2
41.018	177	41.018	108
41.0374	168	41.0374	108.9
41.0569	156	41.0569	111.6
41.0764	140	41.0764	115.8
41.0959	126	41.0959	120.6
41.1154	115	41.1154	126
41.1348	111	41.1348	132.9
41.1543	114	41.1543	141.6
41.1738	123	41.1738	151.8
41.1933	137	41.1933	161.7
41.2128	152	41.2128	168.6
41.2322	161	41.2322	170.7
41.2517	160	41.2517	166.5
41.2712	148	41.2712	156.3
41.2907	128	41.2907	142.2
41.3102	100	41.3102	126.6
41.3296	73	41.3296	112.2
41.3491	54	41.3491	101.1
41.3686	46	41.3686	94.2
41.3881	49	41.3881	90.3
41.4076	60	41.4076	89.1
41.427	75	41.427	90.3
41.4465	89	41.4465	93.6
41.466	99	41.466	99.6
41.4855	100	41.4855	110.1
41.505	93	41.505	125.7
41.5244	80	41.5244	145.8
41.5439	65	41.5439	169.5
41.5634	53	41.5634	193.8
41.5829	46	41.5829	216.6
41.6024	46	41.6024	235.5
41.6218	53	41.6218	249.9
41.6413	65	41.6413	258.9
41.6608	75	41.6608	263.7
41.6803	81	41.6803	266.1
41.6998	81	41.6998	266.1
41.7192	71	41.7192	261.9
41.7387	53	41.7387	252
41.7582	30	41.7582	234.6
41.7777	9	41.7777	209.7
41.7972	4	41.7972	178.5
41.8166	3	41.8166	145.5
41.8361	2	41.8361	116.7
41.8556	9	41.8556	95.4
41.8751	26	41.8751	82.2
41.8946	40	41.8946	75
41.914	48	41.914	70.5
41.9335	50	41.9335	64.2
41.953	48	41.953	52.8
41.9725	38	41.9725	38.1
41.992	24	41.992	23.1
42.0114	12	42.0114	11.4
42.0309	7	42.0309	5.7
42.0504	7	42.0504	7.2
42.0699	11	42.0699	16.2
42.0893	19	42.0893	27.9
42.1088	24	42.1088	38.4
42.1283	22	42.1283	45.3
42.1478	15	42.1478	46.8
42.1673	2	42.1673	42.9
42.1867	0	42.1867	35.1
42.2062	0	42.2062	25.2
42.2257	0	42.2257	16.2
42.2452	0	42.2452	8.7
42.2647	0	42.2647	3.3
42.2841	3	42.2841	0
42.3036	17	42.3036	0
42.3231	29	42.3231	0.9
42.3426	37	42.3426	3.9
42.3621	40	42.3621	7.2
42.3815	38	42.3815	10.2
42.401	30	42.401	11.4
42.4205	18	42.4205	9.9
42.44	11	42.44	6.9
42.4595	9	42.4595	3
42.4789	10	42.4789	0
42.4984	15	42.4984	0
42.5179	22	42.5179	0.3
42.5374	26	42.5374	3
42.5569	25	42.5569	6
42.5763	21	42.5763	8.1
42.5958	18	42.5958	8.1
42.6153	12	42.6153	5.7
42.6348	9	42.6348	3
42.6543	10	42.6543	0
42.6737	14	42.6737	0
42.6932	18	42.6932	0
42.7127	25	42.7127	1.2
42.7322	32	42.7322	4.8
42.7517	37	42.7517	8.7
42.7711	39	42.7711	12
42.7906	38	42.7906	12.9
42.8101	36	42.8101	13.5
42.8296	31	42.8296	14.1
42.8491	25	42.8491	13.8
42.8685	19	42.8685	12.9
42.888	16	42.888	11.1
42.9075	14	42.9075	8.4
42.927	14	42.927	4.2
42.9465	17	42.9465	0
42.9659	17	42.9659	0
42.9854	14	42.9854	0
43.0049	10	43.0049	3.6
43.0244	5	43.0244	9.6
43.0439	2	43.0439	15.6
43.0633	2	43.0633	19.5
43.0828	7	43.0828	19.2
43.1023	17	43.1023	16.8
43.1218	27	43.1218	12.9
43.1413	33	43.1413	8.4
43.1607	35	43.1607	4.8
43.1802	31	43.1802	3.3
43.1997	20	43.1997	4.2
43.2192	4	43.2192	6.6
43.2387	1	43.2387	9.9
43.2581	0	43.2581	12.6
43.2776	0	43.2776	14.1
43.2971	0	43.2971	14.7
43.3166	14	43.3166	13.8
43.336	28	43.336	12.9
43.3555	31	43.3555	12.9
43.375	30	43.375	12.9
43.3945	26	43.3945	13.2
43.414	19	43.414	12.3
43.4334	9	43.4334	10.8
43.4529	1	43.4529	8.4
43.4724	0	43.4724	5.7
43.4919	4	43.4919	4.5
43.5114	11	43.5114	5.4
43.5308	23	43.5308	8.4
43.5503	40	43.5503	13.2
43.5698	53	43.5698	19.2
43.5893	61	43.5893	24.9
43.6088	64	43.6088	29.7
43.6282	60	43.6282	32.7
43.6477	52	43.6477	33.3
43.6672	41	43.6672	32.4
43.6867	35	43.6867	29.1
43.7062	36	43.7062	24
43.7256	42	43.7256	17.4
43.7451	54	43.7451	10.8
43.7646	64	43.7646	6
43.7841	71	43.7841	3.9
43.8036	71	43.8036	6.3
43.823	64	43.823	13.8
43.8425	55	43.8425	25.5
43.862	46	43.862	39
43.8815	44	43.8815	50.4
43.901	51	43.901	57.6
43.9204	64	43.9204	58.5
43.9399	81	43.9399	53.1
43.9594	94	43.9594	43.5
43.9789	102	43.9789	32.1
43.9984	100	43.9984	23.4
44.0178	93	44.0178	19.2
44.0373	86	44.0373	21.6
44.0568	80	44.0568	29.4
44.0763	82	44.0763	40.2
44.0958	90	44.0958	51.9
44.1152	102	44.1152	60.9
44.1347	114	44.1347	66.9
44.1542	121	44.1542	71.1
44.1737	123	44.1737	74.7
44.1932	119	44.1932	80.7
44.2126	112	44.2126	91.2
44.2321	102	44.2321	107.7
44.2516	92	44.2516	129.9
44.2711	86	44.2711	157.5
44.2906	83	44.2906	188.7
44.31	86	44.31	222.3
44.3295	93	44.3295	257.7
44.349	105	44.349	292.5
44.3685	117	44.3685	324.3
44.388	127	44.388	351
44.4074	137	44.4074	372.6
44.4269	143	44.4269	388.5
44.4464	152	44.4464	398.4
44.4659	156	44.4659	403.2
44.4854	162	44.4854	404.7
44.5048	166	44.5048	403.8
44.5243	166	44.5243	400.5
44.5438	161	44.5438	392.7
44.5633	152	44.5633	379.8
44.5828	140	44.5828	360.3
44.6022	128	44.6022	332.4
44.6217	118	44.6217	297.9
44.6412	112	44.6412	259.5
44.6607	112	44.6607	221.7
44.6801	114	44.6801	187.8
44.6996	119	44.6996	159.9
44.7191	122	44.7191	140.1
44.7386	124	44.7386	125.4
44.7581	121	44.7581	114.3
44.7775	115	44.7775	103.8
44.797	107	44.797	92.7
44.8165	96	44.8165	82.2
44.836	89	44.836	71.4
44.8555	82	44.8555	61.2
44.8749	78	44.8749	52.8
44.8944	75	44.8944	46.2
44.9139	73	44.9139	41.7
44.9334	72	44.9334	36.9
44.9529	70	44.9529	32.7
44.9723	66	44.9723	29.7
44.9918	63	44.9918	27
45.0113	60	45.0113	24.3
45.0308	59	45.0308	21.9
45.0503	55	45.0503	21
45.0697	55	45.0697	21.3
45.0892	57	45.0892	21.9
45.1087	63	45.1087	21.9
45.1282	68	45.1282	22.5
45.1477	75	45.1477	22.8
45.1671	84	45.1671	21.9
45.1866	86	45.1866	21.6
45.2061	81	45.2061	22.2
45.2256	69	45.2256	24
45.2451	54	45.2451	25.2
45.2645	38	45.2645	27.3
45.284	27	45.284	28.2
45.3035	27	45.3035	27.3
45.323	39	45.323	24.9
45.3425	57	45.3425	21
45.3619	75	45.3619	17.4
45.3814	86	45.3814	14.1
45.4009	89	45.4009	12.3
45.4204	79	45.4204	12
45.4399	61	45.4399	13.5
45.4593	39	45.4593	16.8
45.4788	21	45.4788	20.1
45.4983	12	45.4983	22.8
45.5178	10	45.5178	24.9
45.5373	19	45.5373	24.9
45.5567	31	45.5567	21.9
45.5762	47	45.5762	16.5
45.5957	61	45.5957	10.8
45.6152	70	45.6152	6.6
45.6347	71	45.6347	4.2
45.6541	66	45.6541	4.2
45.6736	52	45.6736	7.2
45.6931	32	45.6931	11.7
45.7126	11	45.7126	17.1
45.7321	5	45.7321	21
45.7515	0	45.7515	24.9
45.771	0	45.771	27.9
45.7905	0	45.7905	29.4
45.81	16	45.81	30
45.8295	31	45.8295	28.8
45.8489	33	45.8489	26.1
45.8684	33	45.8684	22.5
45.8879	27	45.8879	19.8
45.9074	22	45.9074	18
45.9268	11	45.9268	17.1
45.9463	4	45.9463	16.8
45.9658	0	45.9658	17.1
45.9853	0	45.9853	17.7
46.0048	0	46.0048	17.1
46.0242	6	46.0242	17.7
46.0437	20	46.0437	18.9
46.0632	35	46.0632	20.7
46.0827	50	46.0827	22.2
46.1022	60	46.1022	22.8
46.1216	63	46.1216	22.8
46.1411	56	46.1411	21.3
46.1606	47	46.1606	19.2
46.1801	37	46.1801	17.4
46.1996	28	46.1996	16.2
46.219	25	46.219	16.2
46.2385	25	46.2385	17.1
46.258	32	46.258	18
46.2775	36	46.2775	20.1
46.297	42	46.297	21.9
46.3164	45	46.3164	23.1
46.3359	48	46.3359	23.7
46.3554	43	46.3554	22.8
46.3749	34	46.3749	21.3
46.3944	25	46.3944	19.2
46.4138	16	46.4138	17.7
46.4333	10	46.4333	19.2
46.4528	10	46.4528	23.4
46.4723	16	46.4723	30
46.4918	27	46.4918	37.5
46.5112	39	46.5112	45
46.5307	47	46.5307	51.3
46.5502	53	46.5502	54.9
46.5697	56	46.5697	57.6
46.5892	51	46.5892	60
46.6086	47	46.6086	64.8
46.6281	39	46.6281	70.8
46.6476	35	46.6476	80.1
46.6671	31	46.6671	92.4
46.6866	31	46.6866	107.1
46.706	35	46.706	123.3
46.7255	43	46.7255	141.6
46.745	51	46.745	163.5
46.7645	57	46.7645	191.1
46.784	62	46.784	225.9
46.8034	62	46.8034	269.1
46.8229	60	46.8229	321.3
46.8424	54	46.8424	379.8
46.8619	54	46.8619	438.9
46.8814	57	46.8814	493.2
46.9008	64	46.9008	535.2
46.9203	73	46.9203	557.7
46.9398	80	46.9398	558
46.9593	84	46.9593	535.5
46.9788	84	46.9788	494.4
46.9982	79	46.9982	440.7
47.0177	74	47.0177	382.2
47.0372	71	47.0372	326.7
47.0567	70	47.0567	279.6
47.0762	72	47.0762	244.5
47.0956	78	47.0956	222.9
47.1151	85	47.1151	213.9
47.1346	90	47.1346	214.5
47.1541	94	47.1541	221.4
47.1736	96	47.1736	230.7
47.193	97	47.193	238.8
47.2125	94	47.2125	244.8
47.232	89	47.232	249
47.2515	85	47.2515	251.1
47.2709	80	47.2709	252.3
47.2904	77	47.2904	251.4
47.3099	76	47.3099	247.2
47.3294	76	47.3294	239.7
47.3489	77	47.3489	226.8
47.3683	77	47.3683	210.3
47.3878	77	47.3878	190.5
47.4073	75	47.4073	169.8
47.4268	72	47.4268	150.3
47.4463	71	47.4463	134.1
47.4657	71	47.4657	121.5
47.4852	73	47.4852	110.7
47.5047	75	47.5047	100.5
47.5242	78	47.5242	91.5
47.5437	78	47.5437	82.5
47.5631	75	47.5631	74.1
47.5826	66	47.5826	66
47.6021	58	47.6021	60
47.6216	48	47.6216	55.2
47.6411	43	47.6411	50.7
47.6605	43	47.6605	46.2
47.68	46	47.68	41.7
47.6995	54	47.6995	37.2
47.719	59	47.719	33.6
47.7385	60	47.7385	30.9
47.7579	55	47.7579	28.8
47.7774	46	47.7774	27.6
47.7969	37	47.7969	26.4
47.8164	31	47.8164	26.1
47.8359	25	47.8359	26.4
47.8553	23	47.8553	27.9
47.8748	22	47.8748	29.4
47.8943	18	47.8943	30.3
47.9138	15	47.9138	30.9
47.9333	10	47.9333	31.5
47.9527	8	47.9527	31.5
47.9722	8	47.9722	31.2
47.9917	12	47.9917	31.2
48.0112	15	48.0112	30.9
48.0307	20	48.0307	30.3
48.0501	23	48.0501	27.9
48.0696	27	48.0696	24.6
48.0891	30	48.0891	21.3
48.1086	30	48.1086	19.2
48.1281	30	48.1281	18
48.1475	28	48.1475	19.5
48.167	24	48.167	24
48.1865	19	48.1865	29.4
48.206	16	48.206	34.2
48.2255	17	48.2255	36.9
48.2449	20	48.2449	36.6
48.2644	25	48.2644	34.8
48.2839	29	48.2839	32.1
48.3034	28	48.3034	30.3
48.3229	22	48.3229	30
48.3423	11	48.3423	31.2
48.3618	0	48.3618	32.1
48.3813	0	48.3813	32.7
48.4008	0	48.4008	31.2
48.4203	11	48.4203	30
48.4397	27	48.4397	29.4
48.4592	45	48.4592	31.8
48.4787	58	48.4787	36.6
48.4982	61	48.4982	44.4
48.5176	55	48.5176	53.4
48.5371	40	48.5371	62.1
48.5566	22	48.5566	68.7
48.5761	4	48.5761	73.8
48.5956	3	48.5956	77.4
48.615	2	48.615	81.9
48.6345	0	48.6345	87
48.654	12	48.654	96.3
48.6735	33	48.6735	109.8
48.693	52	48.693	130.2
48.7124	64	48.7124	158.1
48.7319	63	48.7319	193.8
48.7514	60	48.7514	236.7
48.7709	51	48.7709	288.3
48.7904	36	48.7904	347.4
48.8098	19	48.8098	414.9
48.8293	7	48.8293	489
48.8488	5	48.8488	567.9
48.8683	10	48.8683	646.2
48.8878	17	48.8878	715.2
48.9072	25	48.9072	764.7
48.9267	33	48.9267	786.3
48.9462	35	48.9462	775.8
48.9657	30	48.9657	733.5
48.9852	18	48.9852	665.1
49.0046	7	49.0046	582
49.0241	3	49.0241	495.3
49.0436	3	49.0436	414.6
49.0631	9	49.0631	344.1
49.0826	21	49.0826	285.3
49.102	34	49.102	237.9
49.1215	43	49.1215	199.2
49.141	44	49.141	166.2
49.1605	39	49.1605	137.1
49.18	28	49.18	112.5
49.1994	17	49.1994	91.5
49.2189	7	49.2189	74.1
49.2384	2	49.2384	60
49.2579	3	49.2579	50.7
49.2774	7	49.2774	45.6
49.2968	14	49.2968	44.1
49.3163	21	49.3163	43.8
49.3358	24	49.3358	43.8
49.3553	24	49.3553	41.7
49.3748	17	49.3748	36.9
49.3942	7	49.3942	29.7
49.4137	2	49.4137	21.9
49.4332	0	49.4332	15
49.4527	0	49.4527	10.5
49.4722	0	49.4722	8.4
49.4916	0	49.4916	9.9
49.5111	0	49.5111	12.9
49.5306	0	49.5306	17.1
49.5501	11	49.5501	20.7
49.5696	23	49.5696	21
49.589	30	49.589	18.3
49.6085	36	49.6085	13.8
49.628	41	49.628	8.4
49.6475	44	49.6475	4.8
49.667	42	49.667	4.8
49.6864	33	49.6864	7.8
49.7059	18	49.7059	13.2
49.7254	0	49.7254	18.9
49.7449	0	49.7449	22.5
49.7644	0	49.7644	24
49.7838	0	49.7838	21.9
49.8033	0	49.8033	17.7
49.8228	0	49.8228	11.7
49.8423	0	49.8423	6
49.8617	5	49.8617	0
49.8812	6	49.8812	0
49.9007	5	49.9007	0
49.9202	9	49.9202	0
49.9397	17	49.9397	0
49.9591	29	49.9591	0
49.9786	41	49.9786	4.8
49.9981	46	49.9981	9.6
50.0176	46	50.0176	11.1
50.0371	39	50.0371	11.4
50.0565	23	50.0565	9.6
50.076	4	50.076	6.3
50.0955	2	50.0955	3
50.115	0	50.115	2.1
50.1345	0	50.1345	0.9
50.1539	0	50.1539	0.9
50.1734	0	50.1734	6.3
50.1929	6	50.1929	13.2
50.2124	19	50.2124	19.5
50.2319	18	50.2319	24.3
50.2513	16	50.2513	25.8
50.2708	12	50.2708	25.2
50.2903	11	50.2903	21.6
50.3098	11	50.3098	15
50.3293	13	50.3293	6.9
50.3487	13	50.3487	3
50.3682	21	50.3682	2.7
50.3877	27	50.3877	0
50.4072	30	50.4072	0
50.4267	27	50.4267	0
50.4461	23	50.4461	0
50.4656	16	50.4656	0
50.4851	13	50.4851	1.2
50.5046	9	50.5046	5.1
50.5241	11	50.5241	9.3
50.5435	18	50.5435	10.8
50.563	27	50.563	10.5
50.5825	34	50.5825	9.3
50.602	41	50.602	6.9
50.6215	40	50.6215	3.9
50.6409	37	50.6409	2.7
50.6604	29	50.6604	0
50.6799	17	50.6799	0
50.6994	8	50.6994	0
50.7189	1	50.7189	0
50.7383	0	50.7383	0
50.7578	1	50.7578	2.7
50.7773	5	50.7773	6
50.7968	11	50.7968	9
50.8163	17	50.8163	9.3
50.8357	20	50.8357	8.7
50.8552	18	50.8552	7.8
50.8747	8	50.8747	6.3
50.8942	0	50.8942	5.1
50.9137	0	50.9137	4.5
50.9331	0	50.9331	3.3
50.9526	0	50.9526	3.9
50.9721	0	50.9721	5.1
50.9916	11	50.9916	6
51.0111	35	51.0111	7.2
51.0305	54	51.0305	9
51.05	62	51.05	10.8
51.0695	58	51.0695	12.3
51.089	47	51.089	10.5
51.1084	31	51.1084	7.5
51.1279	6	51.1279	3.9
51.1474	0	51.1474	0
51.1669	0	51.1669	0
51.1864	0	51.1864	0
51.2058	0	51.2058	0
51.2253	0	51.2253	1.5
51.2448	0	51.2448	4.5
51.2643	0	51.2643	7.8
51.2838	1	51.2838	10.2
51.3032	14	51.3032	10.5
51.3227	25	51.3227	10.5
51.3422	35	51.3422	10.5
51.3617	40	51.3617	8.4
51.3812	41	51.3812	5.1
51.4006	39	51.4006	2.1
51.4201	32	51.4201	0
51.4396	19	51.4396	0
51.4591	7	51.4591	0.6
51.4786	0	51.4786	2.7
51.498	0	51.498	6
51.5175	0	51.5175	10.2
51.537	0	51.537	14.1
51.5565	4	51.5565	17.1
51.576	13	51.576	19.5
51.5954	22	51.5954	20.7
51.6149	33	51.6149	20.1
51.6344	40	51.6344	18
51.6539	45	51.6539	13.8
51.6734	48	51.6734	9.3
51.6928	44	51.6928	5.4
51.7123	33	51.7123	2.4
51.7318	20	51.7318	2.1
51.7513	7	51.7513	3.9
51.7708	1	51.7708	7.2
51.7902	0	51.7902	10.8
51.8097	0	51.8097	13.5
51.8292	1	51.8292	14.7
51.8487	12	51.8487	14.1
51.8682	23	51.8682	10.8
51.8876	30	51.8876	5.7
51.9071	32	51.9071	0.9
51.9266	27	51.9266	0.3
51.9461	27	51.9461	0
51.9656	30	51.9656	0
51.985	29	51.985	0
52.0045	27	52.0045	0
52.024	24	52.024	0
52.0435	20	52.0435	0
52.063	17	52.063	0
52.0824	11	52.0824	0
52.1019	9	52.1019	0
52.1214	10	52.1214	0
52.1409	13	52.1409	0
52.1604	15	52.1604	0
52.1798	18	52.1798	2.4
52.1993	18	52.1993	6.3
52.2188	16	52.2188	8.7
52.2383	16	52.2383	9
52.2578	14	52.2578	6.6
52.2772	13	52.2772	3
52.2967	16	52.2967	0
52.3162	24	52.3162	0
52.3357	34	52.3357	0
52.3552	44	52.3552	0
52.3746	53	52.3746	0
52.3941	56	52.3941	0
52.4136	55	52.4136	0
52.4331	48	52.4331	1.2
52.4525	36	52.4525	2.1
52.472	25	52.472	2.4
52.4915	15	52.4915	2.7
52.511	10	52.511	3.6
52.5305	11	52.5305	4.2
52.5499	15	52.5499	3.9
52.5694	24	52.5694	1.8
52.5889	34	52.5889	0
52.6084	40	52.6084	0
52.6279	42	52.6279	0
52.6473	39	52.6473	0
52.6668	30	52.6668	0
52.6863	18	52.6863	2.4
52.7058	7	52.7058	6.3
52.7253	1	52.7253	9.3
52.7447	0	52.7447	11.4
52.7642	0	52.7642	12.6
52.7837	6	52.7837	14.4
52.8032	16	52.8032	15.9
52.8227	30	52.8227	15.6
52.8421	41	52.8421	12.9
52.8616	48	52.8616	8.4
52.8811	49	52.8811	3.6
52.9006	44	52.9006	3.3
52.9201	32	52.9201	2.4
52.9395	19	52.9395	0
52.959	6	52.959	0
52.9785	0	52.9785	0
52.998	1	52.998	0
53.0175	8	53.0175	2.7
53.0369	17	53.0369	5.4
53.0564	27	53.0564	7.2
53.0759	34	53.0759	9.9
53.0954	40	53.0954	12.9
53.1149	45	53.1149	15.3
53.1343	49	53.1343	17.4
53.1538	53	53.1538	18.3
53.1733	56	53.1733	17.1
53.1928	58	53.1928	14.7
53.2123	59	53.2123	10.2
53.2317	58	53.2317	4.8
53.2512	54	53.2512	3
53.2707	49	53.2707	1.2
53.2902	39	53.2902	0
53.3097	27	53.3097	0
53.3291	15	53.3291	0
53.3486	8	53.3486	5.1
53.3681	8	53.3681	12.3
53.3876	16	53.3876	18.6
53.4071	29	53.4071	22.8
53.4265	43	53.4265	24.6
53.446	56	53.446	24.6
53.4655	65	53.4655	22.5
53.485	70	53.485	18
53.5045	76	53.5045	13.5
53.5239	80	53.5239	10.2
53.5434	84	53.5434	9.6
53.5629	88	53.5629	12.3
53.5824	87	53.5824	17.1
53.6019	82	53.6019	22.5
53.6213	71	53.6213	28.2
53.6408	59	53.6408	33.3
53.6603	52	53.6603	37.8
53.6798	52	53.6798	41.4
53.6992	61	53.6992	43.5
53.7187	76	53.7187	45
53.7382	91	53.7382	45.9
53.7577	106	53.7577	45.6
53.7772	111	53.7772	45.3
53.7966	111	53.7966	45.6
53.8161	106	53.8161	49.2
53.8356	98	53.8356	58.5
53.8551	90	53.8551	73.5
53.8746	85	53.8746	93.6
53.894	85	53.894	117.3
53.9135	85	53.9135	142.8
53.933	87	53.933	167.4
53.9525	89	53.9525	189
53.972	93	53.972	207.9
53.9914	96	53.9914	223.2
54.0109	98	54.0109	234.3
54.0304	100	54.0304	242.7
54.0499	100	54.0499	247.5
54.0694	98	54.0694	249.3
54.0888	95	54.0888	248.4
54.1083	94	54.1083	244.2
54.1278	93	54.1278	237.3
54.1473	94	54.1473	225.9
54.1668	96	54.1668	210.6
54.1862	95	54.1862	190.8
54.2057	93	54.2057	168
54.2252	89	54.2252	144
54.2447	87	54.2447	120.9
54.2642	87	54.2642	100.8
54.2836	89	54.2836	84.9
54.3031	92	54.3031	73.8
54.3226	96	54.3226	67.8
54.3421	98	54.3421	63.9
54.3616	99	54.3616	62.1
54.381	95	54.381	60
54.4005	89	54.4005	57.3
54.42	83	54.42	52.5
54.4395	76	54.4395	46.8
54.459	75	54.459	41.7
54.4784	76	54.4784	36.9
54.4979	81	54.4979	34.5
54.5174	89	54.5174	33.3
54.5369	95	54.5369	32.4
54.5564	100	54.5564	32.7
54.5758	100	54.5758	32.1
54.5953	95	54.5953	33
54.6148	86	54.6148	36
54.6343	74	54.6343	41.4
54.6538	63	54.6538	48.6
54.6732	55	54.6732	56.4
54.6927	49	54.6927	63
54.7122	46	54.7122	67.2
54.7317	46	54.7317	68.1
54.7512	47	54.7512	66.6
54.7706	51	54.7706	64.2
54.7901	53	54.7901	61.8
54.8096	56	54.8096	61.2
54.8291	58	54.8291	63
54.8486	64	54.8486	67.5
54.868	66	54.868	72.9
54.8875	66	54.8875	77.4
54.907	65	54.907	80.1
54.9265	63	54.9265	80.1
54.946	61	54.946	76.2
54.9654	57	54.9654	69.3
54.9849	55	54.9849	61.2
55.0044	51	55.0044	52.5
55.0239	48	55.0239	43.8
55.0433	43	55.0433	36.3
55.0628	39	55.0628	30.6
55.0823	38	55.0823	27
55.1018	41	55.1018	25.8
55.1213	41	55.1213	26.7
55.1407	42	55.1407	27.6
55.1602	43	55.1602	29.1
55.1797	40	55.1797	29.1
55.1992	39	55.1992	27.6
55.2187	38	55.2187	24
55.2381	42	55.2381	20.1
55.2576	47	55.2576	16.2
55.2771	56	55.2771	13.2
55.2966	61	55.2966	10.8
55.3161	62	55.3161	8.4
55.3355	62	55.3355	5.7
55.355	53	55.355	2.7
55.3745	45	55.3745	0.3
55.394	37	55.394	0
55.4135	35	55.4135	0.6
55.4329	37	55.4329	4.5
55.4524	45	55.4524	10.8
55.4719	55	55.4719	18.3
55.4914	62	55.4914	25.2
55.5109	66	55.5109	30.9
55.5303	62	55.5303	33.9
55.5498	51	55.5498	34.8
55.5693	36	55.5693	34.8
55.5888	21	55.5888	32.4
55.6083	7	55.6083	28.8
55.6277	0	55.6277	24.9
55.6472	0	55.6472	21
55.6667	0	55.6667	18.6
55.6862	0	55.6862	18
55.7057	0	55.7057	19.2
55.7251	0	55.7251	21.9
55.7446	0	55.7446	26.7
55.7641	1	55.7641	32.1
55.7836	12	55.7836	38.1
55.8031	23	55.8031	44.7
55.8225	35	55.8225	51
55.842	42	55.842	55.8
55.8615	45	55.8615	58.2
55.881	43	55.881	58.2
55.9005	37	55.9005	55.2
55.9199	34	55.9199	49.8
55.9394	27	55.9394	44.1
55.9589	24	55.9589	40.2
55.9784	21	55.9784	39.3
55.9979	22	55.9979	42
56.0173	29	56.0173	48.3
56.0368	37	56.0368	56.4
56.0563	41	56.0563	66.6
56.0758	40	56.0758	76.8
56.0953	35	56.0953	84.6
56.1147	27	56.1147	89.7
56.1342	19	56.1342	90
56.1537	12	56.1537	85.2
56.1732	7	56.1732	75.3
56.1927	5	56.1927	62.4
56.2121	4	56.2121	49.2
56.2316	3	56.2316	37.5
56.2511	1	56.2511	29.1
56.2706	0	56.2706	25.5
56.2901	0	56.2901	25.8
56.3095	0	56.3095	28.8
56.329	0	56.329	32.7
56.3485	4	56.3485	36.3
56.368	10	56.368	38.7
56.3874	18	56.3874	38.7
56.4069	25	56.4069	35.7
56.4264	27	56.4264	30
56.4459	26	56.4459	22.8
56.4654	21	56.4654	14.1
56.4848	13	56.4848	5.7
56.5043	6	56.5043	5.4
56.5238	1	56.5238	0.6
56.5433	3	56.5433	0.3
56.5628	11	56.5628	0
56.5822	24	56.5822	0.9
56.6017	39	56.6017	6.6
56.6212	51	56.6212	12.9
56.6407	58	56.6407	18.6
56.6602	56	56.6602	19.5
56.6796	47	56.6796	22.8
56.6991	33	56.6991	22.8
56.7186	15	56.7186	21.9
56.7381	0	56.7381	18.6
56.7576	0	56.7576	13.2
56.777	0	56.777	7.8
56.7965	0	56.7965	3
56.816	0	56.816	1.2
56.8355	0	56.8355	0.3
56.855	15	56.855	0
56.8744	29	56.8744	0
56.8939	37	56.8939	0
56.9134	35	56.9134	0
56.9329	31	56.9329	0
56.9524	26	56.9524	1.8
56.9718	23	56.9718	3.9
56.9913	19	56.9913	7.2
57.0108	12	57.0108	10.8
57.0303	8	57.0303	12.6
57.0498	6	57.0498	14.1
57.0692	10	57.0692	15.3
57.0887	15	57.0887	15.6
57.1082	20	57.1082	15.6
57.1277	20	57.1277	14.1
57.1472	18	57.1472	10.8
57.1666	15	57.1666	6
57.1861	8	57.1861	1.5
57.2056	3	57.2056	0.9
57.2251	0	57.2251	0
57.2446	0	57.2446	0
57.264	0	57.264	0
57.2835	0	57.2835	0
57.303	0	57.303	0
57.3225	0	57.3225	0.9
57.342	0	57.342	3.3
57.3614	0	57.3614	2.4
57.3809	3	57.3809	1.2
57.4004	7	57.4004	0.9
57.4199	13	57.4199	2.1
57.4394	19	57.4394	5.1
57.4588	26	57.4588	9.9
57.4783	35	57.4783	14.4
57.4978	43	57.4978	16.8
57.5173	50	57.5173	18.6
57.5368	56	57.5368	18
57.5562	59	57.5562	16.5
57.5757	58	57.5757	12.9
57.5952	54	57.5952	8.7
57.6147	45	57.6147	3.6
57.6341	31	57.6341	0.6
57.6536	18	57.6536	0.3
57.6731	6	57.6731	0
57.6926	0	57.6926	0
57.7121	0	57.7121	0
57.7315	0	57.7315	0
57.751	0	57.751	0
57.7705	0	57.7705	3
57.79	7	57.79	5.4
57.8095	17	57.8095	6.3
57.8289	26	57.8289	6.6
57.8484	34	57.8484	9
57.8679	39	57.8679	12.6
57.8874	42	57.8874	16.8
57.9069	43	57.9069	21.3
57.9263	41	57.9263	24.9
57.9458	33	57.9458	27
57.9653	23	57.9653	27.3
57.9848	7	57.9848	25.8
58.0043	2	58.0043	20.7
58.0237	0	58.0237	13.5
58.0432	0	58.0432	5.1
58.0627	0	58.0627	1.2
58.0822	0	58.0822	0.6
58.1017	10	58.1017	0.3
58.1211	28	58.1211	0
58.1406	46	58.1406	6.3
58.1601	54	58.1601	14.7
58.1796	53	58.1796	21.3
58.1991	46	58.1991	25.5
58.2185	37	58.2185	23.7
58.238	28	58.238	18.3
58.2575	14	58.2575	11.7
58.277	1	58.277	6
58.2965	0	58.2965	0
58.3159	0	58.3159	0
58.3354	0	58.3354	0
58.3549	0	58.3549	0
58.3744	0	58.3744	0
58.3939	10	58.3939	0
58.4133	25	58.4133	0
58.4328	37	58.4328	1.8
58.4523	39	58.4523	3.9
58.4718	35	58.4718	3.9
58.4913	30	58.4913	3
58.5107	25	58.5107	1.8
58.5302	22	58.5302	0.9
58.5497	20	58.5497	0
58.5692	16	58.5692	0
58.5887	11	58.5887	0
58.6081	8	58.6081	0
58.6276	6	58.6276	2.4
58.6471	2	58.6471	7.5
58.6666	0	58.6666	13.2
58.6861	1	58.6861	17.1
58.7055	6	58.7055	18.6
58.725	17	58.725	18.3
58.7445	28	58.7445	15.9
58.764	37	58.764	12.6
58.7835	39	58.7835	9
58.8029	38	58.8029	3.6
58.8224	35	58.8224	2.1
58.8419	31	58.8419	0
58.8614	28	58.8614	0
58.8809	25	58.8809	0
58.9003	22	58.9003	0
58.9198	19	58.9198	0
58.9393	18	58.9393	0
[truncated: 1,595 more rows]

## Sheet: Figure 4d
	NiAlO		ms-NiAlO-Sp
20	9	20.0188	32
20.0195	9	20.0383	22
20.039	9	20.0578	11
20.0584	9	20.0773	4
20.0779	11	20.0968	1
20.0974	15	20.1162	1
20.1169	18	20.1357	2
20.1364	15	20.1552	0
20.1558	7	20.1747	0
20.1753	0	20.1942	0
20.1948	0	20.2136	0
20.2143	0	20.2331	0
20.2338	0	20.2526	0
20.2532	0	20.2721	0
20.2727	0	20.2916	0
20.2922	0	20.311	0
20.3117	0	20.3305	0
20.3312	0	20.35	0
20.3506	0	20.3695	7
20.3701	0	20.389	29
20.3896	0	20.4084	47
20.4091	0	20.4279	55
20.4286	0	20.4474	44
20.448	0	20.4669	27
20.4675	0	20.4864	13
20.487	0	20.5058	8
20.5065	0	20.5253	10
20.526	0	20.5448	16
20.5454	2	20.5643	20
20.5649	0	20.5838	28
20.5844	0	20.6032	37
20.6039	0	20.6227	50
20.6233	0	20.6422	64
20.6428	0	20.6617	70
20.6623	0	20.6812	63
20.6818	0	20.7006	44
20.7013	0	20.7201	17
20.7207	0	20.7396	6
20.7402	0	20.7591	0
20.7597	1	20.7786	0
20.7792	1	20.798	0
20.7987	0	20.8175	0
20.8181	0	20.837	13
20.8376	0	20.8565	29
20.8571	4	20.876	35
20.8766	12	20.8954	29
20.8961	22	20.9149	18
20.9155	22	20.9344	10
20.935	18	20.9539	9
20.9545	10	20.9734	14
20.974	6	20.9928	20
20.9935	3	21.0123	20
21.013	2	21.0318	17
21.0324	2	21.0513	12
21.0519	0	21.0708	8
21.0714	0	21.0902	8
21.0909	0	21.1097	13
21.1103	0	21.1292	24
21.1298	0	21.1487	35
21.1493	0	21.1682	44
21.1688	0	21.1876	50
21.1883	0	21.2071	55
21.2077	0	21.2266	57
21.2272	0	21.2461	58
21.2467	2	21.2655	55
21.2662	10	21.285	47
21.2857	13	21.3045	33
21.3051	12	21.324	17
21.3246	7	21.3435	6
21.3441	3	21.3629	2
21.3636	1	21.3824	7
21.3831	1	21.4019	19
21.4025	6	21.4214	28
21.422	9	21.4409	28
21.4415	8	21.4603	16
21.461	3	21.4798	2
21.4805	0	21.4993	0
21.4999	0	21.5188	0
21.5194	0	21.5383	0
21.5389	0	21.5577	0
21.5584	0	21.5772	0
21.5779	0	21.5967	0
21.5973	0	21.6162	1
21.6168	5	21.6357	16
21.6363	21	21.6551	31
21.6558	29	21.6746	40
21.6752	29	21.6941	40
21.6947	21	21.7136	38
21.7142	18	21.7331	38
21.7337	17	21.7525	39
21.7532	20	21.772	41
21.7726	22	21.7915	44
21.7921	25	21.811	50
21.8116	23	21.8305	56
21.8311	22	21.8499	60
21.8506	20	21.8694	61
21.87	20	21.8889	60
21.8895	18	21.9084	56
21.909	16	21.9279	51
21.9285	13	21.9473	46
21.948	11	21.9668	43
21.9674	8	21.9863	42
21.9869	7	22.0058	41
22.0064	6	22.0253	41
22.0259	7	22.0447	43
22.0454	5	22.0642	43
22.0648	3	22.0837	44
22.0843	1	22.1032	45
22.1038	0	22.1227	46
22.1233	0	22.1421	42
22.1428	0	22.1616	35
22.1623	0	22.1811	23
22.1817	0	22.2006	12
22.2012	0	22.2201	5
22.2207	3	22.2395	5
22.2402	21	22.259	10
22.2597	30	22.2785	15
22.2791	30	22.298	16
22.2986	12	22.3175	10
22.3181	2	22.3369	2
22.3376	0	22.3564	0
22.357	0	22.3759	0
22.3765	0	22.3954	10
22.396	0	22.4149	21
22.4155	0	22.4343	32
22.435	0	22.4538	33
22.4544	0	22.4733	25
22.4739	0	22.4928	7
22.4934	9	22.5123	6
22.5129	17	22.5317	0
22.5324	19	22.5512	0
22.5518	12	22.5707	0
22.5713	1	22.5902	1
22.5908	0	22.6096	17
22.6103	0	22.6291	37
22.6298	0	22.6486	59
22.6492	0	22.6681	71
22.6687	0	22.6876	77
22.6882	14	22.707	75
22.7077	37	22.7265	64
22.7272	55	22.746	47
22.7466	58	22.7655	25
22.7661	44	22.785	7
22.7856	22	22.8044	3
22.8051	5	22.8239	0
22.8246	4	22.8434	1
22.844	2	22.8629	4
22.8635	1	22.8824	4
22.883	4	22.9018	0
22.9025	10	22.9213	0
22.922	14	22.9408	0
22.9414	15	22.9603	0
22.9609	13	22.9798	0
22.9804	11	22.9992	0
22.9999	7	23.0187	10
23.0193	0	23.0382	24
23.0388	0	23.0577	30
23.0583	0	23.0772	27
23.0778	0	23.0966	16
23.0973	0	23.1161	7
23.1167	7	23.1356	4
23.1362	21	23.1551	11
23.1557	30	23.1746	22
23.1752	28	23.194	30
23.1947	15	23.2135	34
23.2142	1	23.233	36
23.2336	0	23.2525	34
23.2531	0	23.272	31
23.2726	4	23.2914	26
23.2921	15	23.3109	22
23.3116	26	23.3304	19
23.331	29	23.3499	14
23.3505	22	23.3694	11
23.37	10	23.3888	10
23.3895	8	23.4083	10
23.409	6	23.4278	15
23.4284	4	23.4473	22
23.4479	5	23.4668	36
23.4674	12	23.4862	43
23.4869	20	23.5057	44
23.5064	24	23.5252	33
23.5258	24	23.5447	14
23.5453	20	23.5642	0
23.5648	15	23.5836	0
23.5843	11	23.6031	0
23.6037	7	23.6226	0
23.6232	3	23.6421	0
23.6427	0	23.6616	5
23.6622	2	23.681	18
23.6817	12	23.7005	23
23.7011	24	23.72	20
23.7206	33	23.7395	8
23.7401	33	23.759	0
23.7596	26	23.7784	0
23.7791	15	23.7979	0
23.7985	5	23.8174	11
23.818	0	23.8369	30
23.8375	0	23.8563	54
23.857	0	23.8758	71
23.8765	0	23.8953	77
23.8959	0	23.9148	69
23.9154	0	23.9343	48
23.9349	6	23.9537	21
23.9544	13	23.9732	11
23.9739	21	23.9927	6
23.9933	26	24.0122	0
24.0128	26	24.0317	0
24.0323	19	24.0511	0
24.0518	11	24.0706	0
24.0713	6	24.0901	2
24.0907	2	24.1096	7
24.1102	0	24.1291	12
24.1297	2	24.1485	15
24.1492	9	24.168	20
24.1687	17	24.1875	28
24.1881	26	24.207	36
24.2076	31	24.2265	43
24.2271	36	24.2459	45
24.2466	35	24.2654	41
24.266	32	24.2849	37
24.2855	27	24.3044	37
24.305	21	24.3239	43
24.3245	14	24.3433	48
24.344	7	24.3628	46
24.3635	0	24.3823	38
24.3829	0	24.4018	23
24.4024	0	24.4213	5
24.4219	0	24.4407	3
24.4414	0	24.4602	0
24.4609	5	24.4797	0
24.4803	17	24.4992	3
24.4998	27	24.5187	12
24.5193	30	24.5381	23
24.5388	25	24.5576	28
24.5583	15	24.5771	24
24.5777	6	24.5966	15
24.5972	2	24.6161	2
24.6167	5	24.6355	0
24.6362	11	24.655	0
24.6557	18	24.6745	0
24.6751	22	24.694	17
24.6946	23	24.7135	37
24.7141	23	24.7329	56
24.7336	24	24.7524	61
24.7531	25	24.7719	53
24.7725	30	24.7914	36
24.792	32	24.8109	18
24.8115	32	24.8303	6
24.831	27	24.8498	2
24.8504	19	24.8693	4
24.8699	8	24.8888	13
24.8894	0	24.9083	21
24.9089	0	24.9277	31
24.9284	1	24.9472	34
24.9478	9	24.9667	35
24.9673	11	24.9862	32
24.9868	8	25.0057	31
25.0063	0	25.0251	28
25.0258	0	25.0446	24
25.0452	0	25.0641	19
25.0647	0	25.0836	8
25.0842	0	25.1031	2
25.1037	0	25.1225	0
25.1232	0	25.142	0
25.1426	0	25.1615	0
25.1621	0	25.181	0
25.1816	7	25.2004	1
25.2011	8	25.2199	6
25.2206	9	25.2394	3
25.24	11	25.2589	0
25.2595	17	25.2784	0
25.279	29	25.2978	0
25.2985	40	25.3173	0
25.318	47	25.3368	7
25.3374	43	25.3563	19
25.3569	31	25.3758	30
25.3764	15	25.3952	35
25.3959	4	25.4147	37
25.4154	0	25.4342	37
25.4348	0	25.4537	32
25.4543	0	25.4732	20
25.4738	0	25.4926	3
25.4933	10	25.5121	0
25.5128	25	25.5316	0
25.5322	36	25.5511	0
25.5517	32	25.5706	0
25.5712	18	25.59	20
25.5907	0	25.6095	45
25.6102	0	25.629	65
25.6296	0	25.6485	66
25.6491	0	25.668	52
25.6686	5	25.6874	30
25.6881	13	25.7069	15
25.7076	22	25.7264	7
25.727	28	25.7459	14
25.7465	28	25.7654	22
25.766	24	25.7848	29
25.7855	16	25.8043	23
25.805	4	25.8238	9
25.8244	1	25.8433	5
25.8439	0	25.8628	0
25.8634	0	25.8822	0
25.8829	0	25.9017	1
25.9023	0	25.9212	14
25.9218	1	25.9407	24
25.9413	4	25.9602	27
25.9608	2	25.9796	19
25.9803	0	25.9991	4
25.9997	0	26.0186	3
26.0192	0	26.0381	2
26.0387	0	26.0576	4
26.0582	10	26.077	15
26.0777	17	26.0965	25
26.0971	20	26.116	38
26.1166	12	26.1355	41
26.1361	3	26.155	41
26.1556	0	26.1744	35
26.1751	0	26.1939	29
26.1945	6	26.2134	21
26.214	12	26.2329	12
26.2335	11	26.2524	2
26.253	3	26.2718	1
26.2725	0	26.2913	0
26.2919	0	26.3108	0
26.3114	0	26.3303	0
26.3309	14	26.3498	0
26.3504	28	26.3692	0
26.3699	34	26.3887	0
26.3893	28	26.4082	0
26.4088	11	26.4277	0
26.4283	10	26.4471	0
26.4478	4	26.4666	0
26.4673	0	26.4861	8
26.4867	0	26.5056	24
26.5062	5	26.5251	41
26.5257	11	26.5445	49
26.5452	15	26.564	46
26.5647	20	26.5835	33
26.5841	24	26.603	16
26.6036	30	26.6225	5
26.6231	32	26.6419	1
26.6426	27	26.6614	0
26.6621	17	26.6809	0
26.6815	3	26.7004	3
26.701	0	26.7199	3
26.7205	2	26.7393	2
26.74	16	26.7588	4
26.7595	31	26.7783	10
26.7789	41	26.7978	22
26.7984	42	26.8173	34
26.8179	31	26.8367	44
26.8374	14	26.8562	42
26.8569	3	26.8757	27
26.8763	0	26.8952	6
26.8958	1	26.9147	4
26.9153	7	26.9341	0
26.9348	12	26.9536	0
26.9542	14	26.9731	2
26.9737	15	26.9926	18
26.9932	19	27.0121	33
27.0127	26	27.0315	40
27.0322	36	27.051	37
27.0516	42	27.0705	24
27.0711	36	27.09	7
27.0906	24	27.1095	6
27.1101	4	27.1289	0
27.1296	1	27.1484	0
27.149	0	27.1679	0
27.1685	0	27.1874	0
27.188	0	27.2069	19
27.2075	10	27.2263	40
27.227	20	27.2458	57
27.2464	28	27.2653	59
27.2659	29	27.2848	43
27.2854	23	27.3043	22
27.3049	17	27.3237	1
27.3244	11	27.3432	0
27.3438	11	27.3627	0
27.3633	10	27.3822	0
27.3828	5	27.4017	0
27.4023	2	27.4211	4
27.4218	0	27.4406	11
27.4413	0	27.4601	17
27.4607	0	27.4796	18
27.4802	0	27.4991	11
27.4997	0	27.5185	0
27.5192	10	27.538	0
27.5386	19	27.5575	0
27.5581	22	27.577	0
27.5776	16	27.5965	0
27.5971	9	27.6159	0
27.6166	5	27.6354	0
27.636	12	27.6549	0
27.6555	26	27.6744	0
27.675	40	27.6939	0
27.6945	44	27.7133	0
27.714	34	27.7328	1
27.7334	16	27.7523	0
27.7529	9	27.7718	0
27.7724	5	27.7912	0
27.7919	3	27.8107	0
27.8114	2	27.8302	0
27.8308	4	27.8497	0
27.8503	4	27.8692	0
27.8698	0	27.8886	2
27.8893	0	27.9081	18
27.9088	0	27.9276	28
27.9282	0	27.9471	26
27.9477	16	27.9666	17
27.9672	35	27.986	2
27.9867	51	28.0055	0
28.0062	59	28.025	0
28.0256	51	28.0445	0
28.0451	35	28.064	0
28.0646	16	28.0834	0
28.0841	3	28.1029	0
28.1036	5	28.1224	9
28.123	14	28.1419	24
28.1425	24	28.1614	43
28.162	30	28.1808	59
28.1815	25	28.2003	63
28.2009	14	28.2198	58
28.2204	0	28.2393	46
28.2399	0	28.2588	36
28.2594	0	28.2782	32
28.2789	8	28.2977	29
28.2983	20	28.3172	29
28.3178	28	28.3367	24
28.3373	31	28.3562	19
28.3568	29	28.3756	15
28.3763	22	28.3951	16
28.3957	18	28.4146	27
28.4152	16	28.4341	41
28.4347	17	28.4536	53
28.4542	20	28.473	59
28.4737	22	28.4925	54
28.4931	21	28.512	43
28.5126	15	28.5315	25
28.5321	5	28.551	9
28.5516	2	28.5704	2
28.5711	0	28.5899	1
28.5906	0	28.6094	0
28.61	1	28.6289	0
28.6295	15	28.6484	0
28.649	26	28.6678	20
28.6685	29	28.6873	42
28.688	20	28.7068	60
28.7074	0	28.7263	63
28.7269	0	28.7458	47
28.7464	0	28.7652	18
28.7659	0	28.7847	3
28.7854	0	28.8042	2
28.8048	0	28.8237	0
28.8243	0	28.8432	0
28.8438	2	28.8626	0
28.8633	17	28.8821	0
28.8827	29	28.9016	0
28.9022	36	28.9211	0
28.9217	39	28.9406	0
28.9412	35	28.96	0
28.9607	28	28.9795	0
28.9801	21	28.999	0
28.9996	13	29.0185	1
29.0191	5	29.0379	15
29.0386	1	29.0574	27
29.0581	0	29.0769	36
29.0775	0	29.0964	38
29.097	0	29.1159	28
29.1165	0	29.1353	11
29.136	0	29.1548	9
29.1555	0	29.1743	0
29.1749	0	29.1938	0
29.1944	7	29.2133	0
29.2139	14	29.2327	0
29.2334	21	29.2522	0
29.2529	24	29.2717	0
29.2723	21	29.2912	0
29.2918	17	29.3107	0
29.3113	15	29.3301	0
29.3308	17	29.3496	2
29.3503	22	29.3691	10
29.3697	29	29.3886	20
29.3892	29	29.4081	35
29.4087	18	29.4275	44
29.4282	2	29.447	44
29.4476	0	29.4665	34
29.4671	0	29.486	15
29.4866	0	29.5055	14
29.5061	0	29.5249	13
29.5256	0	29.5444	7
29.545	10	29.5639	1
29.5645	21	29.5834	12
29.584	26	29.6029	25
29.6035	19	29.6223	39
29.623	1	29.6418	49
29.6425	0	29.6613	47
29.6619	0	29.6808	40
29.6814	0	29.7003	32
29.7009	0	29.7197	25
29.7204	0	29.7392	24
29.7399	0	29.7587	27
29.7593	0	29.7782	34
29.7788	9	29.7977	45
29.7983	14	29.8171	54
29.8178	12	29.8366	63
29.8373	6	29.8561	66
29.8567	0	29.8756	62
29.8762	0	29.8951	51
29.8957	8	29.9145	38
29.9152	23	29.934	26
29.9347	38	29.9535	16
29.9541	46	29.973	10
29.9736	43	29.9925	7
29.9931	32	30.0119	6
30.0126	15	30.0314	7
30.0321	9	30.0509	10
30.0515	7	30.0704	18
30.071	0	30.0899	31
30.0905	0	30.1093	47
30.11	0	30.1288	60
30.1294	1	30.1483	68
30.1489	23	30.1678	65
30.1684	40	30.1873	48
30.1879	53	30.2067	21
30.2074	60	30.2262	8
30.2268	43	30.2457	2
30.2463	21	30.2652	0
30.2658	1	30.2847	0
30.2853	0	30.3041	0
30.3048	0	30.3236	11
30.3242	0	30.3431	29
30.3437	0	30.3626	35
30.3632	6	30.382	30
30.3827	14	30.4015	14
30.4022	23	30.421	4
30.4216	31	30.4405	0
30.4411	31	30.46	0
30.4606	25	30.4794	10
30.4801	17	30.4989	28
30.4996	6	30.5184	38
30.519	3	30.5379	38
30.5385	4	30.5574	21
30.558	11	30.5768	0
30.5775	21	30.5963	0
30.597	28	30.6158	0
30.6164	33	30.6353	0
30.6359	33	30.6548	0
30.6554	31	30.6742	0
30.6749	31	30.6937	0
30.6944	29	30.7132	0
30.7138	30	30.7327	10
30.7333	29	30.7522	31
30.7528	28	30.7716	49
30.7723	28	30.7911	58
30.7918	22	30.8106	49
30.8112	14	30.8301	24
30.8307	1	30.8496	9
30.8502	0	30.869	0
30.8697	0	30.8885	0
30.8892	0	30.908	0
30.9086	0	30.9275	0
30.9281	0	30.947	16
30.9476	0	30.9664	28
30.9671	0	30.9859	32
30.9866	13	31.0054	30
31.006	25	31.0249	13
31.0255	31	31.0444	8
31.045	30	31.0638	0
31.0645	15	31.0833	0
31.084	4	31.1028	0
31.1034	0	31.1223	0
31.1229	0	31.1418	7
31.1424	0	31.1612	18
31.1619	0	31.1807	29
31.1813	0	31.2002	38
31.2008	0	31.2197	38
31.2203	0	31.2392	36
31.2398	4	31.2586	29
31.2593	12	31.2781	23
31.2787	13	31.2976	28
31.2982	13	31.3171	36
31.3177	8	31.3366	50
31.3372	4	31.356	57
31.3567	3	31.3755	51
31.3761	0	31.395	30
31.3956	0	31.4145	0
31.4151	0	31.434	0
31.4346	0	31.4534	0
31.4541	0	31.4729	0
31.4735	0	31.4924	11
31.493	8	31.5119	36
31.5125	28	31.5314	52
31.532	39	31.5508	58
31.5515	44	31.5703	50
31.5709	35	31.5898	29
31.5904	19	31.6093	12
31.6099	7	31.6287	0
31.6294	5	31.6482	0
31.6489	18	31.6677	0
31.6683	34	31.6872	8
31.6878	45	31.7067	19
31.7073	48	31.7261	30
31.7268	38	31.7456	42
31.7463	21	31.7651	48
31.7657	6	31.7846	44
31.7852	5	31.8041	31
31.8047	0	31.8235	11
31.8242	7	31.843	3
31.8437	17	31.8625	1
31.8631	26	31.882	0
31.8826	37	31.9015	7
31.9021	43	31.9209	26
31.9216	47	31.9404	37
31.9411	47	31.9599	38
31.9605	40	31.9794	26
31.98	26	31.9989	21
31.9995	5	32.0183	0
32.019	3	32.0378	0
32.0385	0	32.0573	0
32.0579	0	32.0768	0
32.0774	2	32.0963	11
32.0969	17	32.1157	29
32.1164	28	32.1352	34
32.1358	30	32.1547	30
32.1553	23	32.1742	13
32.1748	8	32.1937	9
32.1943	7	32.2131	0
32.2138	6	32.2326	0
32.2332	3	32.2521	0
32.2527	9	32.2716	0
32.2722	24	32.2911	14
32.2917	39	32.3105	28
32.3112	55	32.33	35
32.3306	63	32.3495	36
32.3501	57	32.369	26
32.3696	43	32.3885	9
32.3891	21	32.4079	4
32.4086	2	32.4274	0
32.428	0	32.4469	0
32.4475	0	32.4664	0
32.467	0	32.4859	0
32.4865	0	32.5053	0
32.506	11	32.5248	10
32.5254	24	32.5443	21
32.5449	35	32.5638	35
32.5644	41	32.5833	47
32.5839	37	32.6027	50
32.6034	26	32.6222	49
32.6228	19	32.6417	41
32.6423	12	32.6612	30
32.6618	13	32.6807	24
32.6813	17	32.7001	21
32.7008	22	32.7196	27
32.7203	24	32.7391	38
32.7397	22	32.7586	49
32.7592	16	32.7781	56
32.7787	9	32.7975	53
32.7982	1	32.817	39
32.8176	0	32.8365	21
32.8371	0	32.856	2
32.8566	0	32.8755	1
32.8761	4	32.8949	0
32.8956	7	32.9144	0
32.915	6	32.9339	7
32.9345	4	32.9534	6
32.954	0	32.9728	0
32.9735	0	32.9923	0
32.993	0	33.0118	0
33.0124	0	33.0313	2
33.0319	6	33.0508	21
33.0514	21	33.0702	41
33.0709	35	33.0897	58
33.0904	49	33.1092	65
33.1098	59	33.1287	55
33.1293	61	33.1482	35
33.1488	58	33.1676	10
33.1683	51	33.1871	4
33.1878	40	33.2066	3
33.2072	30	33.2261	0
33.2267	26	33.2456	24
33.2462	28	33.265	50
33.2657	35	33.2845	72
33.2852	47	33.304	88
33.3046	55	33.3235	91
33.3241	57	33.343	82
33.3436	50	33.3624	67
33.3631	34	33.3819	53
33.3826	15	33.4014	40
33.402	12	33.4209	31
33.4215	11	33.4404	25
33.441	0	33.4598	21
33.4605	0	33.4793	20
33.48	0	33.4988	22
33.4994	0	33.5183	26
33.5189	6	33.5378	31
33.5384	23	33.5572	34
33.5579	37	33.5767	37
33.5774	49	33.5962	37
33.5968	54	33.6157	38
33.6163	46	33.6352	40
33.6358	30	33.6546	47
33.6553	9	33.6741	51
33.6748	8	33.6936	53
33.6942	0	33.7131	52
33.7137	0	33.7326	48
33.7332	0	33.752	42
33.7527	0	33.7715	37
33.7722	0	33.791	37
33.7916	0	33.8105	41
33.8111	0	33.83	41
33.8306	5	33.8494	38
33.8501	8	33.8689	28
33.8695	8	33.8884	11
33.889	6	33.9079	8
33.9085	4	33.9274	0
33.928	4	33.9468	0
33.9475	8	33.9663	0
33.9669	8	33.9858	1
33.9864	8	34.0053	20
34.0059	5	34.0248	36
34.0254	2	34.0442	42
34.0449	3	34.0637	35
34.0643	8	34.0832	20
34.0838	15	34.1027	0
34.1033	24	34.1222	0
34.1228	29	34.1416	0
34.1423	32	34.1611	25
34.1617	33	34.1806	56
34.1812	31	34.2001	81
34.2007	27	34.2195	91
34.2202	23	34.239	84
34.2397	13	34.2585	62
34.2591	3	34.278	37
34.2786	1	34.2975	19
34.2981	0	34.3169	11
34.3176	0	34.3364	16
34.3371	14	34.3559	26
34.3565	37	34.3754	39
34.376	62	34.3949	45
34.3955	82	34.4143	47
34.415	84	34.4338	46
34.4345	67	34.4533	45
34.4539	34	34.4728	45
34.4734	10	34.4923	49
34.4929	8	34.5117	54
34.5124	0	34.5312	65
34.5319	0	34.5507	75
34.5513	17	34.5702	85
34.5708	42	34.5897	94
34.5903	56	34.6091	101
34.6098	65	34.6286	103
34.6292	61	34.6481	104
34.6487	49	34.6676	104
34.6682	38	34.6871	105
34.6877	35	34.7065	106
34.7072	36	34.726	106
34.7266	41	34.7455	108
34.7461	47	34.765	105
34.7656	53	34.7845	95
34.7851	57	34.8039	80
34.8046	58	34.8234	62
34.824	58	34.8429	48
34.8435	56	34.8624	40
34.863	51	34.8819	47
34.8825	49	34.9013	68
34.902	49	34.9208	94
34.9215	51	34.9403	116
34.9409	54	34.9598	127
34.9604	58	34.9793	124
34.9799	57	34.9987	109
34.9994	54	35.0182	89
35.0189	53	35.0377	75
35.0383	57	35.0572	72
35.0578	68	35.0767	75
35.0773	84	35.0961	83
35.0968	95	35.1156	89
35.1163	97	35.1351	88
35.1357	85	35.1546	80
35.1552	62	35.1741	71
35.1747	37	35.1935	64
35.1942	21	35.213	65
35.2137	20	35.2325	74
35.2331	34	35.252	89
35.2526	54	35.2715	107
35.2721	73	35.2909	122
35.2916	83	35.3104	132
35.311	83	35.3299	136
35.3305	81	35.3494	136
35.35	84	35.3689	134
35.3695	97	35.3883	131
35.389	116	35.4078	129
35.4084	131	35.4273	128
35.4279	136	35.4468	125
35.4474	123	35.4663	123
35.4669	96	35.4857	124
35.4864	65	35.5052	126
35.5058	43	35.5247	130
35.5253	35	35.5442	140
35.5448	47	35.5636	153
35.5643	73	35.5831	164
35.5838	109	35.6026	176
35.6032	142	35.6221	186
35.6227	164	35.6416	190
35.6422	171	35.661	186
35.6617	163	35.6805	176
35.6812	140	35.7	165
35.7006	112	35.7195	155
35.7201	89	35.739	152
35.7396	77	35.7584	163
35.7591	79	35.7779	185
35.7786	91	35.7974	211
35.798	109	35.8169	236
35.8175	125	35.8364	250
35.837	134	35.8558	249
35.8565	138	35.8753	233
35.876	142	35.8948	207
35.8954	150	35.9143	178
35.9149	159	35.9338	156
35.9344	169	35.9532	147
35.9539	176	35.9727	157
35.9734	176	35.9922	178
35.9928	169	36.0117	205
36.0123	165	36.0312	225
36.0318	163	36.0506	230
36.0513	167	36.0701	218
36.0707	172	36.0896	195
36.0902	176	36.1091	175
36.1097	176	36.1286	167
36.1292	171	36.148	177
36.1487	170	36.1675	198
36.1681	177	36.187	227
36.1876	191	36.2065	252
36.2071	207	36.226	264
36.2266	222	36.2454	261
36.2461	226	36.2649	252
36.2655	222	36.2844	240
36.285	210	36.3039	230
36.3045	205	36.3234	228
36.324	208	36.3428	235
36.3435	219	36.3623	245
36.3629	237	36.3818	256
36.3824	251	36.4013	269
36.4019	261	36.4208	284
36.4214	263	36.4402	301
36.4409	259	36.4597	320
36.4603	259	36.4792	340
36.4798	264	36.4987	360
36.4993	277	36.5182	372
36.5188	296	36.5376	377
36.5383	317	36.5571	380
36.5577	336	36.5766	380
36.5772	350	36.5961	383
36.5967	360	36.6156	389
36.6162	366	36.635	402
36.6357	369	36.6545	414
36.6551	374	36.674	425
36.6746	381	36.6935	434
36.6941	391	36.713	440
36.7136	408	36.7324	443
36.7331	429	36.7519	446
36.7525	453	36.7714	449
36.772	480	36.7909	453
36.7915	507	36.8104	456
36.811	527	36.8298	458
36.8305	539	36.8493	458
36.8499	544	36.8688	460
36.8694	545	36.8883	464
36.8889	546	36.9077	473
36.9084	552	36.9272	493
36.9279	562	36.9467	517
36.9473	568	36.9662	546
36.9668	570	36.9857	573
36.9863	570	37.0051	592
37.0058	570	37.0246	602
37.0253	575	37.0441	603
37.0447	593	37.0636	595
37.0642	620	37.0831	583
37.0837	647	37.1025	571
37.1032	666	37.122	564
37.1227	681	37.1415	565
37.1421	688	37.161	571
37.1616	693	37.1805	585
37.1811	697	37.1999	601
37.2006	702	37.2194	611
37.2201	702	37.2389	613
37.2395	692	37.2584	608
37.259	674	37.2779	602
37.2785	651	37.2973	598
37.298	626	37.3168	598
37.3175	607	37.3363	604
37.3369	593	37.3558	613
37.3564	586	37.3753	617
37.3759	587	37.3947	612
37.3954	592	37.4142	602
37.4149	600	37.4337	588
37.4343	605	37.4532	573
37.4538	603	37.4727	559
37.4733	589	37.4921	548
37.4928	564	37.5116	535
37.5123	532	37.5311	521
37.5317	499	37.5506	507
37.5512	474	37.5701	497
37.5707	458	37.5895	489
37.5902	452	37.609	486
37.6097	451	37.6285	488
37.6291	454	37.648	488
37.6486	452	37.6675	482
37.6681	440	37.6869	468
37.6876	419	37.7064	448
37.7071	388	37.7259	423
37.7265	350	37.7454	397
37.746	311	37.7649	375
37.7655	284	37.7843	355
37.785	276	37.8038	337
37.8045	282	37.8233	325
37.8239	298	37.8428	319
37.8434	313	37.8623	317
37.8629	318	37.8817	324
37.8824	305	37.9012	338
37.9018	280	37.9207	352
37.9213	248	37.9402	356
37.9408	220	37.9597	352
37.9603	204	37.9791	341
37.9798	200	37.9986	321
37.9992	207	38.0181	297
38.0187	218	38.0376	274
38.0382	227	38.0571	250
38.0577	226	38.0765	227
38.0772	219	38.096	207
38.0966	207	38.1155	196
38.1161	189	38.135	196
38.1356	174	38.1544	204
38.1551	162	38.1739	213
38.1746	156	38.1934	216
38.194	148	38.2129	206
38.2135	141	38.2324	186
38.233	133	38.2518	160
38.2525	125	38.2713	140
38.272	117	38.2908	135
38.2914	116	38.3103	144
38.3109	120	38.3298	157
38.3304	125	38.3492	167
38.3499	127	38.3687	166
38.3694	124	38.3882	153
38.3888	111	38.4077	137
38.4083	92	38.4272	126
38.4278	74	38.4466	129
38.4473	64	38.4661	140
38.4667	66	38.4856	156
38.4862	82	38.5051	165
38.5057	105	38.5246	163
38.5252	125	38.544	146
38.5447	135	38.5635	127
38.5641	129	38.583	108
38.5836	106	38.6025	94
38.6031	75	38.622	85
38.6226	44	38.6414	79
38.6421	25	38.6609	75
38.6615	16	38.6804	69
38.681	23	38.6999	69
38.7005	39	38.7194	75
38.72	57	38.7388	86
38.7395	71	38.7583	98
38.7589	73	38.7778	108
38.7784	67	38.7973	109
38.7979	53	38.8168	104
38.8174	37	38.8362	94
38.8369	25	38.8557	84
38.8563	23	38.8752	70
38.8758	29	38.8947	55
38.8953	41	38.9142	40
38.9148	52	38.9336	28
38.9343	59	38.9531	22
38.9537	57	38.9726	22
38.9732	46	38.9921	33
38.9927	29	39.0116	47
39.0122	15	39.031	56
39.0317	6	39.0505	56
39.0511	3	39.07	49
39.0706	6	39.0895	35
39.0901	12	39.109	26
39.1096	18	39.1284	25
39.1291	16	39.1479	38
39.1485	11	39.1674	58
39.168	5	39.1869	79
39.1875	2	39.2064	92
39.207	5	39.2258	92
39.2265	14	39.2453	80
39.2459	23	39.2648	58
39.2654	27	39.2843	33
39.2849	19	39.3038	15
39.3044	3	39.3232	7
39.3239	0	39.3427	10
39.3433	0	39.3622	23
39.3628	0	39.3817	41
39.3823	0	39.4012	60
39.4018	0	39.4206	73
39.4213	2	39.4401	81
39.4407	5	39.4596	82
39.4602	3	39.4791	75
39.4797	0	39.4985	65
39.4992	0	39.518	54
39.5187	0	39.5375	41
39.5381	1	39.557	31
39.5576	14	39.5765	25
39.5771	26	39.5959	27
39.5966	34	39.6154	32
39.6161	36	39.6349	43
39.6355	31	39.6544	58
39.655	18	39.6739	71
39.6745	7	39.6933	83
39.694	0	39.7128	91
39.7135	0	39.7323	93
39.7329	0	39.7518	84
39.7524	0	39.7713	62
39.7719	0	39.7907	32
39.7914	0	39.8102	19
39.8109	0	39.8297	7
39.8303	0	39.8492	5
39.8498	0	39.8687	0
39.8693	0	39.8881	0
39.8888	0	39.9076	8
39.9083	0	39.9271	28
39.9277	0	39.9466	42
39.9472	0	39.9661	49
39.9667	12	39.9855	51
39.9862	27	40.005	46
40.0057	35	40.0245	33
40.0251	40	40.044	20
40.0446	42	40.0635	9
40.0641	38	40.0829	6
40.0836	26	40.1024	14
40.1031	14	40.1219	29
40.1225	5	40.1414	46
40.142	0	40.1609	62
40.1615	0	40.1803	70
40.181	0	40.1998	69
40.2004	3	40.2193	59
40.2199	10	40.2388	47
40.2394	15	40.2583	35
40.2589	17	40.2777	26
40.2784	21	40.2972	20
40.2978	25	40.3167	17
40.3173	29	40.3362	17
40.3368	32	40.3557	20
40.3563	37	40.3751	27
40.3758	38	40.3946	38
40.3952	37	40.4141	52
40.4147	32	40.4336	64
40.4342	25	40.4531	72
40.4537	16	40.4725	71
40.4732	9	40.492	64
40.4926	0	40.5115	51
40.5121	0	40.531	39
40.5316	0	40.5505	28
40.5511	0	40.5699	22
40.5706	0	40.5894	22
40.59	0	40.6089	28
40.6095	0	40.6284	35
40.629	0	40.6479	42
40.6485	0	40.6673	47
40.668	0	40.6868	51
40.6874	0	40.7063	50
40.7069	3	40.7258	50
40.7264	10	40.7452	53
40.7459	18	40.7647	65
40.7654	25	40.7842	84
40.7848	32	40.8037	105
40.8043	36	40.8232	123
40.8238	36	40.8426	127
40.8433	33	40.8621	113
40.8628	29	40.8816	83
40.8822	24	40.9011	49
40.9017	19	40.9206	22
40.9212	19	40.94	16
40.9407	22	40.9595	28
40.9602	29	40.979	53
40.9796	31	40.9985	80
40.9991	28	41.018	98
41.0186	15	41.0374	99
41.0381	0	41.0569	89
41.0576	0	41.0764	78
41.077	0	41.0959	71
41.0965	0	41.1154	70
41.116	27	41.1348	78
41.1355	58	41.1543	87
41.1549	79	41.1738	92
41.1744	84	41.1933	88
41.1939	80	41.2128	83
41.2134	65	41.2322	79
41.2329	44	41.2517	74
41.2523	29	41.2712	76
41.2718	25	41.2907	82
41.2913	26	41.3102	91
41.3108	31	41.3296	97
41.3303	39	41.3491	104
41.3498	47	41.3686	111
41.3692	53	41.3881	118
41.3887	52	41.4076	123
41.4082	48	41.427	127
41.4277	37	41.4465	128
41.4472	23	41.466	129
41.4666	10	41.4855	128
41.4861	7	41.505	126
41.5056	18	41.5244	127
41.5251	42	41.5439	126
41.5446	70	41.5634	125
41.564	91	41.5829	128
41.5835	99	41.6024	134
41.603	90	41.6218	139
41.6225	70	41.6413	144
41.6419	50	41.6608	147
41.6614	42	41.6803	141
41.6809	47	41.6998	128
41.7004	65	41.7192	114
41.7199	88	41.7387	107
41.7394	108	41.7582	106
41.7588	116	41.7777	118
41.7783	114	41.7972	142
41.7978	105	41.8166	171
41.8173	95	41.8361	198
41.8367	91	41.8556	215
41.8562	96	41.8751	220
41.8757	112	41.8946	213
41.8952	133	41.914	200
41.9147	156	41.9335	185
41.9341	170	41.953	176
41.9536	175	41.9725	180
41.9731	169	41.992	195
41.9926	159	42.0114	214
42.0121	148	42.0309	237
42.0315	145	42.0504	259
42.051	153	42.0699	274
42.0705	172	42.0893	285
42.09	195	42.1088	295
42.1095	217	42.1283	301
42.1289	230	42.1478	308
42.1484	229	42.1673	315
42.1679	215	42.1867	322
42.1874	193	42.2062	326
42.2069	176	42.2257	330
42.2263	172	42.2452	335
42.2458	186	42.2647	343
42.2653	218	42.2841	356
42.2848	263	42.3036	372
42.3043	305	42.3231	393
42.3237	336	42.3426	415
42.3432	350	42.3621	434
42.3627	350	42.3815	449
42.3822	339	42.401	457
42.4016	326	42.4205	455
42.4211	321	42.44	451
42.4406	328	42.4595	445
42.4601	346	42.4789	444
42.4796	369	42.4984	456
42.499	397	42.5179	480
42.5185	422	42.5374	513
42.538	440	42.5569	545
42.5575	452	42.5763	571
42.577	463	42.5958	586
42.5964	477	42.6153	585
42.6159	493	42.6348	577
42.6354	513	42.6543	572
42.6549	535	42.6737	574
42.6744	555	42.6932	589
42.6938	568	42.7127	617
42.7133	576	42.7322	650
42.7328	582	42.7517	685
42.7523	590	42.7711	711
42.7718	600	42.7906	727
42.7912	618	42.8101	735
42.8107	643	42.8296	738
42.8302	677	42.8491	742
42.8497	711	42.8685	746
42.8692	743	42.888	748
42.8886	769	42.9075	750
42.9081	790	42.927	750
42.9276	804	42.9465	754
42.9471	819	42.9659	770
42.9666	837	42.9854	802
42.986	868	43.0049	848
43.0055	905	43.0244	899
43.025	943	43.0439	935
43.0445	974	43.0633	949
43.064	991	43.0828	937
43.0834	989	43.1023	909
43.1029	970	43.1218	873
43.1224	940	43.1413	850
43.1419	917	43.1607	849
43.1614	908	43.1802	865
43.1808	921	43.1997	895
43.2003	954	43.2192	925
43.2198	1000	43.2387	951
43.2393	1048	43.2581	970
43.2588	1085	43.2776	978
43.2782	1101	43.2971	983
43.2977	1098	43.3166	989
43.3172	1076	43.336	997
43.3367	1046	43.3555	1002
43.3562	1018	43.375	1004
43.3756	996	43.3945	1000
43.3951	986	43.414	989
43.4146	984	43.4334	973
43.4341	986	43.4529	963
43.4536	980	43.4724	962
43.473	961	43.4919	976
43.4925	932	43.5114	999
43.512	900	43.5308	1025
43.5315	867	43.5503	1040
43.551	847	43.5698	1033
43.5704	842	43.5893	1007
43.5899	846	43.6088	965
43.6094	851	43.6282	923
43.6289	846	43.6477	896
43.6484	828	43.6672	894
43.6678	796	43.6867	914
43.6873	753	43.7062	948
43.7068	709	43.7256	983
43.7263	670	43.7451	1006
43.7458	646	43.7646	1009
43.7652	634	43.7841	995
43.7847	637	43.8036	971
43.8042	644	43.823	947
43.8237	654	43.8425	926
43.8432	653	43.862	917
43.8626	632	43.8815	917
43.8821	598	43.901	916
43.9016	551	43.9204	916
43.9211	504	43.9399	916
43.9406	461	43.9594	916
43.96	431	43.9789	921
43.9795	419	43.9984	934
43.999	418	44.0178	960
44.0185	430	44.0373	991
44.038	443	44.0568	1017
44.0574	457	44.0763	1033
44.0769	466	44.0958	1038
44.0964	466	44.1152	1025
44.1159	458	44.1347	1003
44.1354	437	44.1542	982
44.1548	410	44.1737	973
44.1743	378	44.1932	977
44.1938	347	44.2126	992
44.2133	322	44.2321	1014
44.2328	305	44.2516	1042
44.2522	298	44.2711	1068
44.2717	296	44.2906	1090
44.2912	295	44.31	1112
44.3107	290	44.3295	1133
44.3301	279	44.349	1154
44.3496	260	44.3685	1169
44.3691	237	44.388	1174
44.3886	216	44.4074	1170
44.4081	197	44.4269	1154
44.4275	188	44.4464	1129
44.447	185	44.4659	1097
44.4665	190	44.4854	1063
44.486	198	44.5048	1030
44.5055	207	44.5243	997
44.5249	214	44.5438	965
44.5444	218	44.5633	931
44.5639	217	44.5828	894
44.5834	208	44.6022	851
44.6029	195	44.6217	803
44.6223	175	44.6412	753
44.6418	151	44.6607	706
44.6613	131	44.6801	664
44.6808	117	44.6996	626
44.7003	114	44.7191	595
44.7197	122	44.7386	571
44.7392	137	44.7581	549
44.7587	153	44.7775	531
44.7782	164	44.797	510
44.7977	165	44.8165	491
44.8171	157	44.836	471
44.8366	143	44.8555	448
44.8561	126	44.8749	425
44.8756	111	44.8944	399
44.8951	96	44.9139	376
44.9145	82	44.9334	357
44.934	67	44.9529	342
44.9535	56	44.9723	339
44.973	49	44.9918	344
44.9924	53	45.0113	354
45.0119	66	45.0308	362
45.0314	85	45.0503	359
45.0509	105	45.0697	344
45.0704	118	45.0892	315
45.0898	120	45.1087	274
45.1093	108	45.1282	231
45.1288	88	45.1477	197
45.1483	64	45.1671	176
45.1678	39	45.1866	170
45.1872	20	45.2061	174
45.2067	14	45.2256	186
45.2262	20	45.2451	199
45.2457	37	45.2645	202
45.2652	62	45.284	198
45.2846	88	45.3035	187
45.3041	107	45.323	174
45.3236	115	45.3425	162
45.3431	112	45.3619	155
45.3626	96	45.3814	155
45.382	74	45.4009	161
45.4015	53	45.4204	169
45.421	38	45.4399	176
45.4405	30	45.4593	176
45.46	29	45.4788	168
45.4794	38	45.4983	153
45.4989	51	45.5178	131
45.5184	59	45.5373	110
45.5379	62	45.5567	93
45.5574	61	45.5762	86
45.5769	57	45.5957	89
45.5963	51	45.6152	100
45.6158	46	45.6347	113
45.6353	44	45.6541	126
45.6548	42	45.6736	132
45.6742	40	45.6931	129
45.6937	37	45.7126	116
45.7132	37	45.7321	97
45.7327	38	45.7515	74
45.7522	40	45.771	52
45.7716	45	45.7905	39
45.7911	49	45.81	40
45.8106	51	45.8295	54
45.8301	48	45.8489	77
45.8496	43	45.8684	100
45.869	37	45.8879	118
45.8885	32	45.9074	122
45.908	27	45.9268	108
45.9275	24	45.9463	84
45.947	22	45.9658	60
45.9664	20	45.9853	41
45.9859	18	46.0048	34
46.0054	20	46.0242	35
46.0249	27	46.0437	45
46.0444	36	46.0632	55
46.0638	47	46.0827	63
46.0833	52	46.1022	71
46.1028	51	46.1216	79
46.1223	39	46.1411	91
46.1418	18	46.1606	102
46.1612	12	46.1801	108
46.1807	0	46.1996	107
46.2002	0	46.219	91
46.2197	0	46.2385	70
46.2392	0	46.258	44
46.2586	0	46.2775	21
46.2781	10	46.297	9
46.2976	18	46.3164	8
46.3171	16	46.3359	20
46.3366	8	46.3554	39
46.356	0	46.3749	57
46.3755	0	46.3944	75
46.395	0	46.4138	82
46.4145	0	46.4333	80
46.434	3	46.4528	70
46.4534	18	46.4723	56
46.4729	33	46.4918	45
46.4924	43	46.5112	36
46.5119	50	46.5307	34
46.5314	52	46.5502	37
46.5508	49	46.5697	39
46.5703	40	46.5892	42
46.5898	31	46.6086	43
46.6093	27	46.6281	49
46.6287	26	46.6476	55
46.6482	30	46.6671	59
46.6677	38	46.6866	62
46.6872	43	46.706	60
46.7067	43	46.7255	51
46.7261	32	46.745	37
46.7456	15	46.7645	20
46.7651	7	46.784	9
46.7846	0	46.8034	0
46.8041	0	46.8229	0
46.8235	0	46.8424	5
46.843	0	46.8619	15
46.8625	0	46.8814	26
46.882	2	46.9008	36
46.9015	12	46.9203	43
46.9209	14	46.9398	42
46.9404	8	46.9593	30
46.9599	0	46.9788	15
46.9794	0	46.9982	8
46.9989	0	47.0177	0
47.0183	0	47.0372	0
47.0378	5	47.0567	0
47.0573	15	47.0762	0
47.0768	23	47.0956	2
47.0963	22	47.1151	15
47.1157	14	47.1346	26
47.1352	4	47.1541	33
47.1547	0	47.1736	36
47.1742	0	47.193	38
47.1937	0	47.2125	42
47.2131	3	47.232	42
47.2326	19	47.2515	36
47.2521	35	47.2709	31
47.2716	47	47.2904	28
47.2911	47	47.3099	30
47.3105	41	47.3294	30
47.33	31	47.3489	32
47.3495	15	47.3683	34
47.369	0	47.3878	33
47.3885	0	47.4073	26
47.4079	0	47.4268	16
47.4274	0	47.4463	8
47.4469	3	47.4657	7
47.4664	17	47.4852	10
47.4859	30	47.5047	20
47.5053	37	47.5242	30
47.5248	39	47.5437	36
47.5443	38	47.5631	37
47.5638	35	47.5826	28
47.5833	28	47.6021	16
47.6027	21	47.6216	9
47.6222	14	47.6411	6
47.6417	9	47.6605	10
47.6612	11	47.68	17
47.6806	16	47.6995	28
47.7001	24	47.719	40
47.7196	33	47.7385	49
47.7391	43	47.7579	57
47.7586	51	47.7774	61
47.7781	53	47.7969	62
47.7975	51	47.8164	55
47.817	48	47.8359	46
47.8365	41	47.8553	35
47.856	33	47.8748	26
47.8755	21	47.8943	21
47.8949	12	47.9138	20
47.9144	4	47.9333	22
47.9339	2	47.9527	24
47.9534	0	47.9722	25
47.9729	0	47.9917	28
47.9923	0	48.0112	30
48.0118	0	48.0307	34
48.0313	0	48.0501	40
48.0508	0	48.0696	47
48.0703	11	48.0891	47
48.0897	25	48.1086	41
48.1092	32	48.1281	32
48.1287	33	48.1475	19
48.1482	28	48.167	6
48.1676	19	48.1865	0
48.1871	5	48.206	2
48.2066	1	48.2255	14
48.2261	0	48.2449	29
48.2456	0	48.2644	45
48.2651	0	48.2839	57
48.2845	0	48.3034	59
48.304	0	48.3229	52
48.3235	2	48.3423	39
48.343	6	48.3618	21
48.3624	9	48.3813	1
48.3819	9	48.4008	0
48.4014	5	48.4203	0
48.4209	1	48.4397	0
48.4404	0	48.4592	0
48.4598	5	48.4787	0
48.4793	14	48.4982	13
48.4988	28	48.5176	27
48.5183	44	48.5371	32
48.5378	56	48.5566	35
48.5572	58	48.5761	37
48.5767	54	48.5956	38
48.5962	40	48.615	38
48.6157	24	48.6345	38
48.6352	6	48.654	40
48.6546	4	48.6735	42
48.6741	2	48.693	43
48.6936	1	48.7124	37
48.7131	0	48.7319	30
48.7326	9	48.7514	19
48.752	17	48.7709	10
48.7715	18	48.7904	1
48.791	15	48.8098	0
48.8105	15	48.8293	0
48.83	17	48.8488	0
48.8494	24	48.8683	0
48.8689	28	48.8878	0
48.8884	25	48.9072	8
48.9079	14	48.9267	31
48.9273	0	48.9462	51
48.9468	0	48.9657	61
48.9663	0	48.9852	63
48.9858	0	49.0046	60
49.0053	0	49.0241	52
49.0247	0	49.0436	40
49.0442	23	49.0631	27
49.0637	47	49.0826	18
49.0832	58	49.102	14
49.1027	60	49.1215	9
49.1221	54	49.141	2
49.1416	41	49.1605	0
49.1611	25	49.18	0
49.1806	1	49.1994	0
49.2001	0	49.2189	0
49.2195	0	49.2384	0
49.239	0	49.2579	0
49.2585	0	49.2774	0
49.278	0	49.2968	0
49.2975	4	49.3163	0
49.3169	12	49.3358	4
49.3364	11	49.3553	5
49.3559	8	49.3748	6
49.3754	9	49.3942	8
49.3949	7	49.4137	11
49.4143	4	49.4332	21
49.4338	0	49.4527	31
49.4533	0	49.4722	37
49.4728	0	49.4916	36
49.4923	0	49.5111	29
49.5117	5	49.5306	19
49.5312	17	49.5501	7
49.5507	26	49.5696	4
49.5702	31	49.589	1
49.5897	29	49.6085	5
49.6091	27	49.628	15
49.6286	22	49.6475	23
49.6481	18	49.667	24
49.6676	12	49.6864	15
49.6871	10	49.7059	0
49.7065	10	49.7254	0
49.726	11	49.7449	0
49.7455	12	49.7644	0
49.765	12	49.7838	0
49.7845	10	49.8033	0
49.8039	7	49.8228	11
49.8234	4	49.8423	39
49.8429	5	49.8617	49
49.8624	12	49.8812	50
49.8819	25	49.9007	41
49.9013	39	49.9202	30
49.9208	55	49.9397	19
49.9403	64	49.9591	8
49.9598	65	49.9786	0
49.9793	56	49.9981	3
49.9987	42	50.0176	9
50.0182	23	50.0371	16
50.0377	3	50.0565	19
50.0572	2	50.076	21
50.0767	0	50.0955	20
50.0961	0	50.115	24
50.1156	0	50.1345	23
50.1351	0	50.1539	19
50.1546	0	50.1734	10
50.1741	0	50.1929	2
50.1935	7	50.2124	0
50.213	9	50.2319	0
50.2325	8	50.2513	0
50.252	0	50.2708	0
50.2715	0	50.2903	4
50.2909	0	50.3098	16
50.3104	0	50.3293	23
50.3299	0	50.3487	22
50.3494	0	50.3682	13
50.3689	0	50.3877	3
50.3883	0	50.4072	0
50.4078	0	50.4267	0
50.4273	2	50.4461	0
50.4468	16	50.4656	1
50.4663	26	50.4851	14
50.4857	28	50.5046	27
50.5052	24	50.5241	39
50.5247	15	50.5435	45
50.5442	6	50.563	49
50.5637	0	50.5825	50
50.5831	0	50.602	54
50.6026	0	50.6215	49
50.6221	8	50.6409	43
50.6416	13	50.6604	33
50.6611	15	50.6799	22
50.6805	12	50.6994	15
50.7	3	50.7189	12
50.7195	0	50.7383	16
50.739	0	50.7578	28
50.7585	0	50.7773	44
50.7779	0	50.7968	55
50.7974	0	50.8163	60
50.8169	0	50.8357	56
50.8364	6	50.8552	45
50.8558	19	50.8747	34
50.8753	27	50.8942	22
50.8948	34	50.9137	17
50.9143	36	50.9331	19
50.9338	36	50.9526	25
50.9532	32	50.9721	36
50.9727	28	50.9916	47
50.9922	17	51.0111	59
51.0117	10	51.0305	70
51.0312	0	51.05	78
51.0506	0	51.0695	84
51.0701	0	51.089	90
51.0896	0	51.1084	94
51.1091	1	51.1279	99
51.1286	11	51.1474	105
51.148	19	51.1669	111
51.1675	23	51.1864	117
51.187	22	51.2058	120
51.2065	19	51.2253	121
51.226	21	51.2448	117
51.2454	25	51.2643	113
51.2649	22	51.2838	112
51.2844	16	51.3032	113
51.3039	2	51.3227	119
51.3234	0	51.3422	123
51.3428	0	51.3617	123
51.3623	0	51.3812	119
51.3818	0	51.4006	109
51.4013	0	51.4201	99
51.4207	0	51.4396	100
51.4402	1	51.4591	111
51.4597	10	51.4786	137
51.4792	13	51.498	170
51.4987	15	51.5175	200
51.5181	18	51.537	226
51.5376	19	51.5565	241
51.5571	17	51.576	244
51.5766	8	51.5954	236
51.5961	0	51.6149	226
51.6155	0	51.6344	216
51.635	0	51.6539	207
51.6545	0	51.6734	200
51.674	0	51.6928	197
51.6935	0	51.7123	201
51.7129	0	51.7318	208
51.7324	2	51.7513	216
51.7519	13	51.7708	222
51.7714	25	51.7902	227
51.7909	35	51.8097	227
51.8103	40	51.8292	222
51.8298	40	51.8487	215
51.8493	33	51.8682	210
51.8688	22	51.8876	207
51.8883	7	51.9071	207
51.9078	0	51.9266	209
51.9272	0	51.9461	209
51.9467	0	51.9656	202
51.9662	8	51.985	185
51.9857	15	52.0045	161
52.0052	18	52.024	135
52.0246	12	52.0435	107
52.0441	1	52.063	88
52.0636	0	52.0824	79
52.0831	0	52.1019	83
52.1025	0	52.1214	95
52.122	0	52.1409	112
52.1415	3	52.1604	130
52.161	19	52.1798	145
52.1805	33	52.1993	155
52.1999	37	52.2188	159
52.2194	34	52.2383	155
52.2389	25	52.2578	142
52.2584	12	52.2772	122
52.2779	0	52.2967	96
52.2973	0	52.3162	70
52.3168	0	52.3357	41
52.3363	0	52.3552	21
52.3558	0	52.3746	10
52.3753	14	52.3941	8
52.3947	36	52.4136	13
52.4142	57	52.4331	23
52.4337	68	52.4525	33
52.4532	72	52.472	41
52.4727	71	52.4915	46
52.4921	63	52.511	46
52.5116	48	52.5305	46
52.5311	27	52.5499	46
52.5506	7	52.5694	46
52.5701	1	52.5889	46
52.5895	0	52.6084	44
52.609	0	52.6279	36
52.6285	0	52.6473	26
52.648	0	52.6668	13
52.6675	0	52.6863	1
52.6869	0	52.7058	0
52.7064	3	52.7253	0
52.7259	12	52.7447	10
52.7454	19	52.7642	24
52.7649	24	52.7837	38
52.7843	28	52.8032	44
52.8038	31	52.8227	45
52.8233	32	52.8421	37
52.8428	29	52.8616	30
52.8623	20	52.8811	22
52.8817	8	52.9006	18
52.9012	7	52.9201	20
52.9207	4	52.9395	28
52.9402	1	52.959	39
52.9597	0	52.9785	50
52.9791	3	52.998	58
52.9986	17	53.0175	60
53.0181	34	53.0369	58
53.0376	43	53.0564	52
53.057	49	53.0759	46
53.0765	49	53.0954	40
53.096	47	53.1149	34
53.1155	42	53.1343	31
53.135	38	53.1538	25
53.1544	31	53.1733	17
53.1739	31	53.1928	6
53.1934	29	53.2123	5
53.2129	26	53.2317	0
53.2324	17	53.2512	0
53.2518	5	53.2707	0
53.2713	0	53.2902	12
53.2908	0	53.3097	22
53.3103	0	53.3291	29
53.3298	0	53.3486	31
53.3492	4	53.3681	30
53.3687	14	53.3876	26
53.3882	18	53.4071	18
53.4077	12	53.4265	7
53.4272	0	53.446	4
53.4466	0	53.4655	0
53.4661	0	53.485	0
53.4856	0	53.5045	0
53.5051	0	53.5239	0
53.5246	1	53.5434	0
53.544	13	53.5629	0
53.5635	17	53.5824	0
53.583	11	53.6019	0
53.6025	0	53.6213	11
53.622	0	53.6408	24
53.6414	0	53.6603	41
53.6609	0	53.6798	56
53.6804	7	53.6992	63
53.6999	26	53.7187	60
53.7194	43	53.7382	48
53.7388	51	53.7577	27
53.7583	45	53.7772	2
53.7778	32	53.7966	0
53.7973	21	53.8161	0
53.8168	16	53.8356	0
53.8362	17	53.8551	0
53.8557	24	53.8746	0
53.8752	32	53.894	0
53.8947	41	53.9135	0
53.9142	46	53.933	0
53.9336	44	53.9525	0
53.9531	35	53.972	0
53.9726	23	53.9914	0
53.9921	8	54.0109	0
54.0115	7	54.0304	0
54.031	0	54.0499	19
54.0505	0	54.0694	39
54.07	0	54.0888	45
54.0895	0	54.1083	35
54.109	0	54.1278	19
54.1284	16	54.1473	1
54.1479	26	54.1668	0
54.1674	28	54.1862	0
54.1869	25	54.2057	0
54.2064	19	54.2252	0
54.2258	12	54.2447	0
54.2453	10	54.2642	0
54.2648	7	54.2836	0
54.2843	8	54.3031	0
54.3038	14	54.3226	0
54.3232	18	54.3421	0
54.3427	19	54.3616	0
54.3622	13	54.381	21
54.3817	1	54.4005	41
54.4012	0	54.42	57
54.4206	0	54.4395	61
54.4401	0	54.459	56
54.4596	0	54.4784	45
54.4791	0	54.4979	33
54.4986	0	54.5174	20
54.518	11	54.5369	9
54.5375	25	54.5564	5
54.557	32	54.5758	10
54.5765	35	54.5953	20
54.596	34	54.6148	29
54.6154	32	54.6343	33
54.6349	28	54.6538	28
54.6544	23	54.6732	14
54.6739	17	54.6927	4
54.6933	15	54.7122	0
54.7128	13	54.7317	0
54.7323	11	54.7512	0
54.7518	12	54.7706	0
54.7713	12	54.7901	0
54.7907	15	54.8096	0
54.8102	17	54.8291	1
54.8297	22	54.8486	12
54.8492	25	54.868	16
54.8687	28	54.8875	11
54.8881	29	54.907	5
54.9076	28	54.9265	0
54.9271	24	54.946	0
54.9466	18	54.9654	0
54.9661	7	54.9849	0
54.9855	1	55.0044	6
55.005	0	55.0239	21
55.0245	0	55.0433	32
55.044	0	55.0628	32
55.0635	0	55.0823	18
55.0829	4	55.1018	0
55.1024	14	55.1213	0
55.1219	22	55.1407	0
55.1414	26	55.1602	0
55.1609	26	55.1797	0
55.1803	23	55.1992	0
55.1998	17	55.2187	0
55.2193	12	55.2381	0
55.2388	5	55.2576	0
55.2583	0	55.2771	0
55.2777	3	55.2966	0
55.2972	12	55.3161	0
55.3167	20	55.3355	0
55.3362	30	55.355	0
55.3557	34	55.3745	4
55.3751	34	55.394	12
55.3946	31	55.4135	14
55.4141	26	55.4329	16
55.4336	24	55.4524	14
55.453	18	55.4719	11
55.4725	18	55.4914	10
55.492	22	55.5109	10
55.5115	31	55.5303	7
55.531	42	55.5498	6
55.5504	53	55.5693	9
55.5699	57	55.5888	17
55.5894	53	55.6083	23
55.6089	42	55.6277	25
55.6284	29	55.6472	22
55.6478	19	55.6667	10
55.6673	16	55.6862	0
55.6868	19	55.7057	0
55.7063	24	55.7251	0
55.7258	30	55.7446	0
55.7452	32	55.7641	0
55.7647	32	55.7836	0
55.7842	30	55.8031	0
55.8037	30	55.8225	0
55.8232	30	55.842	0
55.8426	31	55.8615	0
55.8621	33	55.881	0
55.8816	29	55.9005	4
55.9011	21	55.9199	8
55.9206	7	55.9394	9
55.94	3	55.9589	3
55.9595	0	55.9784	0
55.979	0	55.9979	0
55.9985	5	56.0173	0
56.018	25	56.0368	0
56.0374	48	56.0563	0
56.0569	65	56.0758	0
56.0764	75	56.0953	0
56.0959	70	56.1147	0
56.1154	59	56.1342	3
56.1348	43	56.1537	10
56.1543	27	56.1732	15
56.1738	8	56.1927	18
56.1933	5	56.2121	18
56.2128	2	56.2316	18
56.2322	0	56.2511	16
56.2517	0	56.2706	9
56.2712	6	56.2901	0
56.2907	17	56.3095	0
56.3102	24	56.329	0
56.3296	24	56.3485	0
56.3491	15	56.368	0
56.3686	10	56.3874	0
56.3881	9	56.4069	0
56.4076	14	56.4264	0
56.427	23	56.4459	0
56.4465	31	56.4654	12
56.466	39	56.4848	18
56.4855	41	56.5043	18
56.505	43	56.5238	11
56.5244	40	56.5433	3
56.5439	34	56.5628	0
56.5634	30	56.5822	0
56.5829	28	56.6017	0
56.6024	31	56.6212	0
56.6218	31	56.6407	0
56.6413	30	56.6602	0
56.6608	27	56.6796	6
56.6803	26	56.6991	27
56.6998	24	56.7186	41
56.7192	24	56.7381	46
56.7387	21	56.7576	42
56.7582	21	56.777	33
56.7777	21	56.7965	20
56.7972	20	56.816	8
56.8166	21	56.8355	1
56.8361	22	56.855	0
56.8556	22	56.8744	3
56.8751	21	56.8939	19
56.8946	20	56.9134	38
56.914	16	56.9329	53
56.9335	11	56.9524	60
56.953	2	56.9718	54
56.9725	1	56.9913	37
56.992	0	57.0108	16
57.0114	0	57.0303	0
57.0309	0	57.0498	0
57.0504	0	57.0692	0
57.0699	9	57.0887	0
57.0894	23	57.1082	0
57.1088	36	57.1277	11
57.1283	37	57.1472	25
57.1478	34	57.1666	39
57.1673	30	57.1861	44
57.1867	25	57.2056	39
57.2062	20	57.2251	31
57.2257	12	57.2446	22
57.2452	3	57.264	11
57.2647	2	57.2835	0
57.2841	0	57.303	0
57.3036	0	57.3225	0
57.3231	0	57.342	0
57.3426	0	57.3614	0
57.3621	0	57.3809	0
57.3815	15	57.4004	0
57.401	38	57.4199	0
57.4205	54	57.4394	5
57.44	66	57.4588	19
57.4595	68	57.4783	31
57.4789	63	57.4978	36
57.4984	52	57.5173	34
57.5179	40	57.5368	24
57.5374	20	57.5562	10
57.5569	1	57.5757	0
57.5763	0	57.5952	0
57.5958	0	57.6147	0
57.6153	0	57.6341	0
57.6348	0	57.6536	0
57.6543	6	57.6731	0
57.6737	24	57.6926	0
57.6932	46	57.7121	0
57.7127	66	57.7315	0
57.7322	73	57.751	1
57.7517	77	57.7705	0
57.7711	76	57.79	0
57.7906	71	57.8095	0
57.8101	60	57.8289	0
57.8296	41	57.8484	0
57.8491	19	57.8679	0
57.8685	12	57.8874	11
57.888	5	57.9069	20
57.9075	0	57.9263	23
57.927	0	57.9458	18
57.9464	0	57.9653	6
57.9659	0	57.9848	0
57.9854	10	58.0043	0
58.0049	25	58.0237	0
58.0244	29	58.0432	0
58.0438	27	58.0627	0
58.0633	22	58.0822	0
58.0828	13	58.1017	0
58.1023	4	58.1211	0
58.1218	0	58.1406	0
58.1412	0	58.1601	0
58.1607	0	58.1796	0
58.1802	0	58.1991	0
58.1997	8	58.2185	0
58.2192	16	58.238	8
58.2386	19	58.2575	19
58.2581	20	58.277	24
58.2776	14	58.2965	27
58.2971	11	58.3159	25
58.3166	11	58.3354	22
58.3361	16	58.3549	17
58.3555	22	58.3744	14
58.375	29	58.3939	8
58.3945	39	58.4133	3
58.414	47	58.4328	0
58.4335	52	58.4523	0
58.4529	53	58.4718	0
58.4724	48	58.4913	0
58.4919	36	58.5107	0
58.5114	18	58.5302	0
58.5309	2	58.5497	0
58.5503	0	58.5692	4
58.5698	0	58.5887	12
58.5893	0	58.6081	17
58.6088	0	58.6276	16
58.6282	0	58.6471	11
58.6477	5	58.6666	0
58.6672	24	58.6861	0
58.6867	45	58.7055	0
58.7062	57	58.725	0
58.7256	63	58.7445	0
58.7451	63	58.764	0
58.7646	58	58.7835	0
58.7841	49	58.8029	0
58.8036	34	58.8224	0
58.823	12	58.8419	1
58.8425	3	58.8614	18
58.862	1	58.8809	37
58.8815	0	58.9003	54
58.901	0	58.9198	68
58.9204	0	58.9393	72
[truncated: 2,366 more rows]

## Sheet: Figure 4e
867.98	30276.8	30837.4	30276.8	30300.2	30340.3	30329.3	30695.2	30279.5		868.98	28008.9	28426	28008.9	28029.5	28047.6	28053.3	28321	28010.2
867.93	30391.7	30844.6	30276.8	30300.4	30340.8	30329.8	30701.3	30279.5		868.93	28409.7	28430.8	28008.9	28029.7	28047.9	28053.6	28325	28010.3
867.88	30594.6	30851.7	30276.5	30300.3	30340.9	30329.9	30707.3	30279.2		868.88	28416.9	28434.5	28007.8	28028.7	28047	28052.8	28327.9	28009.1
867.83	30682.7	30858.4	30275.6	30299.6	30340.5	30329.5	30712.8	30278.3		868.83	27896.1	28438.3	28006.6	28027.7	28046.2	28051.9	28330.9	28008
867.78	30817.3	30865	30274.4	30298.7	30339.8	30328.8	30718.2	30277.2		868.78	28080.9	28443.7	28006.9	28028.2	28046.8	28052.5	28335.5	28008.3
867.73	30357.9	30871.3	30272.9	30297.4	30338.8	30327.7	30723.3	30275.7		868.73	28207.4	28448.7	28006.7	28028.2	28046.9	28052.7	28339.6	28008.1
867.68	30668.9	30879.1	30272.7	30297.4	30339.1	30328	30729.9	30275.5		868.68	28439.6	28453.4	28006.1	28027.8	28046.7	28052.4	28343.5	28007.5
867.63	30691	30886.2	30271.6	30296.5	30338.5	30327.3	30735.8	30274.4		868.63	28249.2	28457.5	28004.9	28026.7	28045.7	28051.5	28346.7	28006.3
867.58	30668.3	30893.5	30270.4	30295.6	30337.8	30326.6	30741.7	30273.2		868.58	28057	28462.3	28004.2	28026.2	28045.4	28051.1	28350.6	28005.6
867.53	30808.7	30900.9	30269.3	30294.7	30337.2	30326	30747.9	30272.1		868.53	28495.8	28467.7	28004	28026.2	28045.5	28051.3	28355.2	28005.4
867.48	31040.6	30908.2	30267.7	30293.4	30336.2	30325	30753.9	30270.6		868.48	28388.2	28471.9	28002.6	28025	28044.5	28050.2	28358.6	28004
867.43	31278.7	30915	30265.6	30291.5	30334.6	30323.3	30759.4	30268.5		868.43	28254.1	28476.6	28001.5	28024.1	28043.7	28049.5	28362.3	28002.9
867.38	30779.8	30921.3	30262.7	30288.9	30332.2	30321	30764.4	30265.6		868.38	28594.5	28481.8	28000.8	28023.6	28043.3	28049.1	28366.6	28002.2
867.33	30784	30929.2	30261.3	30287.7	30331.3	30320	30771	30264.2		868.33	27966.1	28486.1	27999	28022.1	28042	28047.7	28370	28000.5
867.28	30009.5	30937.3	30259.8	30286.5	30330.4	30319.1	30777.7	30262.8		868.28	28188	28492.3	27999.2	28022.4	28042.4	28048.2	28375.3	28000.6
867.23	30860.9	30947.8	30260.5	30287.5	30331.7	30320.3	30786.9	30263.5		868.23	28218.6	28498	27998.6	28022	28042.2	28048	28380	28000.1
867.18	30529.8	30956.2	30258.8	30286	30330.5	30319.2	30793.8	30261.8		868.18	28371.5	28503.7	27998	28021.6	28041.9	28047.7	28384.8	27999.5
867.13	31218.4	30965.7	30258	30285.5	30330.3	30318.9	30801.9	30261.1		868.13	28698.5	28509.1	27996.9	28020.8	28041.2	28047	28389.3	27998.4
867.08	30813.4	30973.5	30255.3	30283.1	30328.2	30316.8	30808.3	30258.4		868.08	28027.3	28513.7	27994.9	28019	28039.6	28045.4	28392.9	27996.4
867.03	30756.2	30982.7	30253.8	30281.8	30327.2	30315.8	30816.1	30256.8		868.03	27983.8	28520.4	27994.8	28019.1	28039.9	28045.7	28398.6	27996.3
866.98	30679.6	30992.3	30252.3	30280.7	30326.4	30314.9	30824.2	30255.4		867.98	28071.2	28527.3	27994.8	28019.3	28040.3	28046.1	28404.5	27996.4
866.93	30456.7	31002.4	30251.2	30279.8	30325.8	30314.3	30832.8	30254.3		867.93	28644.7	28534.1	27994.6	28019.4	28040.4	28046.2	28410.4	27996.2
866.88	31206.8	31013.4	30250.6	30279.5	30325.8	30314.3	30842.4	30253.7		867.88	28339	28539.5	27992.7	28017.7	28039	28044.8	28414.7	27994.3
866.83	30826.1	31022.6	30247.9	30277.1	30323.8	30312.2	30850	30251		867.83	28563.6	28545.8	27991.7	28017	28038.4	28044.2	28420	27993.3
866.78	30920.7	31033.2	30246.3	30275.8	30322.7	30311.2	30859.1	30249.4		867.78	28146.1	28551.6	27990.1	28015.5	28037.1	28042.9	28424.8	27991.7
866.73	30798.1	31043.8	30244.4	30274.2	30321.5	30309.9	30868.1	30247.6		867.73	28269	28558.8	27989.7	28015.3	28037.1	28042.9	28430.9	27991.2
866.68	30835.6	31055.1	30242.8	30272.9	30320.5	30309	30877.8	30246		867.68	28376.7	28565.9	27988.8	28014.8	28036.7	28042.5	28436.9	27990.4
866.63	31200.3	31066.6	30241.1	30271.6	30319.5	30307.9	30887.7	30244.4		867.63	28508.3	28572.7	27987.7	28013.9	28036	28041.8	28442.7	27989.3
866.58	30862.7	31077.4	30238.4	30269.2	30317.5	30305.8	30896.9	30241.7		867.58	28642.5	28579.4	27986.2	28012.7	28034.9	28040.7	28448.3	27987.9
866.53	31273	31089.6	30236.7	30267.8	30316.4	30304.7	30907.5	30240		867.53	28067.3	28585.9	27984.3	28011	28033.4	28039.2	28453.6	27986
866.48	31046.7	31101	30233.8	30265.2	30314.1	30302.5	30917.2	30237.1		867.48	28644.1	28594.2	27984.1	28011	28033.6	28039.4	28460.8	27985.8
866.43	30925.4	31113.4	30231.5	30263.2	30312.5	30300.8	30927.9	30234.8		867.43	28140.7	28601	27982.2	28009.4	28032.2	28037.9	28466.5	27983.9
866.38	30864.2	31126.6	30229.5	30261.6	30311.2	30299.6	30939.4	30232.9		867.38	28457.7	28609.5	27981.8	28009.2	28032.2	28037.9	28473.9	27983.4
866.33	30753.6	31140.3	30227.7	30260.2	30310.1	30298.5	30951.4	30231.1		867.33	28737.1	28617.3	27980.4	28008.1	28031.2	28037	28480.5	27982.1
866.28	30499.6	31154.9	30226.3	30259	30309.4	30297.7	30964.2	30229.7		867.28	28599.8	28624.5	27978.2	28006.2	28029.5	28035.2	28486.5	27979.9
866.23	30674.8	31170.6	30225.5	30258.6	30309.3	30297.6	30978.1	30228.9		867.23	28705	28632.3	27976.4	28004.7	28028.2	28033.9	28493.1	27978.1
866.18	30784.2	31186.4	30224.2	30257.7	30308.8	30297	30992.1	30227.7		867.18	28332.5	28640.1	27974.3	28002.9	28026.6	28032.3	28499.6	27976
866.13	30407.4	31202.3	30222.7	30256.5	30307.9	30296.2	31006.2	30226.1		867.13	28713	28649.1	27973.3	28002.2	28026	28031.7	28507.5	27975
866.08	30487.1	31219.9	30222.1	30256.4	30308.1	30296.4	31021.9	30225.6		867.08	28461.6	28657.3	27971.2	28000.3	28024.4	28030	28514.4	27972.9
866.03	30959.4	31237.8	30221.4	30256	30308.1	30296.4	31037.9	30224.9		867.03	28466.9	28666.5	27969.8	27999.2	28023.5	28029.1	28522.3	27971.5
865.98	30689.4	31255	30219.3	30254.3	30306.8	30295.1	31053.1	30222.9		866.98	28499.4	28675.9	27968.4	27998.1	28022.5	28028.2	28530.5	27970.1
865.93	30699.5	31273.5	30218	30253.4	30306.2	30294.5	31069.7	30221.6		866.93	28239.9	28685.5	27966.8	27996.8	28021.5	28027.1	28538.8	27968.6
865.88	31417.1	31292.7	30216.6	30252.5	30305.7	30293.9	31086.9	30220.2		866.88	28366.1	28696.2	27966	27996.4	28021.2	28026.8	28548.1	27967.8
865.83	30795.8	31310.5	30213.2	30249.5	30303.1	30291.3	31102.7	30216.9		866.83	28089.6	28706.8	27964.9	27995.5	28020.6	28026.2	28557.4	27966.7
865.78	31111.1	31330.7	30211.6	30248.2	30302.2	30290.5	31120.9	30215.3		866.78	28275.8	28718.5	27964.5	27995.5	28020.7	28026.3	28567.7	27966.3
865.73	30663	31350.9	30209.1	30246.1	30300.5	30288.8	31139	30212.8		866.73	28069.4	28730	27963.6	27994.9	28020.4	28025.9	28577.9	27965.5
865.68	30746.6	31373	30207.8	30245.3	30300.1	30288.3	31159	30211.5		866.68	28695.9	28742.4	27963.3	27994.9	28020.6	28026.1	28588.9	27965.2
865.63	31088.6	31395.7	30206.3	30244.2	30299.4	30287.7	31179.6	30210		866.63	28579.3	28753.4	27961.2	27993.2	28019	28024.6	28598.5	27963.1
865.58	31204	31418.3	30203.8	30242.2	30297.7	30286	31200	30207.6		866.58	28718.6	28765	27959.5	27991.7	28017.8	28023.3	28608.7	27961.3
865.53	31050.2	31441.5	30201	30239.8	30295.8	30284.1	31221	30204.8		866.53	28766.3	28776.7	27957.3	27989.9	28016.2	28021.7	28618.9	27959.2
865.48	31330.6	31466	30198.6	30237.9	30294.2	30282.6	31243.3	30202.4		866.48	28640.3	28788.6	27955	27987.9	28014.4	28019.9	28629.4	27956.8
865.43	31022.6	31490.7	30195.4	30235.2	30291.9	30280.3	31265.7	30199.3		866.43	28494.7	28801.3	27953	27986.3	28013	28018.5	28640.6	27954.9
865.38	30974.3	31517.2	30193.1	30233.3	30290.5	30278.9	31289.9	30197		866.38	28231.7	28814.9	27951.4	27985.1	28012.1	28017.5	28652.7	27953.3
865.33	30645.5	31544.9	30190.9	30231.6	30289.2	30277.6	31315.2	30194.8		866.33	28501.2	28829.6	27950.6	27984.7	28011.8	28017.2	28665.9	27952.5
865.28	31193	31574.6	30189.6	30230.8	30288.8	30277.2	31342.6	30193.6		866.28	28555.1	28844.1	27949	27983.5	28010.9	28016.2	28678.8	27951
865.23	31216.4	31604	30186.8	30228.5	30286.9	30275.4	31369.5	30190.8		866.23	28516.4	28858.9	27947.3	27982.1	28009.7	28015	28692	27949.3
865.18	31317.4	31634.4	30183.9	30226.1	30285	30273.5	31397.5	30187.9		866.18	28382.3	28874.3	27945.7	27980.8	28008.7	28014	28705.8	27947.6
865.13	31498	31665.8	30180.7	30223.4	30282.7	30271.2	31426.5	30184.8		866.13	28378.2	28890.6	27944.4	27980	28008.1	28013.3	28720.5	27946.4
865.08	31730.5	31698	30177	30220.3	30280	30268.5	31456.1	30181.1		866.08	28450.2	28907.5	27943.2	27979.1	28007.5	28012.7	28735.8	27945.2
865.03	31532.5	31730.8	30172.6	30216.4	30276.6	30265.2	31486.4	30176.7		866.03	28852.1	28924.8	27941.7	27978.1	28006.7	28011.8	28751.4	27943.7
864.98	31838	31765.6	30168.8	30213.2	30273.8	30262.4	31518.6	30173		865.98	28613.2	28941.6	27939.1	27975.8	28004.7	28009.8	28766.5	27941.1
864.93	32009.1	31801	30164.1	30209	30270.1	30258.8	31551.3	30168.3		865.93	28618.9	28959.6	27937.2	27974.3	28003.4	28008.5	28782.8	27939.2
864.88	31846.5	31837.4	30158.9	30204.4	30265.9	30254.6	31585	30163.1		865.88	28676.2	28978.3	27935.2	27972.8	28002.2	28007.2	28799.7	27937.3
864.83	31908.5	31875.8	30154.2	30200.2	30262.2	30251	31620.7	30158.4		865.83	28819.6	28997.5	27933.1	27971.1	28000.7	28005.7	28817.2	27935.2
864.78	32103.8	31915.7	30149.2	30195.9	30258.3	30247.1	31657.8	30153.5		865.78	28850	29017	27930.5	27969	27998.9	28003.8	28834.9	27932.6
864.73	32125.6	31956.7	30143.7	30191	30253.9	30242.8	31696	30148		865.73	28354.4	29037.2	27927.9	27966.8	27996.9	28001.8	28853.2	27930
864.68	32288.3	31999.3	30138.2	30186	30249.4	30238.3	31735.7	30142.5		865.68	29135.4	29059.5	27926.7	27966	27996.4	28001.2	28873.8	27928.8
864.63	32736.9	32043.3	30132.1	30180.6	30244.4	30233.4	31776.8	30136.5		865.63	29388.4	29080.5	27923.2	27963	27993.7	27998.4	28892.8	27925.3
864.58	31885.5	32087.9	30124.8	30173.9	30238.2	30227.3	31818.4	30129.2		865.58	28816.1	29101.5	27919	27959.3	27990.2	27994.9	28911.9	27921.1
864.53	31910.5	32136.8	30119.8	30169.6	30234.4	30223.5	31864.3	30124.3		865.53	28969.7	29125	27916.4	27957.2	27988.4	27993	28933.5	27918.6
864.48	32559.4	32187.7	30114.8	30165.3	30230.5	30219.7	31912.1	30119.3		865.48	28816.2	29149.1	27913.4	27954.6	27986.1	27990.7	28955.6	27915.6
864.43	32512.9	32238.7	30107.9	30159.1	30224.8	30214.1	31960	30112.4		865.43	29400.1	29174.5	27910.8	27952.5	27984.3	27988.8	28979	27913
864.38	32747	32292	30101.1	30153	30219.2	30208.6	32010.1	30105.7		865.38	29032.2	29199.1	27906.5	27948.7	27980.8	27985.2	29001.6	27908.7
864.33	32243	32346.8	30093.7	30146.2	30213	30202.5	32061.6	30098.3		865.33	28533.4	29225.9	27903.3	27946	27978.4	27982.7	29026.3	27905.5
864.28	32379.9	32405.2	30087.7	30140.9	30208.1	30197.7	32116.8	30092.3		865.28	29524.2	29255.2	27901.5	27944.7	27977.4	27981.7	29053.5	27903.7
864.23	33185.5	32465.7	30081.2	30135.2	30202.9	30192.6	32173.9	30085.9		865.23	29380.7	29282.7	27896.8	27940.6	27973.6	27977.8	29078.9	27899.1
864.18	32868	32526.2	30072.5	30127.2	30195.4	30185.2	32230.9	30077.2		865.18	29115.4	29311.7	27892.5	27936.9	27970.1	27974.3	29105.8	27894.8
864.13	32632.2	32590	30064.6	30120.1	30188.8	30178.8	32291.2	30069.4		865.13	29722.8	29342.7	27889	27933.9	27967.5	27971.5	29134.6	27891.3
864.08	32910.6	32656.9	30057.4	30113.7	30182.9	30173	32354.6	30062.2		865.08	29804.9	29373.2	27883.8	27929.2	27963.1	27967	29162.8	27886.1
864.03	33092.9	32725.6	30049.3	30106.5	30176.2	30166.4	32419.7	30054.2		865.03	29365.6	29404.6	27878.2	27924.3	27958.5	27962.3	29192	27880.6
863.98	33598.1	32796.4	30040.8	30098.7	30169	30159.3	32486.9	30045.7		864.98	29400.4	29438.7	27874	27920.6	27955.1	27958.8	29223.8	27876.3
863.93	32971.2	32868.5	30030.8	30089.5	30160.3	30150.8	32555.2	30035.7		864.93	29483.8	29474	27869.6	27916.8	27951.6	27955.3	29256.7	27872
863.88	32930.8	32944.9	30022.5	30082.1	30153.4	30144	32627.9	30027.5		864.88	29328.7	29510.4	27865	27912.7	27947.9	27951.5	29290.7	27867.4
863.83	33697.2	33024.3	30014.3	30074.8	30146.6	30137.4	32703.4	30019.3		864.83	29522.9	29548.7	27860.8	27909.2	27944.6	27948.1	29326.6	27863.2
863.78	33284.7	33104.3	30004	30065.3	30137.7	30128.6	32779.4	30009		864.78	29895.3	29587.9	27856	27905	27940.8	27944.2	29363.4	27858.4
863.73	33227.5	33188.4	29994.7	30057	30129.9	30121	32859.5	29999.8		864.73	30036.2	29627.7	27850.1	27899.8	27936	27939.2	29400.6	27852.6
863.68	33688	33275.4	29985.6	30048.9	30122.3	30113.5	32942.4	29990.8		864.68	29963.3	29668.5	27843.8	27894.2	27930.7	27933.8	29438.9	27846.3
863.63	33471.9	33364	29975.2	30039.4	30113.4	30104.8	33026.9	29980.4		864.63	29654.4	29711.2	27837.8	27888.7	27925.6	27928.6	29479	27840.2
863.58	33228	33456.2	29965.4	30030.5	30105	30096.7	33114.8	29970.6		864.58	29746.3	29756.4	27832.5	27884.2	27921.4	27924.3	29521.6	27835.1
863.53	33706.4	33552	29956.2	30022.4	30097.4	30089.2	33206.3	29961.5		864.53	30400.4	29803.1	27827	27879.4	27917	27919.7	29565.6	27829.6
863.48	33614.2	33649.6	29945.6	30012.8	30088.4	30080.5	33299.4	29951		864.48	29977.8	29849.7	27819.6	27872.7	27910.6	27913.2	29609.5	27822.2
863.43	34118	33750.2	29935.3	30003.5	30079.7	30072	33395.6	29940.7		864.43	29777	29899.2	27813.4	27867.2	27905.5	27908	29656.3	27816
863.38	34411.5	33852.4	29923.5	29992.8	30069.6	30062	33493.2	29929		864.38	30613.4	29951.2	27807.8	27862.3	27901	27903.3	29705.4	27810.4
863.33	34285.6	33956.7	29910.9	29981.3	30058.6	30051.3	33592.8	29916.4		864.33	30038.9	30002.7	27799.7	27855	27894	27896.2	29754	27802.4
863.28	34064.3	34064.2	29898.6	29970.1	30048	30040.9	33695.6	29904.2		864.28	30129.4	30057.7	27793.3	27849.3	27888.8	27890.8	29806.1	27796
863.23	34273.2	34175.4	29886.9	29959.5	30037.9	30031.2	33801.8	29892.5		864.23	30068.7	30114.5	27786.6	27843.4	27883.2	27885.1	29859.9	27789.3
863.18	34159.9	34288.6	29874.6	29948.4	30027.3	30020.8	33910.1	29880.2		864.18	30221.8	30173.4	27780	27837.6	27877.8	27879.5	29915.8	27782.8
863.13	34318.5	34404.9	29862.5	29937.5	30017	30010.8	34021.3	29868.2		864.13	30287.7	30233.9	27773	27831.4	27872	27873.5	29973.2	27775.8
863.08	34965.3	34523.3	29850	29926.2	30006.3	30000.4	34134.6	29855.7		864.08	30347.5	30296.3	27765.8	27825	27866	27867.4	30032.5	27768.6
863.03	34630.2	34642.4	29835.6	29913.1	29993.7	29988.1	34248.4	29841.4		864.03	30998	30360.7	27758.4	27818.5	27859.9	27861	30093.7	27761.2
862.98	34895.3	34765	29822.1	29900.9	29982.1	29976.8	34365.6	29827.9		863.98	30864	30425.4	27749.1	27810	27851.9	27852.8	30155.1	27751.9
862.93	35214.9	34888.9	29807.8	29887.9	29969.7	29964.8	34484	29813.7		863.93	30795.5	30492.6	27740.1	27802	27844.2	27845	30219	27743
862.88	35022.8	35013.9	29792.6	29874.1	29956.4	29951.8	34603.4	29798.6		863.88	30936.6	30562.1	27731.4	27794.1	27836.8	27837.3	30285.2	27734.2
862.83	35305.9	35141.2	29777.9	29860.8	29943.7	29939.4	34725	29783.9		863.83	30902	30633.5	27722.2	27785.8	27828.9	27829.2	30353.1	27725
862.78	35235.8	35269.3	29762.3	29846.6	29930.1	29926.3	34847.2	29768.4		863.78	30839.9	30707.2	27713	27777.6	27821.2	27821.3	30423.3	27715.9
862.73	35556.5	35399	29746.9	29832.7	29916.8	29913.3	34970.9	29753.1		863.73	30864.6	30783.5	27704	27769.6	27813.6	27813.5	30496	27707
862.68	35946.5	35528.6	29730.6	29817.8	29902.5	29899.4	35094.3	29736.8		863.68	31042.3	30861.8	27695	27761.5	27806	27805.6	30570.7	27697.9
862.63	35768.7	35657.6	29713.1	29801.9	29887.1	29884.5	35217.1	29719.4		863.63	31389.1	30941.9	27685.3	27752.9	27797.8	27797.2	30647	27688.3
862.58	36257.6	35787.3	29696	29786.5	29872.2	29870	35340.5	29702.4		863.58	31149.1	31023.2	27674.7	27743.3	27788.6	27787.8	30724.6	27677.7
862.53	35809.6	35915.4	29677.6	29769.6	29855.9	29854.2	35462	29684		863.53	31154.3	31107.4	27664.7	27734.4	27780.2	27779	30805	27667.8
862.48	36045.2	36044.3	29660.3	29754	29840.9	29839.7	35584.2	29666.8		863.48	30737.4	31194	27654.7	27725.4	27771.7	27770.3	30887.6	27657.8
862.43	36270.9	36171.1	29642.4	29737.8	29825.2	29824.5	35704.1	29648.9		863.43	31178.2	31283.8	27645.8	27717.7	27764.4	27762.7	30973.4	27648.9
862.38	36300.1	36295.4	29623.7	29720.9	29808.9	29808.7	35821.5	29630.3		863.38	31850.4	31374.5	27635.7	27708.7	27755.9	27753.9	31060	27638.8
862.33	36054.4	36417.3	29604.9	29703.9	29792.4	29792.8	35936.3	29611.6		863.33	31640.4	31465.3	27623.6	27697.7	27745.5	27743.2	31146.6	27626.8
862.28	36480.4	36536.9	29586.8	29687.6	29776.7	29777.7	36048.6	29593.5		863.28	31606.2	31558.8	27612.1	27687.4	27735.6	27733	31235.8	27615.2
862.23	36890.8	36651.9	29567.4	29670.1	29759.8	29761.3	36156.1	29574.2		863.23	31633.8	31654.4	27600.6	27677.1	27725.8	27722.9	31327.1	27603.8
862.18	36038.7	36761.2	29546.8	29651.5	29741.6	29743.9	36257.8	29553.7		863.18	31730.9	31751.7	27589	27666.8	27716	27712.7	31420	27592.2
862.13	36893.9	36867.9	29528.5	29635.2	29725.9	29728.8	36356.7	29535.5		863.13	32103.5	31850.4	27577.1	27656.1	27705.9	27702.3	31514.2	27580.4
862.08	36825.2	36966.6	29507.8	29616.6	29707.8	29711.3	36447.2	29514.8		863.08	32660.6	31949.7	27564.1	27644.5	27694.7	27690.7	31608.9	27567.4
862.03	36975.6	37058.9	29487.2	29598.2	29689.8	29694.1	36531.4	29494.3		863.03	32064.4	32048.9	27549.5	27631.1	27681.9	27677.6	31703.3	27552.8
861.98	37426.9	37143.9	29466.2	29579.3	29671.5	29676.5	36608	29473.3		862.98	32136	32151.2	27536.5	27619.5	27670.9	27666.1	31800.8	27539.9
861.93	37083	37219.7	29443.8	29559.2	29651.8	29657.6	36675.2	29451		862.93	32350.1	32254.3	27523.3	27607.7	27659.6	27654.4	31899	27526.7
861.88	36828.2	37288	29422.3	29540	29633.1	29639.7	36734.6	29429.5		862.88	32418	32357.7	27509.4	27595.3	27647.7	27642.1	31997.4	27512.8
861.83	37335.5	37347.9	29401.4	29521.6	29615.1	29622.6	36785.5	29408.8		862.83	32563.1	32461.6	27495.3	27582.7	27635.7	27629.6	32096.2	27498.8
861.78	37295.5	37396.8	29379.1	29501.7	29595.7	29604.1	36825.1	29386.5		862.78	32596.3	32565.5	27480.8	27569.6	27623.2	27616.7	32194.8	27484.3
861.73	37645.8	37435.8	29356.8	29482	29576.4	29585.7	36854.6	29364.4		862.73	32871.6	32669.6	27466.1	27556.5	27610.6	27603.7	32293.5	27469.6
861.68	37579.5	37463.2	29333.5	29461.3	29556.2	29566.4	36872.2	29341.1		862.68	32771	32772.6	27450.5	27542.6	27597.3	27589.8	32391.1	27454.1
861.63	37686.3	37479.8	29310.3	29440.8	29536	29547.3	36878.8	29318		862.63	33171	32875.4	27435.3	27528.9	27584.2	27576.2	32488.2	27438.9
861.58	37391.6	37485	29286.7	29420.1	29515.7	29527.9	36873.8	29294.5		862.58	33124.6	32976.2	27418.8	27514.1	27570	27561.5	32583.3	27422.4
861.53	36783.4	37479.8	29263.9	29400.2	29496.1	29509.5	36858	29271.8		862.53	33030	33075.9	27402.4	27499.5	27555.9	27546.9	32677.1	27406.1
861.48	37365.2	37464.9	29242.8	29382	29478.2	29492.8	36832.3	29250.7		862.48	32517.6	33174.3	27386.2	27485.1	27542.1	27532.6	32769.5	27389.9
861.43	37431.2	37437.1	29219.9	29362.2	29458.8	29474.5	36793.4	29228		862.43	32722.4	33271.9	27371.5	27472.1	27529.8	27519.7	32861	27375.2
861.38	36877.3	37398	29196.8	29342.3	29439.1	29456	36742.9	29205		862.38	33282.8	33366.4	27356.1	27458.6	27516.9	27506.2	32949.2	27359.9
861.33	36935.7	37349.6	29175.2	29324	29421	29439.2	36682.7	29183.4		862.33	33774.3	33456.2	27339.1	27443.5	27502.5	27491.1	33032.6	27342.9
861.28	37455	37290.4	29153.4	29305.6	29402.8	29422.3	36611.5	29161.7		862.28	33134.4	33541.1	27320.6	27427	27486.6	27474.5	33110.9	27324.5
861.23	36887.6	37219.6	29130	29285.7	29383.1	29404.1	36528.3	29138.4		862.23	33599.7	33623.9	27303.9	27412.4	27472.5	27459.8	33187	27307.8
861.18	37279.3	37140.8	29108.2	29267.5	29365	29387.5	36436.8	29116.7		862.18	33773.8	33700.7	27285.8	27396.4	27457.2	27443.8	33257	27289.8
861.13	36748.4	37051.9	29085.2	29248.3	29345.9	29369.9	36334.8	29093.8		862.13	33670	33772	27267.2	27379.9	27441.3	27427.2	33321.2	27271.2
861.08	36443.4	36956.1	29063.6	29230.7	29328.2	29353.8	36225.5	29072.3		862.08	34123	33838.1	27248.8	27363.7	27425.8	27410.9	33380	27252.8
861.03	36882.8	36853.3	29042.9	29214	29311.5	29338.8	36108.9	29051.7		862.03	33448.1	33896.8	27229.1	27346.2	27409	27393.3	33431.3	27233.1
860.98	36618	36742.1	29020.8	29196.1	29293.5	29322.6	35983.5	29029.7		861.98	33707.5	33951	27211.2	27330.7	27394.2	27377.7	33477.9	27215.3
860.93	36027.3	36625.5	28999.4	29179	29276.3	29307.2	35852.1	29008.5		861.93	34027.2	33997.5	27192.5	27314.5	27378.6	27361.2	33516.6	27196.7
860.88	36788.2	36504.9	28979.7	29163.8	29260.9	29293.7	35716.4	28988.8		861.88	33970.3	34035.7	27172.9	27297.3	27362.1	27343.9	33546.9	27177.1
860.83	36662.6	36377.2	28957.7	29146.5	29243.3	29278.1	35573.2	28966.9		861.83	34218.3	34066.4	27153.4	27280.3	27345.8	27326.7	33569.5	27157.6
860.78	36707.1	36245.8	28936	29129.6	29226.1	29263	35425.7	28945.3		861.78	33910.5	34088.5	27133.1	27262.7	27328.9	27308.8	33583.1	27137.4
860.73	35882	36110.6	28914.2	29112.8	29208.9	29248	35274	28923.6		861.73	34113	34103.2	27113.6	27246	27312.8	27291.8	33589.2	27118
860.68	36264.4	35975.2	28894.5	29098.4	29194	29235.4	35121.4	28904.1		861.68	34006.6	34108.9	27093.5	27228.7	27296.2	27274.1	33586.1	27097.9
860.63	35580.6	35836.5	28873.8	29083.2	29178.1	29221.9	34965.2	28883.5		861.63	33798.5	34106.3	27073.7	27211.7	27279.9	27256.8	33574.5	27078.1
860.58	35963.6	35698.2	28855	29069.9	29164.2	29210.5	34808.7	28864.7		861.58	34233.9	34095.8	27054.3	27195.4	27264.3	27240.1	33554.6	27058.8
860.53	36192.9	35558	28835	29055.8	29149.2	29198.2	34649.8	28844.9		861.53	34286.6	34075.4	27033.7	27177.8	27247.5	27222.1	33524.7	27038.2
860.48	35722.8	35416.7	28814.2	29041.3	29133.7	29185.4	34489	28824.3		861.48	33952.2	34046.4	27012.9	27160.2	27230.5	27203.9	33485.8	27017.5
860.43	35507.7	35276.9	28794.8	29028.2	29119.6	29174.2	34329.2	28805		861.43	33670	34009.9	26993	27143.5	27214.6	27186.8	33439.2	26997.6
860.38	35319.5	35138.4	28775.9	29016	29106.2	29163.8	34169.9	28786.2		861.38	34351.2	33966.1	26973.8	27127.8	27199.5	27170.4	33385.1	26978.5
860.33	35407.2	35001.5	28757.5	29004.6	29093.3	29154.1	34011.6	28767.9		861.33	34103.7	33912.5	26952.6	27110.1	27182.5	27152.1	33320.9	26957.3
860.28	35410.8	34865.9	28738.8	28993.2	29080.3	29144.4	33853.8	28749.3		861.28	33674.3	33852.1	26932	27093.2	27166.3	27134.5	33249.5	26936.8
860.23	34940	34731.9	28720	28982	29067.5	29135	33696.8	28730.7		861.23	33429.3	33785.7	26912.7	27077.6	27151.4	27118.1	33171.8	26917.5
860.18	34798.1	34601.6	28702.5	28972.5	29056	29127.2	33542.6	28713.3		861.18	33780.3	33713.3	26894	27062.7	27137.3	27102.4	33087.8	26898.9
860.13	34857.8	34474.2	28685.4	28963.7	29045	29120.1	33390.5	28696.3		861.13	33384.8	33633.6	26874.2	27047	27122.2	27085.8	32996.2	26879.2
860.08	34435.2	34349.3	28668	28955.1	29034	29113.1	33240	28679.1		861.08	33173	33549.3	26855.5	27032.5	27108.4	27070.3	32899.6	26860.5
860.03	34172.8	34228.7	28651.8	28948.1	29024.3	29107.6	33092.8	28663		861.03	33688.7	33460.2	26837.3	27018.6	27095.2	27055.4	32797.9	26842.4
859.98	34252.9	34112	28636.2	28942.3	29015.4	29103.2	32948.4	28647.7		860.98	33531.6	33364.9	26817.7	27003.4	27080.7	27039.1	32689.5	26822.8
859.93	33721.5	33998.6	28620.5	28936.7	29006.5	29098.9	32806.2	28632		860.93	33692.2	33265.8	26798.4	26988.8	27066.7	27023.2	32577	26803.6
859.88	33567.7	33890.4	28606.1	28933.1	28999.2	29096.5	32668.1	28617.8		860.88	33235.4	33162.6	26778.6	26973.8	27052.3	27007	32459.9	26783.8
859.83	33700.7	33786.4	28592.1	28930.5	28992.5	29095	32532.9	28604		860.83	32894.2	33057.4	26760	26960.2	27039.4	26992	32340.5	26765.3
859.78	33888.6	33686	28577.8	28928.1	28985.5	29093.5	32400.1	28589.8		860.78	32525	32950.6	26742.4	26947.8	27027.6	26978.1	32218.9	26747.8
859.73	33846.4	33589.2	28562.8	28925.9	28978.3	29091.9	32269.3	28575		860.73	32482	32842.5	26725.8	26936.6	27017	26965.2	32095.7	26731.2
859.68	34075.8	33496.8	28548	28924.5	28971.3	29091	32141.6	28560.3		860.68	32649	32733	26709.2	26925.7	27006.6	26952.5	31970.5	26714.8
859.63	33396.2	33408.2	28532.4	28923.2	28963.8	29089.9	32016.1	28544.9		860.63	32681.2	32621.8	26692.2	26914.5	26995.9	26939.4	31843	26697.8
859.58	33569.4	33326.1	28518.7	28924.6	28958.4	29091.2	31895.3	28531.4		860.58	32583.8	32509.7	26675	26903.3	26985.2	26926.3	31714.2	26680.7
859.53	33558.6	33248.2	28504.5	28926.5	28952.8	29092.6	31776.9	28517.4		860.53	33005.5	32397.4	26658	26892.7	26975	26913.4	31584.6	26663.8
859.48	33123.2	33175	28490.3	28929.4	28947.4	29094.7	31661.2	28503.3		860.48	32215.8	32283.9	26639.8	26881	26963.8	26899.5	31453.2	26645.6
859.43	32949.7	33108.1	28477.2	28934.6	28943.4	29098.7	31549.8	28490.5		860.43	32710.5	32173.1	26623.8	26871.9	26955	26887.8	31323.8	26629.7
859.38	32888.7	33046.7	28464.7	28941.5	28940.2	29103.8	31441.7	28478.1		860.38	32376.7	32061.5	26606.3	26861.6	26944.9	26874.8	31193.2	26612.2
859.33	32781.6	32990.6	28452.2	28949.8	28937.3	29109.9	31336.6	28465.8		860.33	32194.2	31952	26589.7	26852.5	26936.1	26862.8	31063.8	26595.8
859.28	33247.4	32940.2	28440	28959.8	28935.1	29117	31234.6	28453.9		860.28	31950.5	31844.3	26573.6	26844.3	26927.9	26851.3	30935.5	26579.7
859.23	32849.6	32894	28426.5	28970	28931.8	29123.7	31134	28440.5		860.23	32045.5	31738.8	26558.2	26837	26920.7	26840.7	30808.7	26564.4
859.18	32636.7	32854.5	28414.1	28982.9	28929.8	29132.5	31037.3	28428.3		860.18	31276.5	31635	26542.4	26829.9	26913.5	26829.9	30682.7	26548.7
859.13	32460.5	32821.4	28402.2	28998.1	28928.8	29142.7	30943.9	28416.6		860.13	31219.4	31535.5	26528.8	26825.3	26908.7	26821.3	30560.2	26535.2
859.08	32600.7	32794.7	28390.8	29015.6	28928.6	29154.6	30853.6	28405.4		860.08	31390.9	31438.4	26515.3	26821.3	26904.4	26813.1	30439.2	26521.8
859.03	32574.1	32773.8	28378.9	29034.8	28928.3	29167.2	30765.5	28393.8		860.03	31443.1	31343.3	26501.3	26817.3	26899.8	26804.4	30319.3	26507.9
858.98	32879.3	32759.3	28367.1	29056.2	28928.4	29181.1	30680	28382.2		859.98	31381.6	31250.7	26487.1	26813.6	26895.4	26795.7	30200.8	26493.8
858.93	33106.6	32750.5	28354.4	29078.9	28928	29195.4	30596.1	28369.8		859.93	31424.5	31161.2	26473.1	26810.6	26891.5	26787.2	30084.3	26479.8
858.88	33071.8	32747.8	28341	29103.5	28927.3	29210.5	30514	28356.6		859.88	31121.4	31074.5	26458.9	26808	26887.9	26778.8	29969.6	26465.7
858.83	32736	32752.1	28327.7	29130.7	28927.1	29227.2	30434.4	28343.6		859.83	31278.9	30991.8	26445.5	26806.9	26885.4	26771.3	29857.7	26452.4
858.78	32787.2	32764.6	28315.3	29161.6	28928.3	29246.6	30358.1	28331.4		859.78	30995.2	30912.1	26431.6	26806.1	26882.9	26763.5	29747.3	26438.6
858.73	32856.5	32784.4	28302.8	29195.3	28929.7	29267.6	30283.7	28319.1		859.73	30390.8	30836.5	26418.5	26806.8	26881.6	26756.7	29639.7	26425.6
858.68	32795.2	32811.7	28290	29231.8	28931.4	29290.3	30211.4	28306.5		859.68	30613.2	30766.2	26407.1	26810	26882.5	26751.8	29536	26414.2
858.63	32968.2	32847.2	28277.3	29271.7	28933.7	29315.3	30141.4	28294.1		859.63	30632.1	30699.1	26395	26813.4	26883.1	26746.3	29433.9	26402.3
858.58	33520.3	32890.5	28264.1	29314.4	28936	29342.1	30073	28281.2		859.58	30152.4	30635.7	26382.8	26817.7	26884.2	26741	29333.8	26390.2
858.53	33232.7	32940.8	28249.3	29359.1	28937.3	29369.9	30005	28266.7		859.53	30786.6	30577.7	26372	26824.5	26887.2	26737.2	29237.3	26379.5
858.48	32966.4	33000.9	28235.3	29408.3	28939.9	29401.1	29939.7	28252.9		859.48	30712.9	30521.9	26359.3	26830.5	26889	26731.7	29141	26366.9
858.43	32691.9	33070.8	28222	29461.9	28943.8	29436	29877	28239.9		859.43	30284.8	30470.6	26346.8	26837.9	26891.5	26726.6	29047.2	26354.5
858.38	32700	33151	28209.4	29520.1	28949.1	29474.8	29817	28227.6		859.38	30713.3	30425	26335.5	26847.8	26895.9	26723	28956.8	26343.3
858.33	32850.9	33241.1	28196.7	29582.2	28955	29516.9	29758.6	28215.3		859.33	30690.2	30382.6	26322.9	26858	26899.7	26718.3	28867.4	26330.9
858.28	33039.4	33340.8	28183.6	29648	28961.1	29562.3	29701.5	28202.5		859.28	30439.3	30345	26310.4	26869.7	26904.3	26713.9	28780.1	26318.4
858.23	33132.6	33450.7	28170	29717.3	28967.4	29611.2	29645.5	28189.2		859.23	30443	30312.9	26298.5	26883.7	26910.4	26710.4	28695.6	26306.7
858.18	33676.6	33570.8	28156	29790.4	28974.2	29664	29590.7	28175.6		859.18	30211.6	30285.8	26286.6	26899.5	26917.3	26707.2	28613.3	26294.9
858.13	33765.7	33700.5	28140.5	29865.9	28980.2	29720	29536	28160.4		859.13	30048.3	30264.6	26275.3	26917.9	26925.7	26704.8	28533.7	26283.8
858.08	33865.6	33841.1	28124.7	29945.1	28986.7	29780.6	29482.4	28144.9		859.08	30117.5	30249.2	26264.5	26938.8	26935.5	26703.2	28456.7	26273
858.03	33737	33992.9	28108.5	30027.8	28993.9	29846.2	29430	28129.1		859.03	30578.6	30239.3	26253.4	26961.7	26946.2	26701.6	28381.4	26262.1
857.98	34493.6	34156.8	28092.7	30114.5	29002.3	29918	29379.1	28113.6		858.98	30345.1	30233.8	26241	26985.6	26956.7	26699	28306.7	26249.8
857.93	34451.1	34330	28074.7	30202.1	29009.5	29993.5	29327.5	28096		858.93	30262	30234.9	26229.2	27012.6	26969	26697.3	28234.7	26238.2
857.88	34629.4	34514.9	28056.7	30292.5	29017.9	30075.7	29277.2	28078.4		858.88	30473	30242.5	26217.6	27042.6	26982.8	26696.1	28164.8	26226.7
857.83	35073.6	34710.8	28038.2	30384.7	29026.9	30164.2	29227.6	28060.3		858.83	30364.2	30256	26205.4	27074.7	26997.3	26694.7	28096.2	26214.7
857.78	35263.4	34916.6	28018.4	30477	29035.8	30258.7	29177.8	28041		858.78	30418.1	30276.4	26193.5	27110.1	27013.7	26693.9	28029.7	26202.9
857.73	35443	35132.9	27998	30569.6	29045.4	30360.5	29128.5	28021		858.73	30504.9	30303.8	26181.3	27148.5	27031.7	26693.3	27964.7	26190.9
857.68	35754.6	35358.6	27977.1	30661.2	29055.8	30469.8	29079.8	28000.5		858.68	30671.9	30338.1	26168.9	27189.9	27051	26692.8	27901.3	26178.6
857.63	36049.6	35592.9	27955.2	30750.2	29066.8	30586.7	29031.1	27979		858.63	30390	30379.5	26156	27234.3	27071.8	26692.2	27839.1	26165.8
857.58	35788.6	35835	27932.5	30835.5	29078.4	30711.6	28982.5	27956.7		858.58	30704.2	30429.4	26143.8	27283.1	27095.5	26692.9	27779.3	26153.8
857.53	35507.1	36085.3	27910.3	30917	29092.4	30846.6	28935.6	27935.1		858.53	31026.3	30486.6	26130.7	27334.7	27120.5	26693	27720.2	26140.9
857.48	36476.2	36343.1	27889	30993.3	29109	30992.3	28890.2	27914.2		858.48	30791.2	30551.3	26116.6	27389.4	27147.1	26692.7	27661.7	26127
857.43	36432.6	36602.8	27864.8	31058.8	29124.7	31145	28843	27890.5		858.43	30818.1	30625.3	26103.2	27448.6	27176.9	26693.5	27605.4	26113.8
857.38	36626.2	36866.4	27840.7	31114.9	29142.5	31308.2	28796.6	27867		858.38	30939.1	30708.3	26089.7	27511.9	27209.5	26694.6	27550.5	26100.4
857.33	37183.5	37131.7	27816	31159.1	29162	31481.4	28750.4	27842.8		858.33	31095.7	30800.1	26075.8	27578.9	27244.8	26696	27496.7	26086.7
857.28	36740.7	37396.6	27789.6	31188.8	29182.3	31663.7	28703.3	27817		858.28	30856.7	30901.1	26061.3	27649.8	27283	26697.4	27443.8	26072.4
857.23	37429.3	37663.1	27764.4	31205.5	29206.5	31858.5	28658.1	27792.3		858.23	30892.8	31012.7	26047.5	27725.6	27325.5	26700.2	27392.8	26058.9
857.18	37898.9	37926.5	27737.2	31204.8	29231.4	32061.9	28611.6	27765.7		858.18	30876.7	31134.2	26033.6	27805.4	27371.8	26703.4	27343	26045.1
857.13	38202.1	38187.1	27708.7	31186.7	29258.1	32274.9	28564.3	27737.7		858.13	31712.2	31265.9	26019.7	27889.4	27422.2	26707.2	27294.5	26031.4
857.08	38453.4	38445.2	27679.1	31151.4	29287.1	32497.6	28516.8	27708.8		858.08	31476.5	31405.6	26003.4	27974.9	27474.6	26709.4	27244.9	26015.3
857.03	39105.6	38700.9	27648.8	31099.2	29319	32729.8	28469	27679.1		858.03	31699.3	31556.5	25987.7	28064.9	27532.5	26713	27197	25999.8
856.98	39104	38953.6	27616.6	31029.5	29352.9	32970.1	28419.9	27647.6		857.98	31321.8	31717.5	25971.2	28157.7	27595	26716.6	27149.5	25983.6
856.93	38800	39205.1	27584.3	30945.2	29391	33218.8	28371.2	27615.9		857.93	32040.1	31889.7	25955.9	28254.5	27663.8	26722.2	27104.3	25968.5
856.88	39587.9	39456.9	27552.7	30848.3	29434.3	33476.1	28323.9	27585		857.88	32250.6	32070.1	25938.4	28351.6	27736.4	26726.5	27058	25951.2
856.83	40335.9	39706.4	27518.8	30737.5	29480.3	33737.4	28274.7	27551.9		857.83	32214.2	32259.9	25920.3	28449.9	27814.5	26731.2	27012	25933.3
856.78	39891.6	39954.1	27482.8	30614.3	29529.5	34001.1	28223.9	27516.6		857.78	32500.1	32459.1	25902.2	28549.1	27899.2	26736.9	26967.1	25915.5
856.73	40263.6	40203.7	27447.9	30483.8	29585.7	34268.6	28174.6	27482.5		857.73	32853.9	32666.6	25883.2	28647.6	27990.1	26742.9	26922.3	25896.8
856.68	40245.5	40451.6	27411.8	30345.7	29646.9	34534.4	28124.6	27447.2		857.68	32669.6	32880.9	25863.2	28743.5	28087	26748.9	26877.3	25877.1
856.63	40368.6	40698.3	27375.7	30202.7	29714.7	34796.8	28075	27411.9		857.63	32499.4	33102.7	25843.7	28837.3	28192	26756.6	26833.7	25857.8
856.58	41241.8	40942	27339.2	30055.9	29789.3	35051.8	28025.3	27376.2		857.58	32841.2	33330.8	25824.5	28927.3	28305.3	26766.1	26791.3	25838.9
856.53	41174.9	41178.5	27300	29904.6	29869.2	35293.3	27973.5	27338		857.53	33735.1	33562.5	25804.4	29010.3	28425.9	26776	26748.8	25819.1
856.48	41900.2	41408.2	27261	29752.6	29957.5	35520	27922.1	27299.9		857.48	33465.8	33795.2	25781.6	29083.2	28552.6	26784.9	26704.3	25796.6
856.43	42000.4	41625.2	27219.8	29599	30052.5	35724.4	27869	27259.6		857.43	34410.8	34030	25759.5	29147.2	28688.7	26796.1	26661.3	25774.8
856.38	42208.6	41828.5	27178.2	29446.2	30156.6	35903.8	27815.7	27219		857.38	34449.3	34262.3	25734.7	29197.1	28831.1	26806.2	26616.3	25750.3
856.33	41628.6	42014.4	27135.9	29294.8	30270	36053.4	27762.1	27177.8		857.33	34049.2	34493.3	25709.7	29233.9	28982.5	26818.2	26571.8	25725.6
856.28	42594.3	42182	27095.2	29147.6	30395.7	36170.9	27710.3	27138		857.28	34538.7	34723.1	25685.7	29257.2	29144.4	26833.2	26529	25702
856.23	41389.2	42324.4	27051.5	29000.5	30530.2	36248.4	27656	27095.5		857.23	34577.5	34948.3	25660.3	29263.4	29314.6	26849.2	26485.4	25676.9
856.18	42746	42445.3	27011.2	28860.2	30679.7	36288.6	27605.2	27056.3		857.18	35201.6	35169	25634.7	29252.9	29493.7	26867.2	26442.2	25651.6
856.13	42586.7	42536.5	26966.9	28719.8	30838	36282.4	27550.8	27013.3		857.13	35307.4	35383.4	25607.2	29223.6	29680.2	26886.1	26397.7	25624.5
856.08	42532.2	42601.9	26923	28583.6	31009.8	36232.9	27497	26970.6		857.08	35856.8	35592.9	25579.3	29177.1	29875.3	26907.4	26353.4	25597
856.03	42232.9	42642.3	26879.1	28451.5	31195.6	36140.1	27443.4	26927.9		857.03	35904.1	35796.6	25549.8	29112.5	30077.2	26930.1	26308	25567.9
855.98	42173	42660.2	26835.9	28324.1	31397	36005.8	27390.8	26886.1		856.98	35937.8	35996.7	25520.1	29032.2	30287.2	26956.1	26262.9	25538.6
855.93	42706.4	42657.8	26792.7	28200.9	31613.1	35831.9	27338.5	26844.3		856.93	36133.5	36193.2	25490.1	28937.6	30503.6	26985.3	26218	25509.1
855.88	42712	42637.3	26748	28080.1	31843.2	35619.9	27284.8	26801		856.88	35960.1	36386.7	25459.6	28829.8	30725.3	27017.8	26173	25478.9
855.83	42730.1	42604.5	26703	27963.3	32089.2	35375.3	27231.2	26757.6		856.83	36512.5	36578.8	25429.4	28711.3	30951.9	27055	26128.9	25449.2
855.78	42861.7	42564.2	26657.9	27850.2	32351.4	35102.6	27177.7	26714.1		856.78	37436.8	36767.8	25397.6	28582.2	31179.5	27095	26083.5	25417.8
855.73	42749.8	42520.8	26612.3	27740.3	32630.3	34805.6	27123.8	26670.1		856.73	37348	36952.9	25363	28442.8	31405.1	27137.3	26035.8	25383.8
855.68	42777.3	42479.7	26566.9	27634.4	32925.8	34490.5	27070.3	26626.5		856.68	37595.9	37136.2	25328.6	28298.2	31628.7	27185	25988.7	25349.8
855.63	43152.1	42445.1	26521.3	27531.8	33238	34161.1	27016.8	26582.6		856.63	37082	37315.9	25293.3	28149	31846.5	27237.5	25941.1	25315.1
855.58	42635.6	42419.9	26474.5	27431.5	33565.8	33820.7	26962.3	26537.7		856.58	37653.3	37493	25259.5	27998.8	32057.5	27297.6	25895.2	25281.8
855.53	42748.1	42409.9	26429.1	27335.8	33911.3	33475.6	26909.3	26494.2		856.53	37915.1	37662.4	25223.9	27845.8	32254.9	27362.4	25848	25246.7
855.48	42473.8	42416.1	26383.2	27242.7	34272.5	33127.1	26856.1	26450.4		856.48	38023.1	37822.9	25187.4	27692	32435.9	27433.6	25800.2	25210.8
855.43	42816.8	42441.3	26337.9	27153.3	34648.7	32780.1	26803.6	26407.2		856.43	38383.6	37972	25150.5	27539.1	32596.4	27511.7	25752.4	25174.6
855.38	42437.9	42485	26291.5	27065.6	35037.1	32435	26750.2	26363.1		856.38	38590.8	38106.4	25112.5	27386.9	32732	27596.6	25703.7	25137.2
855.33	42225.8	42549.1	26246.1	26981.5	35438.2	32095.8	26698	26320.1		856.33	37998.9	38223.8	25073.8	27236.7	32839.2	27689.4	25654.6	25099.1
855.28	42734.7	42632.7	26201.1	26900.3	35849.1	31763.9	26646.3	26277.6		856.28	38180.2	38324.1	25036.7	27091.1	32916.9	27792.7	25607.4	25062.7
855.23	42685	42732.1	26154.6	26819.9	36265.6	31438.1	26593.2	26233.7		856.23	38085.3	38403.3	24998.9	26948.4	32960.1	27905.1	25559.8	25025.6
855.18	42467.2	42845.9	26108.1	26741.8	36684.6	31121.8	26540.3	26189.9		856.18	38143.3	38460.5	24961.3	26809.8	32967.2	28027.5	25512.7	24988.7
855.13	42784.1	42971.4	26062.1	26666.2	37102.9	30815.8	26488	26146.8		856.13	37901.3	38495.1	24923.5	26674.9	32936.8	28160.2	25465.5	24951.6
855.08	42983.2	43102.5	26015	26591.6	37514.3	30519.2	26434.8	26102.8		856.08	38791.9	38508.3	24886.2	26544.8	32869.5	28304.5	25419.2	24915.1
855.03	43057.4	43234.1	25967.3	26518	37913.4	30232.7	26381	26058.2		856.03	38082.4	38498.2	24846.3	26416.2	32762.9	28457.7	25370.5	24876
854.98	43505.5	43360.8	25919.2	26445.7	38294.9	29956.4	26327	26013.5		855.98	38175.4	38471.6	24808.2	26293.8	32623.1	28625	25323.8	24838.8
854.93	43314.5	43474.2	25869.7	26373.7	38650	29690	26271.8	25967.6		855.93	38364	38429.2	24769.8	26175.3	32450.8	28804.1	25277.1	24801.3
854.88	42965.2	43568.9	25820.6	26303.4	38973.8	29435	26217.1	25922.3		855.88	38191.1	38374.3	24730.8	26060.3	32248.7	28995.4	25229.9	24763.2
854.83	43351.2	43638.1	25772.4	26235.4	39259.5	29191.5	26163.3	25878		855.83	38353.1	38311.8	24692.1	25949.9	32021.5	29200.1	25183.2	24725.5
854.78	43260.9	43672.2	25722.9	26167.3	39498	28957.5	26108.4	25832.8		855.78	38376.6	38245	24652.9	25842.8	31772.5	29417.7	25136.2	24687.3
854.73	43364.6	43665.6	25673.6	26100.5	39684.2	28733.6	26053.8	25787.9		855.73	38445.8	38178.2	24613.5	25739.4	31505.6	29648.9	25089.2	24649
854.68	43120.5	43611.7	25623.8	26034.4	39811.4	28519.5	25998.8	25742.9		855.68	37932.2	38115.3	24573.7	25639.5	31225.3	29893.1	25042.1	24610.3
854.63	43300.6	43506.4	25574.6	25969.7	39876.3	28315.6	25944.5	25698.8		855.63	38310.5	38061.5	24535.4	25544.6	30936.7	30152.1	24996.5	24573.1
854.58	43496	43345.3	25524.7	25905.3	39874.7	28120.3	25889.6	25654.3		855.58	37649.2	38017.2	24495.8	25451.9	30640.7	30423.1	24949.9	24534.8
854.53	43804.4	43126.5	25474.2	25841.1	39805.3	27933.1	25834.2	25609.5		855.53	38093.8	37987.9	24458	25364.3	30343.5	30708.7	24905.2	24498.3
854.48	43094.1	42849.5	25422.6	25776.6	39668.1	27753.3	25777.8	25564.1		855.48	38888.9	37972.2	24418.9	25278.4	30044.1	31005.4	24859.3	24460.4
854.43	42945.1	42519.6	25372.9	25714.7	39468.5	27583.5	25723.3	25521		855.43	38486.4	37970.2	24377.3	25193.1	29744.5	31310.3	24811.2	24420.3
854.38	42675.7	42138.3	25323.4	25653.7	39208.7	27421.7	25669.3	25478.6		855.38	38216.2	37985.9	24336.8	25111.7	29449.7	31626.1	24764.2	24381.2
854.33	42473.3	41710.9	25274.6	25594	38894.3	27267.6	25616	25437.5		855.33	38659.8	38018.4	24296.9	25033.5	29161	31950.5	24718.1	24342.9
854.28	41928.6	41243	25226.2	25535.2	38531.3	27120.8	25563.1	25397.3		855.28	38610.7	38064.7	24255.6	24956.5	28877.5	32279.4	24670.7	24303.3
854.23	41239.5	40741.5	25179.2	25478.4	38127.2	26981.7	25511.8	25359.3		855.23	38549.6	38124.6	24214.4	24881.8	28601.2	32612	24623.4	24263.8
854.18	41541.2	40214.9	25134	25423.8	37690.5	26850.5	25462.3	25323.8		855.18	37725.5	38195	24173.2	24809.3	28333.7	32944.2	24576.3	24224.4
854.13	39965.5	39666.6	25087.9	25368.8	37225.2	26724	25412	25288.2		855.13	37805.4	38275	24134.3	24741.2	28077.1	33274.9	24531.7	24187.4
854.08	39996.2	39108.8	25046	25318.4	36743.5	26607	25366	25257.9		855.08	38329.1	38357.9	24095	24674.6	27829.5	33597.1	24486.7	24150.1
854.03	39590	38542.9	25004	25268.3	36247.4	26494.7	25319.9	25228.5		855.03	38542.8	38437.5	24054.2	24608.2	27589.5	33904.7	24440.3	24111.4
853.98	38533.8	37975.4	24962.9	25219.5	35743.4	26387.9	25274.9	25201.4		854.98	38274.8	38509.5	24012.5	24542.6	27358	34193.7	24393.3	24072
853.93	38055	37414.2	24924.7	25173.9	35239.6	26288.2	25232.8	25178.5		854.93	38104.9	38569.3	23971.6	24479.3	27136.8	34459	24347	24033.5
853.88	37345.9	36861.5	24887.8	25129.9	34738.4	26193.8	25192.1	25158.5		854.88	38572.7	38610.7	23931	24417.7	26925.4	34694.8	24301.3	23995.4
853.83	36291.5	36321.6	24852.7	25088.1	34244.2	26104.8	25153.3	25142.1		854.83	38742.5	38625.7	23888.9	24356	26721.6	34893.6	24254.1	23956
853.78	35984.7	35798.4	24820.5	25049.4	33761.1	26022.1	25117.4	25130.5		854.78	37980.6	38609.7	23846.2	24294.9	26526.1	35050.9	24206.5	23916.3
853.73	35621.4	35291.8	24789.1	25011.8	33288.9	25943.2	25082.4	25122		854.73	38146	38559.9	23805.7	24237	26341.3	35164.6	24161	23878.7
853.68	34805	34805.1	24758.7	24975.3	32831	25868.2	25048.4	25116.8		854.68	38043.5	38469.7	23764.5	24179.5	26164.3	35227.8	24115	23840.8
853.63	33692.7	34340.6	24730.4	24941.4	32389.5	25798.1	25016.6	25116.6		854.63	38580.8	38336.7	23723.5	24123.2	25995.7	35238.9	24069.3	23803.3
853.58	33054.2	33900.1	24705.2	24910.6	31966.3	25733.5	24988	25122.4		854.58	37884	38157.1	23680.8	24066	25833.1	35194.6	24022.1	23764.4
853.53	32657.9	33483.3	24681.7	24881.9	31561	25672.9	24961.1	25133.2		854.53	38050	37934.3	23640	24011.6	25679.8	35098.3	23976.8	23727.6
853.48	32389.9	33089.7	24659.2	24854.3	31172.9	25615.4	24935.4	25148.7		854.48	37643.4	37666.6	23598.6	23957.4	25532.8	34949.2	23931	23690.6
853.43	31993.1	32720.2	24637.5	24827.7	30802.8	25560.5	24910.4	25168.8		854.43	37682.2	37358.6	23558.2	23904.8	25393.7	34751.7	23886.3	23655
853.38	31621.5	32374.7	24616.8	24802.2	30450.7	25508.5	24886.5	25194		854.38	37434.2	37012.2	23517.7	23852.8	25260.7	34508.5	23841.5	23619.5
853.33	31508.9	32053.4	24597.1	24778	30116.3	25459.2	24863.6	25224.6		854.33	36835.1	36633	23477.7	23801.9	25134.2	34225.3	23797.3	23585.1
853.28	30904.1	31755.3	24577.6	24754.2	29798.8	25411.7	24841.1	25260.2		854.28	36357.1	36226.8	23439.3	23753.1	25014.9	33908.5	23754.9	23552.8
853.23	30806.9	31481.3	24559.8	24732.1	29498.8	25367.2	24820.3	25302.4		854.23	36192.8	35798.5	23402.2	23706.1	24902.1	33563.1	23713.8	23522.3
853.18	30616	31230.2	24542.3	24710.5	29215.1	25324.2	24799.7	25349.7		854.18	35862.9	35353.5	23365.5	23660	24794.7	33194.8	23673.1	23492.8
853.13	30383.2	31001.3	24525.2	24689.4	28947.3	25283	24779.7	25402.6		854.13	35263.6	34897.2	23329.6	23615.2	24692.7	32809.5	23633.3	23464.9
853.08	30265.8	30794.2	24508.7	24669.2	28694.8	25243.5	24760.3	25461.2		854.08	34800.7	34435.6	23295.3	23572.4	24596.7	32413	23595.3	23439.4
853.03	30194	30607.5	24492.5	24649.3	28456.7	25205.4	24741.3	25524.8		854.03	34714.9	33972.7	23262.3	23531.2	24505.9	32010.1	23558.5	23416
852.98	30333.3	30440.1	24476.5	24629.7	28232.2	25168.5	24722.5	25593.2		853.98	34139.3	33511.1	23229.4	23490.5	24418.9	31603.2	23522	23393.8
852.93	29908.7	30290.2	24460	24609.8	28020.3	25132	24703.3	25664.8		853.93	33681.6	33056.8	23198	23451.8	24337	31198.6	23487	23374.4
852.88	29706.3	30157.5	24444.7	24591.1	27822	25097.5	24685.2	25740.3		853.88	32669.5	32611.9	23167.9	23414.5	24259.6	30798.7	23453.4	23357.4
852.83	30241.7	30039.5	24429.8	24573.1	27635.8	25064.5	24667.8	25817.8		853.83	32750.5	32180.7	23140.6	23380.4	24187.9	30407.5	23422.6	23344.7
852.78	30888.1	29931.3	24413.5	24553.6	27459	25030.6	24648.8	25893.3		853.78	32356	31762	23113	23346.3	24118.7	30024.2	23391.6	23333.3
852.73	30212.1	29829.8	24395.3	24532.4	27290.6	24995.5	24628	25964.3		853.73	31619.5	31358.4	23086.5	23313.5	24053	29651.3	23361.7	23324.7
852.68	30035.1	29735.3	24378.9	24513.1	27134	24963	24609.1	26031.6		853.68	30948	30972.9	23062	23283	23991.8	29292.1	23334	23320
852.63	29744.5	29642.5	24363	24494.3	26987	24931.6	24590.8	26090.7		853.63	30324.1	30606	23039.3	23254.5	23934.6	28946.9	23308.1	23319.2
852.58	30024.9	29547.9	24347.8	24476.5	26849.3	24901.6	24573.2	26138.7		853.58	30128.6	30258.2	23018.4	23228	23881.1	28616.2	23284	23322.4
852.53	29905.2	29446.1	24331.9	24457.8	26718.8	24871.3	24554.8	26170.8		853.53	29666	29928.6	22998	23202.2	23830	28299.2	23260.5	23328.5
852.48	29781.9	29334.8	24316.2	24439.6	26596	24841.9	24536.7	26185.5		853.48	29489.3	29617.9	22978.8	23178	23781.8	27996.7	23238.2	23338.5
852.43	29867.9	29212.1	24300.8	24421.7	26480.5	24813.2	24519	26181		853.43	28823.6	29326.2	22960.1	23154.3	23735.7	27708.5	23216.5	23351.6
852.38	29473.5	29076	24285.2	24403.6	26371.1	24784.8	24501.1	26156		853.38	28866	29054.4	22943.3	23132.7	23692.9	27435.7	23196.7	23369.4
852.33	29258	28927.9	24270.6	24386.7	26268.8	24758	24484.2	26112.6		853.33	28605.9	28800.2	22926.2	23111	23651.3	27176.1	23176.8	23389.9
852.28	29559.3	28768.6	24256.5	24370.3	26172.6	24732.1	24468	26051.8		853.28	28157.1	28564.1	22909.9	23090.3	23611.7	26930.3	23157.6	23414
852.23	29043.5	28598.6	24241.6	24353.2	26080.5	24705.7	24450.8	25974.8		853.23	27675.3	28346.1	22894.9	23070.9	23574.4	26698.2	23139.8	23442.2
852.18	29022.2	28423.2	24228.1	24337.5	25994.7	24681.2	24435.2	25887		853.18	27542.1	28146	22881.1	23053.1	23539.6	26480.2	23123.3	23474.5
852.13	28861.2	28243.9	24214.6	24321.9	25913.3	24657	24419.6	25790.5		853.13	27568.1	27961.9	22867.7	23035.7	23506.1	26274.4	23107.2	23509.5
852.08	28864.8	28063.7	24201.5	24306.8	25836.4	24633.7	24404.4	25688.5		853.08	27451.5	27792.4	22854.2	23018.3	23473.5	26080	23091	23546.5
852.03	28363.5	27884.7	24188.4	24291.7	25763.2	24610.6	24389.2	25583.7		853.03	27430.4	27636.6	22841	23001.4	23442	25896.9	23075.2	23585.3
851.98	28408	27710.2	24176.7	24278	25694.7	24589.3	24375.4	25479.5		852.98	27496.1	27492.8	22827.9	22984.6	23411.4	25724.2	23059.4	23624.7
851.93	27925.3	27540.7	24164.8	24264.3	25629.3	24568.1	24361.5	25376.5		852.93	27313.4	27359.3	22814.5	22967.7	23381.3	25561.4	23043.4	23663.2
851.88	27410.8	27378.5	24154.2	24251.9	25568.2	24548.5	24349	25277.6		852.88	26809	27234.6	22801.5	22951.4	23352.4	25408.6	23028	23700.3
851.83	27193.6	27224.5	24145	24240.9	25511.2	24530.7	24337.9	25183.9		852.83	26887.4	27117.5	22790	22936.6	23325.6	25266.2	23014	23735.1
851.78	27293.6	27078.4	24136.4	24230.6	25457.4	24513.7	24327.4	25095.1		852.78	26857.7	27003.9	22778.2	22921.7	23299.2	25132	22999.8	23764.2
851.73	26504.6	26939.3	24127.6	24220.1	25405.5	24496.7	24316.6	25010.7		852.73	26727.3	26891.6	22766.5	22906.9	23273.4	25005.7	22985.7	23786
851.68	26870.2	26810.1	24120.9	24211.7	25358.1	24482.1	24308.1	24933.6		852.68	26741.1	26778.8	22755.2	22892.6	23248.5	24887.2	22972	23799
851.63	26643.7	26687.3	24113.1	24202.4	25311.6	24466.7	24298.5	24860.6		852.63	26798.1	26663	22743.7	22878.2	23224.1	24775.8	22958.3	23801.4
851.58	25868.2	26572.3	24106	24193.7	25267.6	24452.2	24289.6	24793.2		852.58	26813	26542.8	22732	22863.8	23200	24670.6	22944.3	23792.2
851.53	25704.9	26466.3	24101.1	24187.3	25227.5	24440.1	24282.8	24732.8		852.53	26918.6	26417.7	22720.3	22849.4	23176.3	24571.5	22930.4	23771.5
851.48	25595.2	26367.3	24096.5	24181.3	25189.5	24428.6	24276.6	24677.5		852.48	26754.7	26287.4	22708.3	22834.7	23152.7	24477.6	22916.1	23739.5
851.43	25924.4	26274.9	24092.3	24175.6	25153.3	24417.7	24270.6	24627		852.43	26154.4	26153.8	22696.7	22820.5	23130	24389.5	22902.3	23698.1
851.38	25360.9	26187.5	24087.2	24169.1	25117.5	24406	24263.8	24579.8		852.38	26249.3	26019	22686.7	22808.1	23109.3	24308	22890.3	23650.2
851.33	25034.3	26107	24083.6	24164.1	25084.7	24396	24258.5	24538		852.33	25824.5	25882.8	22676.5	22795.5	23088.8	24230.7	22877.9	23595.8
851.28	25041.4	26032.6	24080.9	24160.1	25054	24387.2	24254.2	24500.7		852.28	26227	25747.9	22667.4	22784.1	23069.8	24158.8	22866.8	23538.1
851.23	25231.2	25962.8	24078.2	24156.1	25024.5	24378.5	24249.9	24466.7		852.23	25944.9	25613.4	22657.2	22771.6	23050	24089.6	22854.5	23476.5
851.18	25046.2	25896.9	24075	24151.6	24995.5	24369.4	24245	24435.2		852.18	25217.6	25482.7	22647.8	22760	23031.2	24024.8	22843.1	23414.7
851.13	25271.6	25835.5	24072.2	24147.6	24968.1	24361	24240.7	24407		852.13	25313.1	25357.9	22640.4	22750.5	23014.9	23965.3	22833.7	23355
851.08	25136.1	25777.1	24068.9	24143	24941	24352.2	24235.8	24380.6		852.08	25303.3	25237.3	22632.7	22740.7	22998.6	23908.7	22824.1	23296.1
851.03	24888.7	25722.5	24065.9	24138.8	24915.3	24343.8	24231.2	24356.8		852.03	25028.3	25121.8	22625	22731	22982.6	23854.8	22814.5	23239
850.98	24993.4	25671.5	24063.5	24135.4	24891	24336.3	24227.4	24335.6		851.98	24894.5	25012.2	22618.1	22722.2	22967.6	23804.3	22805.7	23184.9
850.93	24738.4	25623.2	24060.9	24131.6	24867.3	24328.6	24223.2	24316		851.93	24753.2	24908.5	22611.6	22713.7	22953.3	23756.7	22797.3	23133.9
850.88	24405.2	25578.1	24059	24128.6	24845.2	24321.8	24219.9	24298.7		851.88	24683.3	24810.5	22605.5	22705.7	22939.6	23711.6	22789.3	23086.1
850.83	24356.3	25536.2	24058	24126.6	24824.7	24316.1	24217.4	24283.7		851.83	24334.8	24718.1	22599.5	22697.9	22926.3	23668.8	22781.5	23041.4
850.78	24254.4	25496.7	24057.2	24124.7	24805	24310.6	24215.2	24270.1		851.78	24608	24631.7	22594.5	22691.2	22914.2	23628.9	22774.8	23000.6
850.73	24836.4	25459.3	24056.7	24123.1	24786.3	24305.5	24213.2	24257.9		851.73	24581.5	24549.4	22588.7	22683.7	22901.6	23589.9	22767.2	22961.7
850.68	24647.2	25422.2	24054.5	24119.9	24766.6	24298.9	24209.6	24245		851.68	24471.9	24471.8	22583	22676.3	22889.2	23552.7	22759.8	22925.8
850.63	24751.3	25387.2	24052.8	24117.3	24748	24292.9	24206.5	24233.6		851.63	23938.9	24399.1	22577.6	22669.2	22877.4	23517.3	22752.7	22892.7
850.58	24322.6	25353.4	24050.8	24114.3	24729.8	24286.8	24203.2	24222.6		851.58	24063.6	24332	22573.7	22663.8	22867.2	23484.9	22747.1	22863.7
850.53	24357.9	25322.2	24050.1	24112.6	24713.2	24281.9	24201.1	24213.5		851.53	23941.1	24268.4	22569.4	22657.9	22856.9	23453.4	22741.1	22836.5
850.48	24582.6	25292.2	24049.2	24110.9	24697.1	24277.1	24198.9	24205		851.48	23970.7	24208.7	22565.4	22652.5	22847.1	23423.4	22735.5	22811.9
850.43	24310.8	25262.7	24047.7	24108.5	24680.9	24271.7	24196.1	24196.3		851.43	23509.7	24152.4	22561.4	22647	22837.4	23394.6	22729.9	22789.2
850.38	24350.5	25235.2	24047	24106.8	24666	24267.2	24194	24188.9		851.38	23449.8	24100.5	22558.7	22642.8	22829.2	23368.1	22725.6	22769.5
850.33	24682.1	25208.5	24046.1	24105.1	24651.4	24262.7	24191.9	24181.9		851.33	23419.8	24051.7	22556.1	22638.9	22821.2	23342.8	22721.5	22751.7
850.28	24595.2	25182	24044.3	24102.5	24636.3	24257.3	24188.8	24174.3		851.28	23405.1	24005.6	22553.6	22635	22813.6	23318.6	22717.4	22735.5
850.23	24415.6	25156.5	24042.8	24100.1	24621.8	24252.2	24186	24167.3		851.23	23651	23961.9	22551.2	22631.2	22806.1	23295.3	22713.5	22720.6
850.18	24556.5	25132.5	24041.7	24098.3	24608.3	24247.8	24183.8	24161.2		851.18	23033.5	23919.8	22548	22626.8	22798	23272.1	22708.8	22706.3
850.13	24400.4	25108.8	24040.3	24096	24594.8	24243	24181.1	24155		851.13	23318	23881.6	22546.6	22624.1	22791.8	23251.5	22705.9	22694.8
850.08	24420.4	25086.3	24039.2	24094.2	24582.1	24238.7	24178.9	24149.5		851.08	23442.2	23844.4	22544.4	22620.7	22785	23230.8	22702.2	22683.4
850.03	24134.8	25064.6	24038.2	24092.4	24569.7	24234.5	24176.6	24144.1		851.03	23286.9	23808.6	22541.8	22616.9	22777.9	23210.5	22698.2	22672.5
849.98	24367.6	25044.3	24037.9	24091.4	24558.4	24231.1	24175.2	24139.8		850.98	23553.3	23774.8	22539.7	22613.6	22771.4	23191.2	22694.6	22662.8
849.93	24393	25024	24037	24089.7	24546.8	24227.1	24173.1	24135.1		850.93	22939.1	23741.8	22536.8	22609.5	22764.2	23171.9	22690.3	22653
849.88	23914.2	25004.2	24036	24088	24535.5	24223.1	24171	24130.6		850.88	22984.4	23711.9	22535.6	22607.2	22758.9	23154.9	22687.8	22645.6
849.83	24355.3	24986.4	24036.3	24087.7	24525.8	24220.6	24170.2	24127.5		850.83	23200.2	23683.1	22534.3	22604.8	22753.6	23138.4	22685.1	22638.5
849.78	23962.4	24968	24035.4	24086.1	24515.1	24216.9	24168.2	24123.4		850.78	22913.6	23654.8	22532.4	22601.9	22747.7	23121.8	22681.9	22631.3
849.73	24188.5	24951.1	24035.6	24085.6	24505.9	24214.3	24167.3	24120.5		850.73	22741.5	23628.4	22531.3	22599.7	22742.8	23106.5	22679.4	22625.3
849.68	24143.9	24934.2	24035.2	24084.5	24496.2	24211.2	24165.8	24117.2		850.68	23300.6	23603.6	22530.7	22598.1	22738.5	23092.2	22677.5	22620.2
849.63	24185.7	24917.8	24034.9	24083.6	24487	24208.2	24164.4	24114.2		850.63	22852.2	23578	22528.5	22594.9	22732.6	23076.8	22674	22613.8
849.58	24026.2	24901.8	24034.5	24082.5	24477.9	24205.2	24162.9	24111.1		850.58	23102.5	23554.7	22527.6	22593	22728.2	23063.1	22671.8	22609
849.53	24697.6	24886.8	24034.5	24081.9	24469.5	24202.7	24161.9	24108.7		850.53	23176.6	23531.4	22525.9	22590.3	22723.1	23049.1	22668.9	22603.8
849.48	24721.3	24870.2	24032.6	24079.5	24459.5	24198.4	24159	24104.4		850.48	22903.6	23508.7	22524.1	22587.5	22717.8	23035.3	22665.8	22598.5
849.43	24798.5	24854	24030.7	24076.9	24449.6	24194	24156	24100.2		850.43	22784.5	23487.5	22523	22585.5	22713.5	23022.7	22663.5	22594.3
849.38	24293.2	24838	24028.5	24074.2	24439.7	24189.5	24152.8	24095.9		850.38	22897.2	23467.4	22522.2	22583.9	22709.5	23010.9	22661.5	22590.6
849.33	23889.9	24823.8	24027.8	24072.9	24431.4	24186.4	24151.1	24093.1		850.33	23005.5	23447.6	22521.2	22581.9	22705.3	22999	22659.2	22586.7
849.28	24361.5	24811	24028.2	24072.7	24424.4	24184.6	24150.5	24091.5		850.28	22920.5	23428.1	22519.8	22579.7	22700.9	22987.2	22656.6	22582.7
849.23	24405.7	24797.3	24027.2	24071.2	24416.4	24181.4	24148.6	24088.7		850.23	23039	23409.4	22518.6	22577.7	22696.8	22975.9	22654.3	22579.1
849.18	24278	24783.8	24026.2	24069.6	24408.3	24178.2	24146.6	24085.8		850.18	22875.4	23390.9	22517.1	22575.3	22692.4	22964.7	22651.7	22575.3
849.13	24352.9	24771	24025.5	24068.3	24400.9	24175.3	24144.9	24083.4		850.13	22960.6	23373.5	22516.1	22573.5	22688.5	22954.2	22649.5	22572.1
849.08	24028	24758.3	24024.5	24066.9	24393.4	24172.3	24143.1	24080.8		850.08	22647.6	23356.3	22514.8	22571.4	22684.5	22943.7	22647.1	22568.8
849.03	24080.7	24746.8	24024.5	24066.4	24386.9	24170.3	24142.1	24079.2		850.03	22636.1	23340.5	22514.4	22570.3	22681.4	22934.5	22645.6	22566.4
848.98	24264.5	24735.5	24024.4	24065.7	24380.5	24168.1	24141	24077.5		849.98	22530.7	23325.1	22514.1	22569.2	22678.5	22925.5	22644.2	22564.2
848.93	24165.6	24723.9	24023.7	24064.5	24373.8	24165.5	24139.5	24075.4		849.93	22543	23310.6	22514	22568.4	22675.8	22917	22643	22562.4
848.88	24273.5	24712.8	24023.3	24063.7	24367.4	24163.2	24138.2	24073.6		849.88	22934.8	23296.4	22514	22567.6	22673.2	22908.8	22641.9	22560.7
848.83	24241.1	24701.8	24022.6	24062.5	24360.9	24160.6	24136.6	24071.5		849.83	23269.8	23281.5	22512.7	22565.6	22669.6	22899.8	22639.6	22557.8
848.78	23932.7	24691	24022	24061.4	24354.7	24158.1	24135.1	24069.7		849.78	23274.1	23266	22510.6	22562.8	22665	22889.9	22636.4	22554.2
848.73	23727.6	24681.4	24022.2	24061.2	24349.4	24156.6	24134.5	24068.7		849.73	23088.7	23250.9	22508.4	22559.9	22660.5	22880.3	22633.2	22550.5
848.68	24386.8	24672.5	24023.1	24061.5	24344.8	24155.7	24134.4	24068.3		849.68	22688.9	23236.7	22506.7	22557.5	22656.5	22871.4	22630.5	22547.5
848.63	23992.4	24662.1	24022	24060.1	24338.6	24152.9	24132.6	24066.1		849.63	22666.4	23223.9	22506.2	22556.4	22653.8	22863.9	22629	22545.7
848.58	24425.7	24653	24022.1	24059.7	24333.5	24151.3	24131.8	24065.1		849.58	22503.3	23211.6	22505.7	22555.2	22651.1	22856.6	22627.5	22544
848.53	24208.8	24642.9	24021	24058.2	24327.4	24148.5	24129.9	24062.9		849.53	22618.7	23200	22505.7	22554.6	22649	22850	22626.5	22542.8
848.48	24183.6	24633.5	24020.5	24057.2	24322	24146.3	24128.5	24061.3		849.48	22520	23188.4	22505.4	22553.7	22646.6	22843.2	22625.2	22541.3
848.43	24213.2	24624.5	24020	24056.3	24316.8	24144.2	24127.2	24059.9		849.43	22548.4	23177.4	22505.4	22553	22644.5	22837	22624.2	22540.2
848.38	24520.5	24615.6	24019.5	24055.4	24311.6	24142.1	24125.9	24058.4		849.38	22748.8	23166.6	22505.2	22552.3	22642.3	22830.7	22623.2	22539.1
848.33	24404.8	24605.9	24018	24053.6	24305.6	24139.2	24123.7	24056.1		849.33	22821.4	23155.5	22504.5	22551	22639.7	22824.1	22621.5	22537.4
848.28	24211.2	24596.8	24017	24052.1	24300.1	24136.5	24121.8	24054.1		849.28	22878	23144.5	22503.6	22549.5	22636.9	22817.4	22619.7	22535.5
848.23	23860.4	24588.4	24016.4	24051.2	24295.2	24134.5	24120.5	24052.7		849.23	22459	23133.5	22502.5	22547.9	22633.9	22810.7	22617.7	22533.5
848.18	24177.6	24581.2	24016.8	24051.2	24291.4	24133.5	24120.2	24052.3		849.18	22426.5	23124	22502.7	22547.4	22632.2	22805.4	22616.9	22532.8
848.13	24429.2	24573.2	24016.4	24050.4	24286.8	24131.6	24119	24051		849.13	22535.4	23114.8	22502.9	22547.1	22630.6	22800.3	22616.2	22532.2
848.08	23939.9	24564.7	24015.2	24048.8	24281.6	24129	24117.1	24049.1		849.08	22612.3	23105.6	22502.8	22546.5	22628.7	22795	22615.2	22531.3
848.03	24020.1	24557.7	24015.4	24048.7	24277.8	24127.9	24116.5	24048.6		849.03	22760.2	23096.3	22502.5	22545.6	22626.7	22789.7	22614.1	22530.2
847.98	23824.9	24550.7	24015.4	24048.3	24273.9	24126.5	24115.8	24047.8		848.98	22958.7	23086.8	22501.8	22544.4	22624.3	22784	22612.5	22528.7
847.93	23979.2	24544.3	24016	24048.5	24270.7	24125.7	24115.6	24047.7		848.93	22492.8	23077	22500.4	22542.6	22621.3	22777.9	22610.3	22526.7
847.88	24027.1	24537.6	24016.1	24048.3	24267.1	24124.5	24115	24047.1		848.88	22224.9	23068.7	22500.5	22542.1	22619.7	22773.2	22609.5	22526
847.83	23978.1	24531	24016	24047.9	24263.4	24123.2	24114.2	24046.4		848.83	22905.9	23061.3	22501.2	22542.4	22618.9	22769.4	22609.4	22526.2
847.78	24380.2	24524.6	24016.1	24047.7	24260	24122	24113.7	24045.9		848.78	22812.3	23052.2	22500.1	22540.7	22616.2	22763.8	22607.5	22524.4
847.73	24179.4	24517.2	24015.1	24046.3	24255.5	24119.8	24111.9	24044.2		848.73	22691.2	23043.5	22499.2	22539.4	22613.7	22758.6	22605.7	22522.9
847.68	24299.5	24510.5	24014.7	24045.5	24251.6	24118.1	24110.8	24043.2		848.68	23202	23035.4	22498.6	22538.3	22611.7	22753.8	22604.4	22521.8
847.63	23952.2	24503.6	24013.9	24044.4	24247.5	24116.1	24109.3	24041.8		848.63	22511.6	23025.9	22496.6	22535.9	22608.2	22747.6	22601.6	22519.2
847.58	23931.4	24497.8	24014	24044.2	24244.4	24115.1	24108.8	24041.4		848.58	22832	23018.6	22496.6	22535.4	22606.7	22743.6	22600.7	22518.6
847.53	23795.7	24492.1	24014.3	24044.2	24241.4	24114.1	24108.4	24041.1		848.53	23063.4	23010.6	22495.6	22534	22604.3	22738.7	22599	22517.1
847.48	23774.3	24487	24014.9	24044.5	24238.9	24113.6	24108.3	24041.2		848.48	22514.7	23002	22494	22531.9	22601.3	22733.2	22596.6	22515
847.43	24137.5	24482	24015.5	24044.9	24236.5	24113.2	24108.3	24041.3		848.43	22734.5	22995.1	22493.9	22531.4	22599.9	22729.3	22595.8	22514.4
847.38	24042.7	24476.1	24015.2	24044.2	24233.2	24111.7	24107.4	24040.5		848.38	22451.3	22987.8	22493.2	22530.3	22597.8	22725	22594.3	22513.2
847.33	24001.1	24470.6	24015.1	24043.8	24230.1	24110.6	24106.7	24039.9		848.33	22702.4	22981.4	22493.3	22530	22596.7	22721.5	22593.7	22512.9
847.28	24122.1	24465.3	24015.2	24043.6	24227.3	24109.5	24106	24039.5		848.28	22380.1	22974.4	22492.8	22529	22594.8	22717.4	22592.4	22511.9
847.23	23868.7	24459.7	24014.9	24043	24224.2	24108.2	24105.1	24038.7		848.23	22636.8	22968.5	22493.1	22528.9	22593.8	22714.3	22592	22511.8
847.18	24182.5	24455	24015.3	24043.2	24221.8	24107.6	24104.9	24038.7		848.18	22634.7	22962	22492.7	22528.1	22592.2	22710.6	22590.8	22510.9
847.13	23843.7	24449.5	24014.8	24042.4	24218.6	24106.1	24103.8	24037.8		848.13	22992.8	22955.6	22492.3	22527.3	22590.5	22706.9	22589.7	22510.1
847.08	23737.5	24445	24015.3	24042.6	24216.4	24105.6	24103.7	24037.9		848.08	23239.2	22948.2	22490.8	22525.5	22587.9	22702.2	22587.5	22508.3
847.03	24078.6	24440.9	24016.1	24043.1	24214.6	24105.4	24103.9	24038.2		848.03	22735.5	22940.4	22488.7	22523	22584.6	22697	22584.7	22505.8
846.98	24015.9	24436	24015.9	24042.7	24211.8	24104.2	24103.1	24037.7		847.98	22868	22934	22488	22521.9	22582.7	22693.2	22583.3	22504.7
846.93	23963.2		--	--	--	--	--	--		847.93	22573.7	22927.4	22486.9	22520.5	22580.5	22689.1	22581.5	22503.3
--	--	--	--	--	--	--	--	--		847.88	22647.7	22921.7	22486.6	22519.8	22579.1	22685.9	22580.6	22502.7
--	--	--	--	--	--	--	--	--		847.83	22623.8	22916	22486.2	22519	22577.6	22682.6	22579.5	22501.9
--	--	--	--	--	--	--	--	--		847.78	22473.5	22910.3	22485.8	22518.3	22576.1	22679.4	22578.4	22501.2
--	--	--	--	--	--	--	--	--		847.73	22480.9	22905.3	22485.8	22518	22575.1	22676.7	22577.8	22500.9
--	--	--	--	--	--	--	--	--		847.68	22359.3	22900.3	22485.8	22517.7	22574.1	22674	22577.2	22500.6
--	--	--	--	--	--	--	--	--		847.63	22175.9	22895.7	22486.2	22517.7	22573.4	22671.7	22576.9	22500.7
--	--	--	--	--	--	--	--	--		847.58	22776.8	22891.8	22487.1	22518.3	22573.3	22670	22577.1	22501.3
--	--	--	--	--	--	--	--	--		847.53	22534.8	22886.2	22486.2	22517.1	22571.5	22666.7	22575.7	22500.2
--	--	--	--	--	--	--	--	--		847.48	21994.4	22881.4	22486.1	22516.7	22570.4	22664.1	22574.9	22499.8
--	--	--	--	--	--	--	--	--		847.43	22442.9	22878.3	22487.5	22517.8	22570.8	22663.1	22575.7	22500.9
--	--	--	--	--	--	--	--	--		847.38	22539.5	22874	22487.6	22517.6	22570	22660.8	22575.2	22500.8
--	--	--	--	--	--	--	--	--		847.33	22448.4	22869.4	22487.5	22517.1	22569	22658.3	22574.5	22500.4
--	--	--	--	--	--	--	--	--		847.28	22735.4	22865.2	22487.6	22517	22568.2	22656.2	22574	22500.3
--	--	--	--	--	--	--	--	--		847.23	22770.8	22860.2	22486.9	22516	22566.6	22653.2	22572.7	22499.3
--	--	--	--	--	--	--	--	--		847.18	22876.7	22855.3	22486.1	22514.8	22564.9	22650.2	22571.3	22498.3
--	--	--	--	--	--	--	--	--		847.13	22422.4	22850	22485	22513.4	22562.9	22646.9	22569.6	22497
--	--	--	--	--	--	--	--	--		847.08	22681.9	22846.2	22485.1	22513.3	22562.2	22645	22569.2	22496.9
--	--	--	--	--	--	--	--	--		847.03	22540.3	22841.7	22484.6	22512.5	22560.8	22642.4	22568.1	22496.2
--	--	--	--	--	--	--	--	--		846.98	22484.4	22837.7	22484.4	22512.1	22559.8	22640.2	22567.4	22495.8
--	--	--	--	--	--	--	--	--		846.93	22170.8		--	--	--	--	--	--
--	--	--	--	--	--	--	--	--
--	--	--	--	--	--	--	--	--
--	--	--	--	--	--	--	--	--
--	--	--	--	--	--	--	--	--
--	--	--	--	--	--	--	--	--
--	--	--	--	--	--	--	--	--
--	--	--	--	--	--	--	--	--
--	--	--	--	--	--	--	--	--
--	--	--	--	--	--	--	--	--
--	--	--	--	--	--	--	--	--
--	--	--	--	--	--	--	--	--
--	--	--	--	--	--	--	--	--
--	--	--	--	--	--	--	--	--
--	--	--	--	--	--	--	--	--
--	--	--	--	--	--	--	--	--
--	--	--	--	--	--	--	--	--
--	--	--	--	--	--	--	--	--
--	--	--	--	--	--	--	--	--
--	--	--	--	--	--	--	--	--
--	--	--	--	--	--	--	--	--
--	--	--	--	--	--	--	--	--
--	--	--	--	--	--	--	--	--
--	--	--	--	--	--	--	--	--
--	--	--	--	--	--	--	--	--
--	--	--	--	--	--	--	--	--
--	--	--	--	--	--	--	--	--
--	--	--	--	--	--	--	--	--
--	--	--	--	--	--	--	--	--
--	--	--	--	--	--	--	--	--
--	--	--	--	--	--	--	--	--
--	--	--	--	--	--	--	--	--
--	--	--	--	--	--	--	--	--
--	--	--	--	--	--	--	--	--
--	--	--	--	--	--	--	--	--
--	--	--	--	--	--	--	--	--
--	--	--	--	--	--	--	--	--
--	--	--	--	--	--	--	--	--
--	--	--	--	--	--	--	--	--
--	--	--	--	--	--	--	--	--
--	--	--	--	--	--	--	--	--
--	--	--	--	--	--	--	--	--
--	--	--	--	--	--	--	--	--
--	--	--	--	--	--	--	--	--
--	--	--	--	--	--	--	--	--
--	--	--	--	--	--	--	--	--
--	--	--	--	--	--	--	--	--
--	--	--	--	--	--	--	--	--
--	--	--	--	--	--	--	--	--
--	--	--	--	--	--	--	--	--
--	--	--	--	--	--	--	--	--
--	--	--	--	--	--	--	--	--
--	--	--	--	--	--	--	--	--
--	--	--	--	--	--	--	--	--
--	--	--	--	--	--	--	--	--
--	--	--	--	--	--	--	--	--
--	--	--	--	--	--	--	--	--
--	--	--	--	--	--	--	--	--
--	--	--	--	--	--	--	--	--
--	--	--	--	--	--	--	--	--
--	--	--	--	--	--	--	--	--
--	--	--	--	--	--	--	--	--
--	--	--	--	--	--	--	--	--
--	--	--	--	--	--	--	--	--
--	--	--	--	--	--	--	--	--
--	--	--	--	--	--	--	--	--
--	--	--	--	--	--	--	--	--
--	--	--	--	--	--	--	--	--
--	--	--	--	--	--	--	--	--
--	--	--	--	--	--	--	--	--
--	--	--	--	--	--	--	--	--
--	--	--	--	--	--	--	--	--
--	--	--	--	--	--	--	--	--
--	--	--	--	--	--	--	--	--
--	--	--	--	--	--	--	--	--
--	--	--	--	--	--	--	--	--
--	--	--	--	--	--	--	--	--
--	--	--	--	--	--	--	--	--
--	--	--	--	--	--	--	--	--
--	--	--	--	--	--	--	--	--
--	--	--	--	--	--	--	--	--
--	--	--	--	--	--	--	--	--
--	--	--	--	--	--	--	--	--
--	--	--	--	--	--	--	--	--
--	--	--	--	--	--	--	--	--
--	--	--	--	--	--	--	--	--
--	--	--	--	--	--	--	--	--
--	--	--	--	--	--	--	--	--
--	--	--	--	--	--	--	--	--
--	--	--	--	--	--	--	--	--
--	--	--	--	--	--	--	--	--
--	--	--	--	--	--	--	--	--
--	--	--	--	--	--	--	--	--
--	--	--	--	--	--	--	--	--
--	--	--	--	--	--	--	--	--
--	--	--	--	--	--	--	--	--
--	--	--	--	--	--	--	--	--
--	--	--	--	--	--	--	--	--
--	--	--	--	--	--	--	--	--
--	--	--	--	--	--	--	--	--
--	--	--	--	--	--	--	--	--
--	--	--	--	--	--	--	--	--
--	--	--	--	--	--	--	--	--
--	--	--	--	--	--	--	--	--
--	--	--	--	--	--	--	--	--
--	--	--	--	--	--	--	--	--
--	--	--	--	--	--	--	--	--
--	--	--	--	--	--	--	--	--
--	--	--	--	--	--	--	--	--
--	--	--	--	--	--	--	--	--
--	--	--	--	--	--	--	--	--
--	--	--	--	--	--	--	--	--
--	--	--	--	--	--	--	--	--
--	--	--	--	--	--	--	--	--
--	--	--	--	--	--	--	--	--
--	--	--	--	--	--	--	--	--
--	--	--	--	--	--	--	--	--
--	--	--	--	--	--	--	--	--
--	--	--	--	--	--	--	--	--
--	--	--	--	--	--	--	--	--
--	--	--	--	--	--	--	--	--
--	--	--	--	--	--	--	--	--
--	--	--	--	--	--	--	--	--
--	--	--	--	--	--	--	--	--
--	--	--	--	--	--	--	--	--
--	--	--	--	--	--	--	--	--
--	--	--	--	--	--	--	--	--
--	--	--	--	--	--	--	--	--
--	--	--	--	--	--	--	--	--
--	--	--	--	--	--	--	--	--
--	--	--	--	--	--	--	--	--
--	--	--	--	--	--	--	--	--
--	--	--	--	--	--	--	--	--
--	--	--	--	--	--	--	--	--
--	--	--	--	--	--	--	--	--
--	--	--	--	--	--	--	--	--
--	--	--	--	--	--	--	--	--
--	--	--	--	--	--	--	--	--
--	--	--	--	--	--	--	--	--
--	--	--	--	--	--	--	--	--
--	--	--	--	--	--	--	--	--
--	--	--	--	--	--	--	--	--
--	--	--	--	--	--	--	--	--
--	--	--	--	--	--	--	--	--
--	--	--	--	--	--	--	--	--
--	--	--	--	--	--	--	--	--
--	--	--	--	--	--	--	--	--
--	--	--	--	--	--	--	--	--
--	--	--	--	--	--	--	--	--
--	--	--	--	--	--	--	--	--
--	--	--	--	--	--	--	--	--
--	--	--	--	--	--	--	--	--
--	--	--	--	--	--	--	--	--
--	--	--	--	--	--	--	--	--
--	--	--	--	--	--	--	--	--
--	--	--	--	--	--	--	--	--
--	--	--	--	--	--	--	--	--
--	--	--	--	--	--	--	--	--
--	--	--	--	--	--	--	--	--
--	--	--	--	--	--	--	--	--
--	--	--	--	--	--	--	--	--
--	--	--	--	--	--	--	--	--
--	--	--	--	--	--	--	--	--
--	--	--	--	--	--	--	--	--
--	--	--	--	--	--	--	--	--
--	--	--	--	--	--	--	--	--
--	--	--	--	--	--	--	--	--
--	--	--	--	--	--	--	--	--
--	--	--	--	--	--	--	--	--
--	--	--	--	--	--	--	--	--
--	--	--	--	--	--	--	--	--
--	--	--	--	--	--	--	--	--
--	--	--	--	--	--	--	--	--
--	--	--	--	--	--	--	--	--
--	--	--	--	--	--	--	--	--
--	--	--	--	--	--	--	--	--
--	--	--	--	--	--	--	--	--
--	--	--	--	--	--	--	--	--
--	--	--	--	--	--	--	--	--
--	--	--	--	--	--	--	--	--
--	--	--	--	--	--	--	--	--
--	--	--	--	--	--	--	--	--
--	--	--	--	--	--	--	--	--
--	--	--	--	--	--	--	--	--
--	--	--	--	--	--	--	--	--
--	--	--	--	--	--	--	--	--
--	--	--	--	--	--	--	--	--
--	--	--	--	--	--	--	--	--
--	--	--	--	--	--	--	--	--
--	--	--	--	--	--	--	--	--
--	--	--	--	--	--	--	--	--
--	--	--	--	--	--	--	--	--
--	--	--	--	--	--	--	--	--
--	--	--	--	--	--	--	--	--
--	--	--	--	--	--	--	--	--
--	--	--	--	--	--	--	--	--
--	--	--	--	--	--	--	--	--
--	--	--	--	--	--	--	--	--
--	--	--	--	--	--	--	--	--
--	--	--	--	--	--	--	--	--
--	--	--	--	--	--	--	--	--
--	--	--	--	--	--	--	--	--
--	--	--	--	--	--	--	--	--
--	--	--	--	--	--	--	--	--
--	--	--	--	--	--	--	--	--
--	--	--	--	--	--	--	--	--
--	--	--	--	--	--	--	--	--
--	--	--	--	--	--	--	--	--
--	--	--	--	--	--	--	--	--
--	--	--	--	--	--	--	--	--
--	--	--	--	--	--	--	--	--
--	--	--	--	--	--	--	--	--
--	--	--	--	--	--	--	--	--
--	--	--	--	--	--	--	--	--
--	--	--	--	--	--	--	--	--
--	--	--	--	--	--	--	--	--
--	--	--	--	--	--	--	--	--
--	--	--	--	--	--	--	--	--
--	--	--	--	--	--	--	--	--
--	--	--	--	--	--	--	--	--
--	--	--	--	--	--	--	--	--
--	--	--	--	--	--	--	--	--
--	--	--	--	--	--	--	--	--
--	--	--	--	--	--	--	--	--
--	--	--	--	--	--	--	--	--
--	--	--	--	--	--	--	--	--
--	--	--	--	--	--	--	--	--
--	--	--	--	--	--	--	--	--
--	--	--	--	--	--	--	--	--
--	--	--	--	--	--	--	--	--
--	--	--	--	--	--	--	--	--
--	--	--	--	--	--	--	--	--
--	--	--	--	--	--	--	--	--
--	--	--	--	--	--	--	--	--
--	--	--	--	--	--	--	--	--
--	--	--	--	--	--	--	--	--
--	--	--	--	--	--	--	--	--
--	--	--	--	--	--	--	--	--
--	--	--	--	--	--	--	--	--
--	--	--	--	--	--	--	--	--
--	--	--	--	--	--	--	--	--
--	--	--	--	--	--	--	--	--
--	--	--	--	--	--	--	--	--
--	--	--	--	--	--	--	--	--
--	--	--	--	--	--	--	--	--
--	--	--	--	--	--	--	--	--
--	--	--	--	--	--	--	--	--
--	--	--	--	--	--	--	--	--
--	--	--	--	--	--	--	--	--
--	--	--	--	--	--	--	--	--
--	--	--	--	--	--	--	--	--
--	--	--	--	--	--	--	--	--
--	--	--	--	--	--	--	--	--
--	--	--	--	--	--	--	--	--
--	--	--	--	--	--	--	--	--
--	--	--	--	--	--	--	--	--
--	--	--	--	--	--	--	--	--
--	--	--	--	--	--	--	--	--
--	--	--	--	--	--	--	--	--
--	--	--	--	--	--	--	--	--
--	--	--	--	--	--	--	--	--
--	--	--	--	--	--	--	--	--
--	--	--	--	--	--	--	--	--
--	--	--	--	--	--	--	--	--
--	--	--	--	--	--	--	--	--
--	--	--	--	--	--	--	--	--
--	--	--	--	--	--	--	--	--
--	--	--	--	--	--	--	--	--
--	--	--	--	--	--	--	--	--
--	--	--	--	--	--	--	--	--
--	--	--	--	--	--	--	--	--
--	--	--	--	--	--	--	--	--
--	--	--	--	--	--	--	--	--
--	--	--	--	--	--	--	--	--
--	--	--	--	--	--	--	--	--
--	--	--	--	--	--	--	--	--
--	--	--	--	--	--	--	--	--
--	--	--	--	--	--	--	--	--
--	--	--	--	--	--	--	--	--
--	--	--	--	--	--	--	--	--
--	--	--	--	--	--	--	--	--
--	--	--	--	--	--	--	--	--
--	--	--	--	--	--	--	--	--
--	--	--	--	--	--	--	--	--
--	--	--	--	--	--	--	--	--
--	--	--	--	--	--	--	--	--
--	--	--	--	--	--	--	--	--
--	--	--	--	--	--	--	--	--
--	--	--	--	--	--	--	--	--
--	--	--	--	--	--	--	--	--
--	--	--	--	--	--	--	--	--
--	--	--	--	--	--	--	--	--
--	--	--	--	--	--	--	--	--
--	--	--	--	--	--	--	--	--
--	--	--	--	--	--	--	--	--
--	--	--	--	--	--	--	--	--
--	--	--	--	--	--	--	--	--
--	--	--	--	--	--	--	--	--
--	--	--	--	--	--	--	--	--
--	--	--	--	--	--	--	--	--
--	--	--	--	--	--	--	--	--
--	--	--	--	--	--	--	--	--
--	--	--	--	--	--	--	--	--
--	--	--	--	--	--	--	--	--
--	--	--	--	--	--	--	--	--
--	--	--	--	--	--	--	--	--
--	--	--	--	--	--	--	--	--
--	--	--	--	--	--	--	--	--
--	--	--	--	--	--	--	--	--
--	--	--	--	--	--	--	--	--
--	--	--	--	--	--	--	--	--
--	--	--	--	--	--	--	--	--
--	--	--	--	--	--	--	--	--
--	--	--	--	--	--	--	--	--
--	--	--	--	--	--	--	--	--
--	--	--	--	--	--	--	--	--
--	--	--	--	--	--	--	--	--
--	--	--	--	--	--	--	--	--
--	--	--	--	--	--	--	--	--
--	--	--	--	--	--	--	--	--
--	--	--	--	--	--	--	--	--
--	--	--	--	--	--	--	--	--
--	--	--	--	--	--	--	--	--
--	--	--	--	--	--	--	--	--
--	--	--	--	--	--	--	--	--
--	--	--	--	--	--	--	--	--
--	--	--	--	--	--	--	--	--
--	--	--	--	--	--	--	--	--
--	--	--	--	--	--	--	--	--
--	--	--	--	--	--	--	--	--
--	--	--	--	--	--	--	--	--
--	--	--	--	--	--	--	--	--
--	--	--	--	--	--	--	--	--
--	--	--	--	--	--	--	--	--
--	--	--	--	--	--	--	--	--
--	--	--	--	--	--	--	--	--
--	--	--	--	--	--	--	--	--
--	--	--	--	--	--	--	--	--
--	--	--	--	--	--	--	--	--
--	--	--	--	--	--	--	--	--
--	--	--	--	--	--	--	--	--
--	--	--	--	--	--	--	--	--
--	--	--	--	--	--	--	--	--
--	--	--	--	--	--	--	--	--
--	--	--	--	--	--	--	--	--
--	--	--	--	--	--	--	--	--
--	--	--	--	--	--	--	--	--
--	--	--	--	--	--	--	--	--
--	--	--	--	--	--	--	--	--
--	--	--	--	--	--	--	--	--
--	--	--	--	--	--	--	--	--
--	--	--	--	--	--	--	--	--
--	--	--	--	--	--	--	--	--
--	--	--	--	--	--	--	--	--
--	--	--	--	--	--	--	--	--
--	--	--	--	--	--	--	--	--
--	--	--	--	--	--	--	--	--
--	--	--	--	--	--	--	--	--
--	--	--	--	--	--	--	--	--
--	--	--	--	--	--	--	--	--
--	--	--	--	--	--	--	--	--
--	--	--	--	--	--	--	--	--
--	--	--	--	--	--	--	--	--
--	--	--	--	--	--	--	--	--
--	--	--	--	--	--	--	--	--
--	--	--	--	--	--	--	--	--
--	--	--	--	--	--	--	--	--
--	--	--	--	--	--	--	--	--
--	--	--	--	--	--	--	--	--
--	--	--	--	--	--	--	--	--
--	--	--	--	--	--	--	--	--
--	--	--	--	--	--	--	--	--
--	--	--	--	--	--	--	--	--
--	--	--	--	--	--	--	--	--
--	--	--	--	--	--	--	--	--
--	--	--	--	--	--	--	--	--
--	--	--	--	--	--	--	--	--
--	--	--	--	--	--	--	--	--

## Sheet: Figure 4f
	03-018-Sp-24		03-018-500h
144.58	4712.48	144.48	5200.57
144.53	4586.78	144.43	5264.73
144.48	4752.55	144.38	5218.93
144.43	4669.13	144.33	4839.76
144.38	4338.35	144.28	5144.51
144.33	4374.21	144.23	5127.77
144.28	4665.01	144.18	5161.17
144.23	4744.03	144.13	5052.96
144.18	4633.72	144.08	5116.92
144.13	4474.13	144.03	5010.91
144.08	4454.26	143.98	5266.4
144.03	4265.54	143.93	5460.03
143.98	4496.27	143.88	5213.24
143.93	4435.48	143.83	4981.18
143.88	4326.37	143.78	4939.64
143.83	4549.32	143.73	5669.52
143.78	4416.78	143.68	5855
143.73	4468.66	143.63	5068.29
143.68	4637.75	143.58	5334.75
143.63	4669.28	143.53	5170.71
143.58	4649.05	143.48	5137.43
143.53	4374.77	143.43	5261.48
143.48	4516.61	143.38	5171.55
143.43	4440.95	143.33	4941.62
143.38	4605.99	143.28	5331.23
143.33	4686.18	143.23	5303.83
143.28	4645.92	143.18	4834.8
143.23	4746.95	143.13	4805.77
143.18	4401.09	143.08	4947.3
143.13	4596.38	143.03	5215.23
143.08	4770.32	142.98	4644.14
143.03	4777.18	142.93	4989.72
142.98	4448.36	142.88	4983.94
142.93	4645.51	142.83	4725.67
142.88	4403.86	142.78	5168.44
142.83	4252.51	142.73	4942.61
142.78	4681.04	142.68	4841.23
142.73	4650.81	142.63	4984.79
142.68	4429.4	142.58	5042.76
142.63	4459.63	142.53	5057.53
142.58	4544.37	142.48	4958.9
142.53	4436.52	142.43	4990.71
142.48	4375.68	142.38	5388.87
142.43	4443.42	142.33	5106.18
142.38	4680.18	142.28	5012.68
142.33	4538.39	142.23	5031.32
142.28	4540.54	142.18	5114.76
142.23	4270.18	142.13	4925.53
142.18	4567.69	142.08	5275.7
142.13	4669.84	142.03	5048.85
142.08	4671.05	141.98	5296.05
142.03	4607.32	141.93	5404.31
141.98	4559.43	141.88	5254.34
141.93	4510.08	141.83	5034.42
141.88	4345.07	141.78	5264.41
141.83	4472.54	141.73	5131.73
141.78	4627.47	141.68	4842.12
141.73	4645.23	141.63	5113.93
141.68	4397.86	141.58	5062.42
141.63	4525.17	141.53	5035.93
141.58	4434.9	141.48	5286.39
141.53	4533.56	141.43	4690.64
141.48	4679.27	141.38	4939.8
141.43	4392.22	141.33	5098.1
141.38	4421.85	141.28	5142.84
141.33	4437.14	141.23	4923.89
141.28	4385.78	141.18	5197.91
141.23	4291.49	141.13	5046.18
141.18	4550.66	141.08	4865.99
141.13	4764.55	141.03	4520.06
141.08	4355.81	140.98	4883.73
141.03	4298.35	140.93	4917.98
140.98	4212.54	140.88	5086.05
140.93	4298.98	140.83	5114.49
140.88	4731.23	140.78	5039.76
140.83	4568.51	140.73	4673.65
140.78	4689.66	140.68	5240.66
140.73	4525.39	140.63	4938.51
140.68	4578.15	140.58	5044.37
140.63	4481.81	140.53	5156.39
140.58	4271.95	140.48	5173.41
140.53	4180.08	140.43	5036.29
140.48	4413.54	140.38	5237.4
140.43	4689.13	140.33	5106.53
140.38	4536.96	140.28	5203.24
140.33	4554.65	140.23	5052.73
140.28	4473.41	140.18	4898.68
140.23	4465.8	140.13	5178.43
140.18	4637.27	140.08	5137.33
140.13	4424.73	140.03	4621.92
140.08	4465.13	139.98	4994.84
140.03	4463.26	139.93	5115.95
139.98	4465.17	139.88	4995.05
139.93	4552.18	139.83	5172.65
139.88	4601.56	139.78	5146.19
139.83	4423.87	139.73	5159.11
139.78	4365.26	139.68	5171.02
139.73	4360.88	139.63	5104.92
139.68	4591.31	139.58	5002.69
139.63	4356.99	139.53	5002.42
139.58	4269.5	139.48	5097.78
139.53	4463.43	139.43	5102.79
139.48	4558.36	139.38	4960.2
139.43	4862.36	139.33	4918.03
139.38	4680.3	139.28	4927.9
139.33	4431.2	139.23	5035.07
139.28	4635.93	139.18	5079.56
139.23	4470.87	139.13	5013.23
139.18	4376.23	139.08	5060.93
139.13	4459.77	139.03	4939.14
139.08	4346.53	138.98	4995.73
139.03	4530.82	138.93	5026.08
138.98	4514.97	138.88	5016.05
138.93	4594.1	138.83	5166.45
138.88	4485.15	138.78	5151.02
138.83	4424.16	138.73	5066.99
138.78	4527.52	138.68	5313.94
138.73	4548.04	138.63	5044.69
138.68	4550.2	138.58	5136.75
138.63	4485.87	138.53	5082.08
138.58	4249.46	138.48	5209.6
138.53	4467.57	138.43	5041.97
138.48	4320.24	138.38	5302.82
138.43	4516.59	138.33	5000.77
138.38	4463.48	138.28	5066.91
138.33	4459.52	138.23	5085.73
138.28	4423.23	138.18	4945.9
138.23	4365.55	138.13	5225.19
138.18	4348.98	138.08	5316.46
138.13	4641.59	138.03	5491.33
138.08	4554.45	137.98	4988.96
138.03	4638.4	137.93	5006.69
137.98	4523.06	137.88	5144.33
137.93	4621.49	137.83	4985.68
137.88	4460.98	137.78	5056.93
137.83	4491.1	137.73	5034.28
137.78	4453.66	137.68	4834.2
137.73	4602.44	137.63	4691.72
137.68	4348.83	137.58	5002.69
137.63	4593.89	137.53	4925.19
137.58	4126.42	137.48	5380.3
137.53	4619.04	137.43	4924.13
137.48	4736.34	137.38	4964.79
137.43	4718.56	137.33	4740.52
137.38	4518.29	137.28	5256.56
137.33	4653.22	137.23	4794.14
137.28	4340.89	137.18	5270.04
137.23	4493	137.13	4971.85
137.18	4371.58	137.08	4983.1
137.13	4377.46	137.03	5209.68
137.08	4646.79	136.98	5428.52
137.03	4527.73	136.93	4889.68
136.98	4479.96	136.88	5046.76
136.93	4652.31	136.83	5073.91
136.88	4478.09	136.78	5270.89
136.83	4770.7	136.73	5238.4
136.78	4698.75	136.68	5168.78
136.73	4599.53	136.63	5335.86
136.68	4490.88	136.58	5342.38
136.63	4760.52	136.53	4937.63
136.58	4690.98	136.48	5293.97
136.53	4698.99	136.43	5465.92
136.48	4800.31	136.38	5582.06
136.43	4664.38	136.33	5656.75
136.38	4738.86	136.28	5279.51
136.33	4937.22	136.23	5651.03
136.28	4772.43	136.18	5580.96
136.23	5026.31	136.13	5607.11
136.18	4828.34	136.08	5854.31
136.13	5023.16	136.03	5902.24
136.08	4810.54	135.98	6024.33
136.03	5194.53	135.93	6114.33
135.98	5235.1	135.88	6327.28
135.93	5502.66	135.83	6313.9
135.88	5412.65	135.78	6332.05
135.83	5288.23	135.73	6779.91
135.78	5505.1	135.68	7094.01
135.73	5683.24	135.63	7129.97
135.68	5597.71	135.58	6903.29
135.63	5764.92	135.53	7234.18
135.58	5471.94	135.48	7359.63
135.53	5986.51	135.43	7564.05
135.48	6109.05	135.38	7955.23
135.43	6128.95	135.33	7997
135.38	6400.38	135.28	7698.25
135.33	6292.8	135.23	8212.6
135.28	6498.17	135.18	8150.5
135.23	6843.69	135.13	8609.53
135.18	6914.21	135.08	8790.75
135.13	7135.54	135.03	8956.11
135.08	7016.36	134.98	9193.64
135.03	7142.05	134.93	9459.59
134.98	7459.24	134.88	9529.71
134.93	7495.93	134.83	9562.26
134.88	7630.55	134.78	9886.84
134.83	7899.05	134.73	10086.8
134.78	7976.72	134.68	10585
134.73	8199.75	134.63	10626.7
134.68	8071.14	134.58	10679.5
134.63	8296.66	134.53	10605.7
134.58	8260.82	134.48	10907.3
134.53	8511.55	134.43	11165
134.48	8759.52	134.38	11074.9
134.43	8724.72	134.33	11052
134.38	8385.31	134.28	11413.8
134.33	9062.43	134.23	11121.2
134.28	8891.36	134.18	11667.8
134.23	8487.81	134.13	11258.5
134.18	8445.16	134.08	11630.5
134.13	8600.87	134.03	11191.9
134.08	8991.13	133.98	10988.2
134.03	8639.37	133.93	10743.1
133.98	8513.7	133.88	10789.6
133.93	8510.27	133.83	10198.3
133.88	8807.8	133.78	10670.6
133.83	8449.36	133.73	10196.7
133.78	8170.57	133.68	10456
133.73	8020.89	133.63	10180.8
133.68	8211.44	133.58	9461.11
133.63	7826.24	133.53	9294.59
133.58	8015.41	133.48	9070.11
133.53	7926.29	133.43	9039.44
133.48	7544.89	133.38	8580.72
133.43	7374.01	133.33	8292.29
133.38	7508.91	133.28	8413.15
133.33	7119.5	133.23	8008.31
133.28	6801.74	133.18	7697.7
133.23	6960.71	133.13	7409.51
133.18	7021.78	133.08	7194.29
133.13	6610.85	133.03	6878.82
133.08	6535.66	132.98	7072.98
133.03	6552.67	132.93	7013.24
132.98	6324.26	132.88	7072.22
132.93	6235.18	132.83	6555.66
132.88	5692.62	132.78	6299.4
132.83	5888.84	132.73	5835.08
132.78	5936.68	132.68	5881.18
132.73	5696.83	132.63	5751.4
132.68	5519.24	132.58	5671.65
132.63	5375.67	132.53	5666.38
132.58	5275.32	132.48	5334.69
132.53	5145.43	132.43	5526.42
132.48	5009.96	132.38	5598.04
132.43	5250.27	132.33	5148.92
132.38	5060.41	132.28	4976.45
132.33	5035.97	132.23	5534.83
132.28	4844.56	132.18	5445
132.23	4832.08	132.13	5074.71
132.18	4702.58	132.08	4887.02
132.13	4592.03	132.03	4868.74
132.08	4851.78	131.98	4869.77
132.03	4665.8	131.93	4623.32
131.98	4534.07	131.88	4576.5
131.93	4342.63	131.83	5029.12
131.88	4368.73	131.78	4910.57
131.83	4470.3	131.73	4798.06
131.78	4485.05	131.68	4384.25
131.73	4483.63	131.63	4475.55
131.68	4457.57	131.58	4876.2
131.63	4444.5	131.53	4704.39
131.58	4595.78	131.48	4701.67
131.53	4159.04	131.43	4751.87
131.48	4190.05	131.38	4670.06
131.43	4321.2	131.33	4588.11
131.38	4556.9	131.28	4873.78
131.33	4304.21	131.23	4802.6
131.28	4270.7	131.18	4968.96
131.23	4674.28	131.13	5235.12
131.18	4278.46	131.08	4565.6
131.13	4001.93	131.03	4840.96
131.08	4196.53	130.98	4838.83
131.03	4404.04	130.93	4677.07
130.98	4402.75	130.88	4680.97
130.93	4363	130.83	4833.61
130.88	4342.53	130.78	4764.58
130.83	4230.39	130.73	4729.55
130.78	4182.34	130.68	4541.23
130.73	4278.46	130.63	4536.52
130.68	4459.66	130.58	4849.41
130.63	4354.51	130.53	4737.78
130.58	4296.06	130.48	4820.25
130.53	4252.9	130.43	4582.4
130.48	4410.05	130.38	4519.35
130.43	4317.33	130.33	4422.99
130.38	4194.09	130.28	4736.99
130.33	4361.57	130.23	4651.39
130.28	4168.31	130.18	4798.97
130.23	4166.43	130.13	5155.65
130.18	4488.66	130.08	5052.25
130.13	4240.25	130.03	5206.41
130.08	4168.37	129.98	4960.55
130.03	4377.27	129.93	4699.13
129.98	4150.7	129.88	4993.15
129.93	4032.59	129.83	5111.69
129.88	4487.86	129.78	4615.3
129.83	4505.18	129.73	4631.48
129.78	4398.17	129.68	4700.9
129.73	4210.81	129.63	4752.02
129.68	4165.57	129.58	5130.37
129.63	4320.83	129.53	4606.95
129.58	4326.21	129.48	4617.21
129.53	4132.55	129.43	4675.52
129.48	4112.21	129.38	5073.29
129.43	4428.67	129.33	5036
129.38	4425.54	129.28	4873.19
129.33	4245.34	129.23	4688.01
129.28	4345.84	129.18	4729.83
129.23	4349.57	129.13	5009.22
129.18	4255.66	129.08	4888.26
129.13	4143.54	129.03	4942.54
129.08	4003.52	128.98	4493.47
129.03	3968.48	128.93	4589.7
128.98	4306.77	128.88	4764.1
128.93	4059.48	128.83	4727.07
128.88	3982.28	128.78	4688.72
128.83	3963.71	128.73	4158.26
128.78	4091.9	128.68	4628.65
128.73	4112.41	128.63	4445.01
128.68	4097.6	128.58	4462.05
128.63	3815.27	128.53	4573.86
128.58	3862.94	128.48	4473.83
128.53	3987.26	128.43	4388.87
128.48	4086.91	128.38	4431.92
128.43	4008.63	128.33	4335.24
128.38	4045.48	128.28	4587.5
128.33	3772	128.23	4463.8
128.28	4039.53	128.18	4278.15
128.23	4056.82	128.13	4354.54
128.18	3834.26	128.08	4700.29
128.13	3997.37	128.03	4385.66
128.08	4067.47	127.98	4463.45
128.03	3909.1	127.93	4204.29
127.98	3833.77	127.88	4330.72
127.93	3805.14	127.83	4376.26
127.88	3812.92	127.78	4323.77
127.83	3917.91	127.73	4573.15
127.78	4038.15	127.68	4442.72
127.73	3905.61	127.63	4398.43
127.68	3966.13	127.58	4443.36
127.63	3889.83	127.53	4532.18
127.58	3787.55	127.48	4218.74
127.53	3759.9	127.43	4552.65
127.48	3775.37	127.38	4349.8
127.43	3973.26	127.33	4262.04
127.38	3974.13	127.28	4394.45
127.33	3928.49	127.23	4359.46
127.28	3856.32	127.18	4246.01
127.23	3881.2	127.13	4223.71
127.18	4069.26	127.08	4318.76
127.13	3910.33	127.03	4255.03
127.08	3951.99	126.98	4461.16
127.03	3813.83	126.93	4470.16
126.98	3918	126.88	4657.35
126.93	4052.49	126.83	4464.86
126.88	3929.86	126.78	4422.4
126.83	3822.03	126.73	4330.72
126.78	3916.62	126.68	4240.37
126.73	4046.65	126.63	4442.63
126.68	3738.33	126.58	4053.71
126.63	3732.61	126.53	4291.73
126.58	4071.07	126.48	4221.23
126.53	4065.37	126.43	4455.5
126.48	3945.75	126.38	4731.49
126.43	3701.91	126.33	4461.25
126.38	4169.08	126.28	4486.21
126.33	4026.62	126.23	4151.29
126.28	4044.25	126.18	4354.89
126.23	4077.91	126.13	4581.39
126.18	3875.84	126.08	4437.4
126.13	4263.13	126.03	4645.29
126.08	3845.31	125.98	4529.29
126.03	4060.45	125.93	4469.98
125.98	4050.34	125.88	4357.06
125.93	4119.05	125.83	4234.56
125.88	4012.89	125.78	4653.15
125.83	3873	125.73	4662.75
125.78	3976.74	125.68	4390.38
125.73	3941.28	125.63	4554
125.68	3869.25	125.58	4573.04
125.63	4064.51	125.53	4614.16
125.58	3872.98	125.48	4473.72
125.53	3927.07	125.43	4438.51
125.48	3809.84	125.38	4683.3
125.43	4123.51	125.33	4298.84
125.38	4220.42	125.28	4726.29
125.33	4172.24	125.23	4356.86
125.28	3967.87	125.18	4491.96
125.23	3728.47	125.13	4418.1
125.18	3996.19	125.08	4418.56
125.13	4000.32	125.03	4418.32
125.08	4023.75	124.98	4260.43
125.03	4002.78	124.93	4582.01
124.98	3967	124.88	4432.1
124.93	3977.09	124.83	4778.67
124.88	4078.16	124.78	4620.63
124.83	3876.25	124.73	4219.78
124.78	4152.14	124.68	4339.25
124.73	4059.99	124.63	4521.17
124.68	4141.72	124.58	4510
124.63	4228.67	124.53	4281.51
124.58	4202.85	124.48	4674.39
--	--	--	--
		--	--
		--	--
		--	--
		--	--
		--	--
		--	--
		--	--
		--	--
		--	--
		--	--
		--	--
		--	--
		--	--
		--	--
		--	--
		--	--
		--	--
		--	--
		--	--
		--	--
		--	--
		--	--
		--	--
		--	--
		--	--
		--	--
		--	--
		--	--
		--	--
		--	--
		--	--
		--	--
		--	--
		--	--
		--	--
		--	--
		--	--
		--	--
		--	--
		--	--
		--	--
		--	--
		--	--
		--	--
		--	--
		--	--
		--	--
		--	--
		--	--
		--	--
		--	--
		--	--
		--	--
		--	--
		--	--
		--	--
		--	--
		--	--
		--	--
		--	--
		--	--
		--	--
		--	--
		--	--
		--	--
		--	--
		--	--
		--	--
		--	--
		--	--
		--	--
		--	--
		--	--
		--	--
		--	--
		--	--
		--	--
		--	--
		--	--
		--	--
		--	--
		--	--
		--	--
		--	--
		--	--
		--	--
		--	--
		--	--
		--	--
		--	--
		--	--
		--	--
		--	--
		--	--
		--	--
		--	--
		--	--
		--	--
		--	--
		--	--
		--	--
		--	--
		--	--
		--	--
		--	--
		--	--
		--	--
		--	--
		--	--
		--	--
		--	--
		--	--
		--	--
		--	--
		--	--
		--	--
		--	--
		--	--
		--	--
		--	--
		--	--
		--	--
		--	--
		--	--
		--	--
		--	--
		--	--
		--	--
		--	--
		--	--
		--	--
		--	--
		--	--
		--	--
		--	--
		--	--
		--	--
		--	--
		--	--
		--	--
		--	--
		--	--
		--	--
		--	--
		--	--
		--	--
		--	--
		--	--
		--	--
		--	--
		--	--
		--	--
		--	--
		--	--
		--	--
		--	--
		--	--
		--	--
		--	--
		--	--
		--	--
		--	--
		--	--
		--	--
		--	--
		--	--
		--	--
		--	--
		--	--
		--	--
		--	--
		--	--
		--	--
		--	--
		--	--
		--	--
		--	--
		--	--
		--	--
		--	--
		--	--
		--	--
		--	--
		--	--
		--	--
		--	--
		--	--
		--	--
		--	--
		--	--
		--	--
		--	--
		--	--
		--	--
		--	--
		--	--
		--	--
		--	--
		--	--
		--	--
		--	--
		--	--
		--	--
		--	--
		--	--
		--	--
		--	--
		--	--
		--	--
		--	--
		--	--
		--	--
		--	--
		--	--
		--	--
		--	--
		--	--
		--	--
		--	--
		--	--
		--	--
		--	--
		--	--
		--	--
		--	--
		--	--
		--	--
		--	--
		--	--
		--	--
		--	--
		--	--
		--	--
		--	--
		--	--
		--	--
		--	--
		--	--
		--	--
		--	--
		--	--
		--	--
		--	--
		--	--
		--	--
		--	--
		--	--
		--	--
		--	--
		--	--
		--	--
		--	--
		--	--
		--	--
		--	--
		--	--
		--	--
		--	--
		--	--
		--	--
		--	--
		--	--
		--	--
		--	--
		--	--
		--	--
		--	--
		--	--
		--	--
		--	--
		--	--
		--	--
		--	--
		--	--
		--	--
		--	--
		--	--
		--	--
		--	--
		--	--
		--	--
		--	--
		--	--
		--	--
		--	--
		--	--
		--	--
		--	--
		--	--
		--	--
		--	--
		--	--
		--	--
		--	--
		--	--
		--	--
		--	--
		--	--
		--	--
		--	--
		--	--
		--	--
		--	--
		--	--
		--	--
		--	--
		--	--
		--	--
		--	--
		--	--
		--	--
		--	--
		--	--
		--	--
		--	--
		--	--
		--	--
		--	--
		--	--
		--	--
		--	--
		--	--
		--	--
		--	--
		--	--
		--	--
		--	--
		--	--
		--	--
		--	--
		--	--
		--	--
		--	--
		--	--
		--	--
		--	--
		--	--
		--	--
		--	--
		--	--
		--	--
		--	--
		--	--
		--	--
		--	--
		--	--
		--	--
		--	--
		--	--
		--	--
		--	--
		--	--
		--	--
		--	--
		--	--
		--	--
		--	--
		--	--
		--	--
		--	--
		--	--
		--	--
		--	--
		--	--
		--	--
		--	--
		--	--
		--	--
		--	--
		--	--
		--	--
		--	--
		--	--
		--	--
		--	--
		--	--
		--	--
		--	--
		--	--
		--	--
		--	--
		--	--
		--	--
		--	--
		--	--
		--	--
		--	--
		--	--
		--	--
		--	--
		--	--
		--	--
		--	--
		--	--
		--	--
		--	--
		--	--
		--	--
		--	--
		--	--
		--	--
		--	--
		--	--
		--	--
		--	--
		--	--
		--	--
		--	--
		--	--
		--	--
		--	--
		--	--
		--	--
		--	--
		--	--
		--	--
		--	--
		--	--
		--	--
		--	--
		--	--
		--	--
		--	--
		--	--
		--	--
		--	--
		--	--
		--	--
		--	--
		--	--
		--	--
		--	--
		--	--
		--	--
		--	--
		--	--
		--	--
		--	--
		--	--
		--	--
		--	--
		--	--
		--	--
		--	--
		--	--
		--	--
		--	--
		--	--
		--	--
		--	--
		--	--
		--	--
		--	--
		--	--
		--	--
		--	--
		--	--
		--	--
		--	--
		--	--
		--	--
		--	--
		--	--
		--	--
		--	--
		--	--
		--	--
		--	--
		--	--
		--	--
		--	--
		--	--
		--	--
		--	--
		--	--
		--	--
		--	--
		--	--
		--	--
		--	--
		--	--
		--	--
		--	--
		--	--
		--	--
		--	--
		--	--
		--	--
		--	--
		--	--
		--	--
		--	--
		--	--
		--	--
		--	--
		--	--
		--	--
		--	--
		--	--
		--	--
		--	--
		--	--
		--	--
		--	--
		--	--
		--	--
		--	--
		--	--
		--	--
		--	--
		--	--
		--	--
		--	--
		--	--
		--	--
		--	--
		--	--
		--	--
		--	--
		--	--
		--	--
		--	--
		--	--
		--	--
		--	--
		--	--
		--	--
		--	--
		--	--
		--	--
		--	--
		--	--
		--	--
		--	--
		--	--
		--	--
		--	--
		--	--
		--	--
		--	--
		--	--
		--	--
		--	--
		--	--
		--	--
		--	--
		--	--
		--	--
		--	--
		--	--
		--	--
		--	--
		--	--
		--	--
		--	--
		--	--
		--	--
		--	--
		--	--
		--	--
		--	--
		--	--
		--	--
		--	--
		--	--
		--	--
		--	--
		--	--
		--	--
		--	--
		--	--
		--	--
		--	--
		--	--
		--	--
		--	--
		--	--
		--	--
		--	--
		--	--
		--	--
		--	--
		--	--
		--	--
		--	--
		--	--
		--	--
		--	--
		--	--
		--	--
		--	--
		--	--
		--	--
		--	--
		--	--
		--	--
		--	--
		--	--
		--	--
		--	--
		--	--
		--	--
		--	--
		--	--
		--	--
		--	--
		--	--
		--	--
		--	--
		--	--
		--	--
		--	--
		--	--
		--	--
		--	--
		--	--
		--	--
		--	--
		--	--

## Sheet: Figure 4g
	03-018-Sp-500		03-018-Sp-24
--	--	85.58	3182.1
85.48	3582.31	85.53	3007.85
85.43	3802.42	85.48	3220.37
85.38	3413.17	85.43	3097.87
85.33	3389.21	85.38	3136.85
85.28	3544.91	85.33	3235.44
85.23	3278.55	85.28	3177.92
85.18	3464.79	85.23	3050.97
85.13	3382.79	85.18	2977.92
85.08	3269.46	85.13	3137.29
85.03	3508.58	85.08	3209.82
84.98	3196.92	85.03	3068.77
84.93	3298.56	84.98	2861.89
84.88	3243.53	84.93	3165.81
84.83	3551.88	84.88	3261
84.78	3532.5	84.83	3165.27
84.73	3273.03	84.78	2874.72
84.68	3265.94	84.73	2959.51
84.63	3104.92	84.68	3218.62
84.58	3514.65	84.63	3056.31
84.53	3658.47	84.58	2929.4
84.48	3459.07	84.53	2975.04
84.43	3683.2	84.48	3080.47
84.38	3776.09	84.43	3021.9
84.33	3332.66	84.38	2953.06
84.28	3200.12	84.33	2995.41
84.23	3174.78	84.28	2928.55
84.18	3129.38	84.23	3010.09
84.13	3433.19	84.18	3039.79
84.08	3434.14	84.13	3025.04
84.03	3547.55	84.08	3095.07
83.98	3547.22	84.03	3127.14
83.93	3413.45	83.98	3075.2
83.88	3241.16	83.93	3092.11
83.83	3143.85	83.88	3133.59
83.78	3425.19	83.83	3014.04
83.73	3176.86	83.78	3070.56
83.68	3428.4	83.73	2784.6
83.63	3341.58	83.68	3016.64
83.58	3439.12	83.63	2916.16
83.53	3328.92	83.58	2911.84
83.48	3178.97	83.53	2971.89
83.43	3266.93	83.48	2906.22
83.38	2861.24	83.43	2877.99
83.33	3177.58	83.38	2834.09
83.28	3276	83.33	2967.3
83.23	3537.38	83.28	3025.69
83.18	3508.86	83.23	3128.49
83.13	3461.17	83.18	3069.7
83.08	3379.16	83.13	3149.74
83.03	3648.89	83.08	3153.7
82.98	3510.65	83.03	3033.14
82.93	3227.52	82.98	2936.97
82.88	3214.25	82.93	3132.74
82.83	3378.63	82.88	2996.59
82.78	3314.77	82.83	2972.77
82.73	3340.54	82.78	2865.85
82.68	3041.79	82.73	3072.29
82.63	3521.33	82.68	3124.7
82.58	3419.34	82.63	3054.34
82.53	3231.08	82.58	3191.01
82.48	3448.94	82.53	3118.29
82.43	3105.07	82.48	3226.79
82.38	3568.27	82.43	3058.83
82.33	3510.52	82.38	3111.64
82.28	3530.86	82.33	3068.86
82.23	3542.68	82.28	3088.8
82.18	3324.08	82.23	2993.32
82.13	3482.18	82.18	3236.09
82.08	3628.42	82.13	3041.51
82.03	3619.19	82.08	3031.59
81.98	3506.45	82.03	3005.27
81.93	3312.94	81.98	2947.21
81.88	3443.08	81.93	2901.71
81.83	3391.48	81.88	3052.73
81.78	3430.91	81.83	3174.54
81.73	3552.84	81.78	2964.34
81.68	3433.34	81.73	3022.17
81.63	3271.59	81.68	3335.56
81.58	3417.9	81.63	3122.47
81.53	3465.4	81.58	2842.45
81.48	3429.58	81.53	3229.7
81.43	3380.16	81.48	3034.16
81.38	3159.09	81.43	2894.11
81.33	3529.23	81.38	2923.09
81.28	3554.41	81.33	2915.77
81.23	3240.92	81.28	2953.6
81.18	3517.52	81.23	3116.59
81.13	3451.16	81.18	2953.26
81.08	3519.9	81.13	3049.04
81.03	3466.23	81.08	2965.19
80.98	3492.3	81.03	3050.32
80.93	3362.24	80.98	2863.8
80.88	3478.91	80.93	2859.24
80.83	3314.35	80.88	3122.76
80.78	3695	80.83	3298.2
80.73	3552.38	80.78	2964.18
80.68	3452.21	80.73	3032.08
80.63	3723.77	80.68	3164.27
80.58	3279.81	80.63	3029.23
80.53	3290.27	80.58	3173.9
80.48	3131.49	80.53	3074.62
80.43	3668.92	80.48	3324.77
80.38	3388.2	80.43	3189.11
80.33	3642.17	80.38	3261.06
80.28	3361.72	80.33	3118.7
80.23	3290.05	80.28	3039.84
80.18	3539.01	80.23	2927.16
80.13	3561.64	80.18	2883.43
80.08	3658.33	80.13	3109.21
80.03	3620.57	80.08	3094.29
79.98	3296.49	80.03	3113.38
79.93	3309.94	79.98	3048.08
79.88	3400.14	79.93	3112.8
79.83	3516.01	79.88	3133.77
79.78	3453.27	79.83	3158.23
79.73	3211.56	79.78	3166.18
79.68	3447.15	79.73	3011.16
79.63	3503.15	79.68	3028.46
79.58	3351.03	79.63	2957.34
79.53	3205.9	79.58	3049.05
79.48	3290.39	79.53	2880.72
79.43	3311.09	79.48	3111.74
79.38	3376.15	79.43	2984.07
79.33	3149.81	79.38	2944.93
79.28	3542.1	79.33	3205.8
79.23	3387.66	79.28	2903.52
79.18	3030.34	79.23	3002.86
79.13	3590.45	79.18	2965
79.08	3557.27	79.13	2940.39
79.03	3411.08	79.08	3123.26
78.98	3389.56	79.03	3003.1
78.93	3528.65	78.98	3151.37
78.88	3356.02	78.93	2977.64
78.83	3235.42	78.88	2911.18
78.78	3369.76	78.83	2962.59
78.73	3448.32	78.78	2986.54
78.68	3466.83	78.73	3085.53
78.63	3091.33	78.68	2867.12
78.58	3537.04	78.63	3019.22
78.53	3428.91	78.58	2853
78.48	3579.7	78.53	2887.64
78.43	3277.42	78.48	3087.81
78.38	3154.66	78.43	2942.91
78.33	3521.11	78.38	2893.8
78.28	3424.11	78.33	2996.01
78.23	3371.07	78.28	3074.35
78.18	3003.9	78.23	2819.66
78.13	3399.15	78.18	2984.76
78.08	3217.94	78.13	2917.49
78.03	3578.36	78.08	2970.26
77.98	3444.21	78.03	2933.82
77.93	3590.66	77.98	3068.02
77.88	3534.71	77.93	3000.88
77.83	3465.13	77.88	3081.63
77.78	3206.25	77.83	3036.85
77.73	3446.75	77.78	2938.37
77.68	3547.43	77.73	2992.79
77.63	3665.29	77.68	3061.03
77.58	3601.92	77.63	3322.5
77.53	3751.2	77.58	3020.83
77.48	3421.24	77.53	3226.17
77.43	3522.92	77.48	3001.22
77.38	3524.6	77.43	2994.6
77.33	3465.68	77.38	3156.96
77.28	3398.13	77.33	3133.35
77.23	3286.14	77.28	3124.85
77.18	3681.53	77.23	3134.84
77.13	3396.35	77.18	3339.66
77.08	3728.83	77.13	3471.49
77.03	3665.34	77.08	3261.62
76.98	3571.43	77.03	3300.92
76.93	3480.08	76.98	3303.64
76.88	3581.29	76.93	3174.11
76.83	3629.1	76.88	3502.25
76.78	3503.94	76.83	3249.7
76.73	3630.16	76.78	3388.46
76.68	3646.78	76.73	3227.77
76.63	3736.22	76.68	3329.9
76.58	3804.63	76.63	3389.69
76.53	3849.34	76.58	3649.73
76.48	3913.38	76.53	3536.86
76.43	4038.43	76.48	3659.03
76.38	4078.62	76.43	3512.24
76.33	4455.98	76.38	3643.67
76.28	4221.32	76.33	3780.06
76.23	4531.91	76.28	3692.1
76.18	4325.27	76.23	3731
76.13	4430.64	76.18	3958.85
76.08	4660.89	76.13	4062.74
76.03	4909.96	76.08	4098.63
75.98	4762.58	76.03	4434.07
75.93	5120.42	75.98	4303.01
75.88	5540.73	75.93	4360.54
75.83	5400.21	75.88	4538.68
75.78	5127.01	75.83	4754.88
75.73	5438.24	75.78	4528.2
75.68	5486.27	75.73	4627.3
75.63	5751.57	75.68	4671.3
75.58	5976.7	75.63	5019.22
75.53	6015.06	75.58	4870.66
75.48	6021.86	75.53	5132.46
75.43	6260.19	75.48	4982.41
75.38	6892.46	75.43	5404.38
75.33	6930.23	75.38	5428.92
75.28	7262.2	75.33	5241.65
75.23	6465.76	75.28	5713.92
75.18	6897.8	75.23	5672.57
75.13	7191.89	75.18	5451.74
75.08	7421.04	75.13	5720.61
75.03	7147.43	75.08	6083.25
74.98	7733.29	75.03	5758.52
74.93	7792.28	74.98	5767.09
74.88	7557.71	74.93	5870.35
74.83	7740.57	74.88	5876.92
74.78	7537.99	74.83	6217.54
74.73	7585.82	74.78	5865.09
74.68	7955.42	74.73	6017.13
74.63	7692.96	74.68	5972.25
74.58	7857.42	74.63	6263.16
74.53	8032.58	74.58	5793.51
74.48	7882.79	74.53	6148.9
74.43	7293.12	74.48	6098.62
74.38	7280.26	74.43	6005.04
74.33	7278.51	74.38	6059.56
74.28	7141.63	74.33	5892.74
74.23	7408.43	74.28	5625.29
74.18	7177.75	74.23	5729.04
74.13	7219.39	74.18	5846.47
74.08	7259.6	74.13	5814.81
74.03	7261.62	74.08	5710.77
73.98	6823.63	74.03	5741.87
73.93	6868.9	73.98	5463.73
73.88	6910.71	73.93	5545.88
73.83	6673.38	73.88	5442.05
73.78	6809.73	73.83	5077.77
73.73	6073.35	73.78	4988.7
73.68	6273.44	73.73	5090.01
73.63	6172.76	73.68	4998.45
73.58	6062.73	73.63	4751.47
73.53	5956.41	73.58	5007.24
73.48	6157.53	73.53	4754.25
73.43	5480.75	73.48	4694
73.38	5413.15	73.43	4587.91
73.33	5107.58	73.38	4684.38
73.28	5063.62	73.33	4712.19
73.23	5041.66	73.28	4488.82
73.18	5323.26	73.23	4530.05
73.13	5010.61	73.18	4354.47
73.08	5043.4	73.13	4415.42
73.03	5103.5	73.08	4662.5
72.98	5303.96	73.03	4376.37
72.93	5142.79	72.98	4438.24
72.88	5115.76	72.93	4406.79
72.83	4962.07	72.88	4260.88
72.78	5165.93	72.83	4167.83
72.73	4544.12	72.78	4172.02
72.68	4570.47	72.73	4156.9
72.63	4698.32	72.68	4143.89
72.58	4723.21	72.63	4340
72.53	4742.59	72.58	4352.81
72.48	4725.91	72.53	4201.82
72.43	4596.5	72.48	3951.57
72.38	4723.64	72.43	4125.5
72.33	4597.25	72.38	4104.84
72.28	4458.23	72.33	4125.49
72.23	4408.51	72.28	4156.87
72.18	4698.12	72.23	4090.44
72.13	4603.97	72.18	4019
72.08	4359.72	72.13	4047.29
72.03	4513.12	72.08	3820.53
71.98	4239.99	72.03	4323.38
71.93	4486.15	71.98	4036.49
71.88	4263.42	71.93	4096.18
71.83	4491.95	71.88	3991.17
71.78	4784.16	71.83	4223.66
71.73	4328.51	71.78	4363.56
71.68	4431.28	71.73	4107.04
71.63	4898.76	71.68	4206.14
71.58	4605.74	71.63	4410.33
71.53	4596.33	71.58	4311.99
71.48	4349.45	71.53	4074.87
71.43	4657.55	71.48	4241.13
71.38	4635.28	71.43	4140.4
71.33	4731.7	71.38	4121.13
71.28	4867.87	71.33	4232.41
71.23	4856.54	71.28	4357.17
71.18	4633.14	71.23	4144.96
71.13	4880.91	71.18	4420.48
71.08	4895.12	71.13	4146.89
71.03	4897.33	71.08	4373.04
70.98	4923.98	71.03	4275.87
70.93	5028.44	70.98	4301
70.88	5080.04	70.93	4400.78
70.83	4898.92	70.88	4462.4
70.78	4847.66	70.83	4344.81
70.73	4921.26	70.78	4462.31
70.68	4826.72	70.73	4380.43
70.63	4905.05	70.68	4405.17
70.58	5411.75	70.63	4623.69
70.53	5327.11	70.58	4730.21
70.48	5182.39	70.53	4717.93
70.43	5044.06	70.48	4576.42
70.38	5028.05	70.43	4618.77
70.33	5355.68	70.38	4908.94
70.28	5252.3	70.33	5004.13
70.23	5278.5	70.28	4934.87
70.18	5267.61	70.23	4745.63
70.13	5420.89	70.18	4834.16
70.08	5248.54	70.13	5152.95
70.03	5652.13	70.08	4971.44
69.98	5524.29	70.03	5208.44
69.93	5868.39	69.98	5290.04
69.88	5454.9	69.93	5451.19
69.83	5768.19	69.88	5424.43
69.78	5513.61	69.83	5306.62
69.73	5565.97	69.78	5504.32
69.68	5738.46	69.73	5312.33
69.63	5684.03	69.68	5663.79
69.58	6060.83	69.63	5397.57
69.53	6015.98	69.58	5544.82
69.48	6123.93	69.53	5812.98
69.43	6140.91	69.48	5765.45
69.38	5887.04	69.43	5618.36
69.33	6095.39	69.38	5809.21
69.28	6270.08	69.33	5862.83
69.23	6810.17	69.28	5804.07
69.18	6415.79	69.23	5885.74
69.13	6725.76	69.18	6327.03
69.08	6436.99	69.13	6315.41
69.03	6709.72	69.08	6187.05
68.98	7075.73	69.03	6356.82
68.93	6816.41	68.98	6526.65
68.88	6893.49	68.93	6511.96
68.83	6749.5	68.88	6692.25
68.78	7017.59	68.83	6548.12
68.73	6980.04	68.78	6520.76
68.68	7083.21	68.73	6366.91
68.63	7272.74	68.68	6943.03
68.58	7078.51	68.63	6785.6
68.53	7488.32	68.58	6854.81
68.48	7259.26	68.53	6743.59
68.43	7802.31	68.48	7077.53
68.38	7967.91	68.43	7135.73
68.33	7858.46	68.38	6862.71
68.28	7971.33	68.33	7268.59
68.23	8226.35	68.28	6892.87
68.18	7613.83	68.23	7065.64
68.13	7351.76	68.18	6956.43
68.08	8044.23	68.13	6992.96
68.03	8232.65	68.08	7337.43
67.98	8348.7	68.03	7089.7
67.93	8282.94	67.98	7188.37
67.88	8099.37	67.93	7059.24
67.83	8467.52	67.88	7202.88
67.78	8046.63	67.83	7153.34
67.73	8327.8	67.78	7019.51
67.68	8444.25	67.73	7217.84
67.63	8492.83	67.68	6665.46
67.58	8228.15	67.63	7135.89
67.53	7798.9	67.58	6972.32
67.48	8302.91	67.53	7125.15
67.43	8265.45	67.48	6835.8
67.38	7870.2	67.43	6924.12
67.33	8016.04	67.38	6511.16
67.28	7991.86	67.33	6285.89
67.23	8405.16	67.28	6642.16
67.18	8100.82	67.23	6420.91
67.13	7932.21	67.18	6324.16
67.08	7656.01	67.13	6080.99
67.03	7781.35	67.08	5889.42
66.98	7595.83	67.03	6110.54
66.93	7573.9	66.98	6095.08
66.88	7338.88	66.93	5800.58
66.83	7251.82	66.88	5796.63
66.78	7042.55	66.83	5864.85
66.73	6914.48	66.78	5507.75
66.68	6730.84	66.73	5274.6
66.63	6536.59	66.68	5117.06
66.58	6141.07	66.63	5016.72
66.53	5966.66	66.58	4641.45
66.48	5753.02	66.53	4692.37
66.43	5653.15	66.48	4480.38
66.38	5782.14	66.43	4128.53
66.33	5237.27	66.38	4292.12
66.28	4780.13	66.33	4037.03
66.23	5007.97	66.28	3825.63
66.18	4906.44	66.23	3425.72
66.13	4723.43	66.18	3542.1
66.08	4729.85	66.13	3432.25
66.03	4549.62	66.08	3324.4
65.98	4398.43	66.03	3156.4
65.93	4261.35	65.98	3248.17
65.88	4076.84	65.93	3052.44
65.83	3874.93	65.88	3007.37
65.78	3763.68	65.83	2859.28
65.73	3639.98	65.78	2759.9
65.68	3369.31	65.73	2811.62
65.63	3387.23	65.68	2668.63
65.58	3430.4	65.63	2469.79
65.53	3371.58	65.58	2490.28
65.48	3271.75
