# Supplementary material for: Frustrated Lewis pair catalyst realizes efficient green diesel production
Source: Nat Commun. 2024 Apr 12;15:3172. doi: 10.1038/s41467-024-47591-z (PMC11015034; doi:10.1038/s41467-024-47591-z)
Supplement: Supplementary file 3 — Source Data [file 41467_2024_47591_MOESM3_ESM.zip › Source Data/Figure 5.xlsx]

## Sheet: Figure 5a
Time（h）	Con.	S	Time（h）	Con.	S
3	99.8367	90.7346	6	99.4695	81.4818
12	99.8101	94.0599	12	99.7177	95.2897
18	99.814	91.3927	18	99.7933	82.9729
24	99.7696	92.6687	24	99.7817	96.9057
36	99.6538	91.4246	36	99.8482	90.1413
48	99.7118	92.6689	48	99.8439	89.7192
60	99.6412	95.1315	60	99.8686	86.6862
72	99.633	93.1389	72	99.9105	89.4292
84	99.6188	92.7865	84	99.9302	89.6418
96	99.4584	95.5116	96	99.801	88.1242
108	99.4349	91.8404	108	99.7432	89.6379
120	99.4182	93.1337	120	99.5422	88.4791
132	99.7689	91.8035	132	98.9827	88.3205
144	99.8382	91.9152	144	97.8337	89.9219
156	99.838	91.8809	156	94.291	80.3346
168	99.8367	92.0114	168	81.5393	67.7162
180	99.8692	91.7869	180	81.7406	30.5874
192	99.8613	91.9262
204	99.8791	91.0173
216	99.8528	92.7075
228	99.9126	90.8194
240	99.9257	89.3731
252	99.9069	90.1333
264	99.8949	92.5721
276	99.8872	92.9158
288	99.8785	92.3251
300	99.8821	90.5467
312	99.8507	91.3
324	99.8719	91.0571
336	99.8226	91.5348
348	99.6971	90.785
360	99.763	90.9667
372	99.671	90.4281
384	99.5693	91.5322
396	99.5944	86.846
408	99.3892	89.9813
420	99.0666	90.7777
432	99.2016	88.7195
444	98.5602	89.1891
456	98.6114	90.3896
468	99.3752	86.7715
480	99.1666	88.0223
492	98.6336	85.2281
504	98.5256	86.8886
--	--	--
--	--	--
--	--	--
--	--	--
--	--	--
--	--	--
--	--	--
--	--	--
--	--
--	--
--	--
--	--
--	--
--	--
--	--
--	--
--	--
--	--
--	--
--	--
--	--
--	--
--	--
--	--
--	--
--	--
--
--
--
--

## Sheet: Figure 5b
12	99.9802	93.6919
24	99.9924	98.9981
36	99.9908	95.0633
48	99.9939	94.5027
60	99.9919	96.9054
72	99.9937	95.0989
84	99.9953	96.6126
96	99.9911	98.9253
108	99.9916	94.3887
120	99.991	94.7164
132	99.9909	93.9246
144	99.9917	93.3191
156	99.8367	91.0114
168	99.8692	91.7869
180	99.8613	92.0114
192	99.8791	91.0173

## Sheet: Figure 5c
	C6-C14	C15	C16	C17	C18	>C18
1	2.70362	33.6088	4.24466	47.9033	6.52235	5.01727
2	2.15318	26.4668	3.02779	57.4174	6.47089	4.46391
3	2.40869	25.7331	2.81112	56.5772	5.90887	6.561
4	0.55009	10.1409	1.15098	71.8821	6.98975	9.28618
